# Supplementary material for: Calcium Competitive Inhibition of Langerin by Thiazolopyrimidinones
Source: J Med Chem. 2025 Nov 19;68(23):24924–34. doi: 10.1021/acs.jmedchem.5c01756 (PMC7618453; doi:10.1021/acs.jmedchem.5c01756)
Supplement: Supplementary file 1 [file jm5c01756_si_001.pdb]

REMARK   3
REMARK   3 REFINEMENT.
REMARK   3   PROGRAM     : PHENIX (1.21_5207: ???)
REMARK   3   AUTHORS     : Adams,Afonine,Bunkoczi,Burnley,Chen,Dar,Davis,
REMARK   3               : Draizen,Echols,Gildea,Gros,Grosse-Kunstleve,Headd,
REMARK   3               : Hintze,Hung,Ioerger,Liebschner,McCoy,McKee,Moriarty,
REMARK   3               : Oeffner,Poon,Read,Richardson,Richardson,Sacchettini,
REMARK   3               : Sauter,Sobolev,Storoni,Terwilliger,Williams,Zwart
REMARK   3
REMARK   3  X-RAY DATA.
REMARK   3  
REMARK   3  REFINEMENT TARGET : ML
REMARK   3  
REMARK   3  DATA USED IN REFINEMENT.
REMARK   3   RESOLUTION RANGE HIGH (ANGSTROMS) : 1.89    
REMARK   3   RESOLUTION RANGE LOW  (ANGSTROMS) : 50.49   
REMARK   3   MIN(FOBS/SIGMA_FOBS)              : 1.95  
REMARK   3   COMPLETENESS FOR RANGE        (%) : 98.04 
REMARK   3   NUMBER OF REFLECTIONS             : 44465     
REMARK   3   NUMBER OF REFLECTIONS (NON-ANOMALOUS) : 22761     
REMARK   3  
REMARK   3  FIT TO DATA USED IN REFINEMENT.
REMARK   3   R VALUE     (WORKING + TEST SET) : 0.1815
REMARK   3   R VALUE            (WORKING SET) : 0.1799
REMARK   3   FREE R VALUE                     : 0.2109
REMARK   3   FREE R VALUE TEST SET SIZE   (%) : 5.02  
REMARK   3   FREE R VALUE TEST SET COUNT      : 2233      
REMARK   3  
REMARK   3  FIT TO DATA USED IN REFINEMENT (IN BINS).
REMARK   3   BIN  RESOLUTION RANGE  COMPL.    NWORK NFREE   RWORK  RFREE  CCWORK CCFREE
REMARK   3     1   50.49 -    4.75    0.99     2696    99  0.1885 0.1822   0.906  0.924
REMARK   3     2    4.75 -    3.77    0.99     2681   134  0.1369 0.1725   0.946  0.926
REMARK   3     3    3.77 -    3.29    0.99     2646   152  0.1540 0.1951   0.936  0.915
REMARK   3     4    3.29 -    2.99    0.99     2650   185  0.1711 0.2149   0.921  0.865
REMARK   3     5    2.99 -    2.78    0.99     2670   137  0.1707 0.2055   0.922  0.902
REMARK   3     6    2.78 -    2.62    1.00     2605   179  0.1796 0.1985   0.909  0.888
REMARK   3     7    2.62 -    2.48    1.00     2700   133  0.1789 0.2362   0.916  0.837
REMARK   3     8    2.48 -    2.38    0.94     2528   145  0.1889 0.2236   0.906  0.856
REMARK   3     9    2.38 -    2.28    0.91     2436   133  0.1877 0.2213   0.903  0.856
REMARK   3    10    2.28 -    2.21    0.96     2607   123  0.1912 0.2545   0.895  0.767
REMARK   3    11    2.21 -    2.14    0.98     2679   151  0.1963 0.2467   0.890  0.802
REMARK   3    12    2.14 -    2.08    0.99     2617   125  0.2128 0.2106   0.858  0.845
REMARK   3    13    2.08 -    2.02    0.99     2673   130  0.2179 0.2786   0.852  0.739
REMARK   3    14    2.02 -    1.97    0.99     2669   155  0.2335 0.2185   0.839  0.879
REMARK   3    15    1.97 -    1.93    0.99     2649   137  0.2402 0.2645   0.814  0.821
REMARK   3    16    1.93 -    1.89    0.99     2726   115  0.2620 0.2956   0.752  0.749
REMARK   3  
REMARK   3  BULK SOLVENT MODELLING.
REMARK   3   METHOD USED        : FLAT BULK SOLVENT MODEL
REMARK   3   SOLVENT RADIUS     : 1.10    
REMARK   3   SHRINKAGE RADIUS   : 0.90    
REMARK   3   GRID STEP          : 0.60    
REMARK   3  
REMARK   3  ERROR ESTIMATES.
REMARK   3   COORDINATE ERROR (MAXIMUM-LIKELIHOOD BASED)     : 0.15    
REMARK   3   PHASE ERROR (DEGREES, MAXIMUM-LIKELIHOOD BASED) : 21.89   
REMARK   3  
REMARK   3  STRUCTURE FACTORS CALCULATION ALGORITHM : FFT
REMARK   3  
REMARK   3  B VALUES.
REMARK   3   FROM WILSON PLOT           (A**2) : 20.41   
REMARK   3   Individual atomic B
REMARK   3                  min    max   mean <Bi,j>   iso aniso
REMARK   3     Overall:    9.30 113.34  30.93   5.50  2579  2324
REMARK   3     Protein:   11.99 113.34  30.02   5.44  2324  2324
REMARK   3     Water:      9.30  67.39  36.04    N/A   224     0
REMARK   3     Other:     22.46  84.20  61.63    N/A    31     0
REMARK   3     Chain  A:  12.12 113.34  33.07    N/A  1193  1163
REMARK   3     Chain  C:  22.46  22.46  22.46    N/A     1     0
REMARK   3     Chain  B:  11.99  99.98  27.74    N/A  1161  1161
REMARK   3     Chain  S:   9.30  67.39  36.04    N/A   224     0
REMARK   3     Histogram:
REMARK   3         Values      Number of atoms
REMARK   3       9.30 - 19.70       572
REMARK   3      19.70 - 30.11      1093
REMARK   3      30.11 - 40.51       423
REMARK   3      40.51 - 50.91       189
REMARK   3      50.91 - 61.32       118
REMARK   3      61.32 - 71.72        83
REMARK   3      71.72 - 82.13        63
REMARK   3      82.13 - 92.53        29
REMARK   3      92.53 - 102.94        8
REMARK   3     102.94 - 113.34        1
REMARK   3  
REMARK   3  GEOMETRY RESTRAINTS LIBRARY: GEOSTD + MONOMER LIBRARY + CDL V1.2
REMARK   3  DEVIATIONS FROM IDEAL VALUES - RMSD, RMSZ FOR BONDS AND ANGLES.
REMARK   3    BOND      :  0.004   0.077   2438  Z= 0.270
REMARK   3    ANGLE     :  0.643   5.692   3314  Z= 0.357
REMARK   3    CHIRALITY :  0.044   0.173    314
REMARK   3    PLANARITY :  0.005   0.044    426
REMARK   3    DIHEDRAL  : 15.266 164.987    856
REMARK   3    MIN NONBONDED DISTANCE : 1.573
REMARK   3  
REMARK   3  MOLPROBITY STATISTICS.
REMARK   3    ALL-ATOM CLASHSCORE : 8.45
REMARK   3    RAMACHANDRAN PLOT:
REMARK   3      OUTLIERS :  0.36 %
REMARK   3      ALLOWED  :  3.27 %
REMARK   3      FAVORED  : 96.36 %
REMARK   3    ROTAMER:
REMARK   3      OUTLIERS :  0.00 %
REMARK   3      ALLOWED  :  7.29 %
REMARK   3      FAVORED  : 92.71 %
REMARK   3    CBETA DEVIATIONS :  0.00 %
REMARK   3    PEPTIDE PLANE:
REMARK   3      CIS-PROLINE     : 8.33 %
REMARK   3      CIS-GENERAL     : 0.00 %
REMARK   3      TWISTED PROLINE : 0.00 %
REMARK   3      TWISTED GENERAL : 0.00 %
REMARK   3  
REMARK   3  RAMA-Z (RAMACHANDRAN PLOT Z-SCORE):
REMARK   3  INTERPRETATION: BAD |RAMA-Z| > 3; SUSPICIOUS 2 < |RAMA-Z| < 3; GOOD |RAMA-Z| < 2.
REMARK   3  SCORES FOR WHOLE/HELIX/SHEET/LOOP ARE SCALED INDEPENDENTLY;
REMARK   3  THEREFORE, THE VALUES ARE NOT RELATED IN A SIMPLE MANNER.
REMARK   3    WHOLE: -1.64 (0.43), RESIDUES: 287
REMARK   3    HELIX: -0.99 (0.47), RESIDUES: 84
REMARK   3    SHEET: -0.50 (0.80), RESIDUES: 34
REMARK   3    LOOP : -1.25 (0.43), RESIDUES: 169
REMARK   3  
REMARK   3  MAX DEVIATION FROM PLANES:
REMARK   3     TYPE  MAXDEV  MEANDEV LINEINFILE
REMARK   3   TRP   0.020   0.002   TRP A  80 
REMARK   3   HIS   0.006   0.002   HIS A 110 
REMARK   3   PHE   0.007   0.001   PHE B 131 
REMARK   3   TYR   0.019   0.002   TYR A  59 
REMARK   3   ARG   0.002   0.001   ARG A 115 
REMARK   3  
REMARK   3  TLS DETAILS.
REMARK   3   NUMBER OF TLS GROUPS: 13    
REMARK   3   ORIGIN: CENTER OF MASS
REMARK   3   TLS GROUP : 1     
REMARK   3    SELECTION: chain 'A' and (resid 1 through 25 )
REMARK   3    ORIGIN FOR THE GROUP (A): -13.6502   2.2742  15.8498
REMARK   3    T TENSOR                                            
REMARK   3      T11:   0.1746 T22:   0.1946                       
REMARK   3      T33:   0.1716 T12:   0.0360                       
REMARK   3      T13:  -0.0017 T23:   0.0214                       
REMARK   3    L TENSOR                                            
REMARK   3      L11:   6.8699 L22:   5.4012                       
REMARK   3      L33:   6.4072 L12:   0.7920                       
REMARK   3      L13:   1.1849 L23:  -0.4375                       
REMARK   3    S TENSOR                                            
REMARK   3      S11:  -0.1086 S12:   0.1084 S13:   0.6276         
REMARK   3      S21:   0.0524 S22:   0.1769 S23:   0.2473         
REMARK   3      S31:  -0.7745 S32:  -0.4882 S33:  -0.0710         
REMARK   3   TLS GROUP : 2     
REMARK   3    SELECTION: chain 'A' and (resid 26 through 51 )
REMARK   3    ORIGIN FOR THE GROUP (A):  -1.3003  -3.7196   7.5955
REMARK   3    T TENSOR                                            
REMARK   3      T11:   0.0878 T22:   0.1208                       
REMARK   3      T33:   0.1250 T12:  -0.0136                       
REMARK   3      T13:  -0.0152 T23:  -0.0041                       
REMARK   3    L TENSOR                                            
REMARK   3      L11:   2.1393 L22:   4.1127                       
REMARK   3      L33:   4.5911 L12:  -0.7703                       
REMARK   3      L13:  -1.1548 L23:  -1.0436                       
REMARK   3    S TENSOR                                            
REMARK   3      S11:   0.0088 S12:   0.1553 S13:   0.0547         
REMARK   3      S21:  -0.2903 S22:  -0.0224 S23:  -0.0112         
REMARK   3      S31:   0.0460 S32:  -0.1452 S33:   0.0350         
REMARK   3   TLS GROUP : 3     
REMARK   3    SELECTION: chain 'A' and (resid 52 through 72 )
REMARK   3    ORIGIN FOR THE GROUP (A):  -2.4056 -11.3628  18.0275
REMARK   3    T TENSOR                                            
REMARK   3      T11:   0.1797 T22:   0.1032                       
REMARK   3      T33:   0.1358 T12:   0.0229                       
REMARK   3      T13:  -0.0218 T23:  -0.0001                       
REMARK   3    L TENSOR                                            
REMARK   3      L11:   3.7760 L22:   4.0832                       
REMARK   3      L33:   4.0504 L12:   0.6559                       
REMARK   3      L13:  -1.3502 L23:  -0.0277                       
REMARK   3    S TENSOR                                            
REMARK   3      S11:  -0.1315 S12:  -0.2839 S13:  -0.0137         
REMARK   3      S21:   0.2172 S22:   0.0129 S23:   0.1591         
REMARK   3      S31:  -0.0663 S32:   0.1029 S33:   0.0776         
REMARK   3   TLS GROUP : 4     
REMARK   3    SELECTION: chain 'A' and (resid 73 through 82 )
REMARK   3    ORIGIN FOR THE GROUP (A):  14.6710  -6.2902  13.8023
REMARK   3    T TENSOR                                            
REMARK   3      T11:   0.2028 T22:   0.3636                       
REMARK   3      T33:   0.5970 T12:  -0.0898                       
REMARK   3      T13:  -0.0325 T23:  -0.2113                       
REMARK   3    L TENSOR                                            
REMARK   3      L11:   7.5043 L22:   2.6595                       
REMARK   3      L33:   7.6264 L12:   2.8807                       
REMARK   3      L13:   1.3167 L23:  -2.9173                       
REMARK   3    S TENSOR                                            
REMARK   3      S11:  -0.2912 S12:   1.1857 S13:  -2.2509         
REMARK   3      S21:  -1.0809 S22:   0.1465 S23:  -1.0477         
REMARK   3      S31:   0.8782 S32:   1.3974 S33:  -0.1498         
REMARK   3   TLS GROUP : 5     
REMARK   3    SELECTION: chain 'A' and (resid 83 through 95 )
REMARK   3    ORIGIN FOR THE GROUP (A):   9.1977  -4.1268  22.5628
REMARK   3    T TENSOR                                            
REMARK   3      T11:   0.4477 T22:   0.3537                       
REMARK   3      T33:   0.2596 T12:  -0.0548                       
REMARK   3      T13:  -0.2076 T23:  -0.0742                       
REMARK   3    L TENSOR                                            
REMARK   3      L11:   5.2613 L22:   5.8524                       
REMARK   3      L33:   5.1645 L12:  -1.2367                       
REMARK   3      L13:   1.3983 L23:  -3.4260                       
REMARK   3    S TENSOR                                            
REMARK   3      S11:   0.0710 S12:  -0.9019 S13:   0.4353         
REMARK   3      S21:   1.3207 S22:   0.3902 S23:  -0.4879         
REMARK   3      S31:  -0.0268 S32:  -0.2723 S33:   0.0246         
REMARK   3   TLS GROUP : 6     
REMARK   3    SELECTION: chain 'A' and (resid 96 through 121 )
REMARK   3    ORIGIN FOR THE GROUP (A):   8.2343 -15.7600  15.0238
REMARK   3    T TENSOR                                            
REMARK   3      T11:   0.2924 T22:   0.3456                       
REMARK   3      T33:   0.3305 T12:   0.1194                       
REMARK   3      T13:   0.0126 T23:   0.0069                       
REMARK   3    L TENSOR                                            
REMARK   3      L11:   4.2352 L22:   6.5172                       
REMARK   3      L33:   4.2823 L12:   0.2378                       
REMARK   3      L13:   0.3543 L23:  -0.8309                       
REMARK   3    S TENSOR                                            
REMARK   3      S11:  -0.1509 S12:   0.2045 S13:  -0.2010         
REMARK   3      S21:  -0.3724 S22:  -0.0167 S23:  -0.9413         
REMARK   3      S31:   0.9825 S32:   1.1552 S33:   0.2610         
REMARK   3   TLS GROUP : 7     
REMARK   3    SELECTION: chain 'A' and (resid 122 through 140 )
REMARK   3    ORIGIN FOR THE GROUP (A):   0.2972  -7.2533  11.0535
REMARK   3    T TENSOR                                            
REMARK   3      T11:   0.1224 T22:   0.1282                       
REMARK   3      T33:   0.1199 T12:  -0.0327                       
REMARK   3      T13:  -0.0082 T23:  -0.0013                       
REMARK   3    L TENSOR                                            
REMARK   3      L11:   2.9623 L22:   4.6612                       
REMARK   3      L33:   3.6152 L12:  -0.8608                       
REMARK   3      L13:  -0.1583 L23:  -0.3801                       
REMARK   3    S TENSOR                                            
REMARK   3      S11:   0.0714 S12:   0.1248 S13:   0.0589         
REMARK   3      S21:  -0.1799 S22:   0.0253 S23:  -0.2540         
REMARK   3      S31:   0.0166 S32:   0.1595 S33:  -0.0935         
REMARK   3   TLS GROUP : 8     
REMARK   3    SELECTION: chain 'B' and (resid 2 through 20 )
REMARK   3    ORIGIN FOR THE GROUP (A):  24.9112  13.2870  -1.1946
REMARK   3    T TENSOR                                            
REMARK   3      T11:   0.2385 T22:   0.2557                       
REMARK   3      T33:   0.3162 T12:   0.0167                       
REMARK   3      T13:  -0.0179 T23:  -0.0306                       
REMARK   3    L TENSOR                                            
REMARK   3      L11:   6.8016 L22:   8.4146                       
REMARK   3      L33:   8.0134 L12:  -2.9193                       
REMARK   3      L13:   1.3659 L23:  -2.3508                       
REMARK   3    S TENSOR                                            
REMARK   3      S11:  -0.6210 S12:  -0.5593 S13:   0.9122         
REMARK   3      S21:   0.2822 S22:   0.7212 S23:  -0.9003         
REMARK   3      S31:  -0.8011 S32:  -0.1464 S33:  -0.0933         
REMARK   3   TLS GROUP : 9     
REMARK   3    SELECTION: chain 'B' and (resid 21 through 42 )
REMARK   3    ORIGIN FOR THE GROUP (A):  13.5420   1.6611  -2.2202
REMARK   3    T TENSOR                                            
REMARK   3      T11:   0.1190 T22:   0.2211                       
REMARK   3      T33:   0.1918 T12:   0.0426                       
REMARK   3      T13:  -0.0047 T23:   0.0443                       
REMARK   3    L TENSOR                                            
REMARK   3      L11:   1.3719 L22:   3.9528                       
REMARK   3      L33:   3.2078 L12:   1.9702                       
REMARK   3      L13:  -0.3870 L23:   0.4069                       
REMARK   3    S TENSOR                                            
REMARK   3      S11:  -0.0405 S12:  -0.0413 S13:   0.1272         
REMARK   3      S21:   0.0617 S22:  -0.0582 S23:  -0.1785         
REMARK   3      S31:   0.1967 S32:   0.1686 S33:   0.0772         
REMARK   3   TLS GROUP : 10    
REMARK   3    SELECTION: chain 'B' and (resid 43 through 89 )
REMARK   3    ORIGIN FOR THE GROUP (A):   6.2927   8.7340  -9.6889
REMARK   3    T TENSOR                                            
REMARK   3      T11:   0.1168 T22:   0.1172                       
REMARK   3      T33:   0.1213 T12:  -0.0070                       
REMARK   3      T13:  -0.0082 T23:   0.0020                       
REMARK   3    L TENSOR                                            
REMARK   3      L11:   3.0701 L22:   2.9733                       
REMARK   3      L33:   3.5637 L12:  -0.8774                       
REMARK   3      L13:   0.2606 L23:  -0.7669                       
REMARK   3    S TENSOR                                            
REMARK   3      S11:  -0.0598 S12:  -0.0726 S13:  -0.0262         
REMARK   3      S21:  -0.1149 S22:   0.0221 S23:  -0.0698         
REMARK   3      S31:   0.0571 S32:  -0.0285 S33:   0.0419         
REMARK   3   TLS GROUP : 11    
REMARK   3    SELECTION: chain 'B' and (resid 90 through 104 )
REMARK   3    ORIGIN FOR THE GROUP (A):  -0.3894   9.4877 -18.9844
REMARK   3    T TENSOR                                            
REMARK   3      T11:   0.1865 T22:   0.1821                       
REMARK   3      T33:   0.1853 T12:   0.0141                       
REMARK   3      T13:  -0.0115 T23:   0.0314                       
REMARK   3    L TENSOR                                            
REMARK   3      L11:   3.3335 L22:   3.0513                       
REMARK   3      L33:   4.4365 L12:   0.5294                       
REMARK   3      L13:   1.5993 L23:   3.3962                       
REMARK   3    S TENSOR                                            
REMARK   3      S11:   0.0584 S12:   0.0393 S13:   0.0883         
REMARK   3      S21:  -0.4764 S22:  -0.1515 S23:   0.1694         
REMARK   3      S31:  -0.1240 S32:  -0.2537 S33:   0.0722         
REMARK   3   TLS GROUP : 12    
REMARK   3    SELECTION: chain 'B' and (resid 105 through 125 )
REMARK   3    ORIGIN FOR THE GROUP (A):   3.2423   1.9910 -16.4394
REMARK   3    T TENSOR                                            
REMARK   3      T11:   0.1912 T22:   0.1175                       
REMARK   3      T33:   0.1467 T12:   0.0075                       
REMARK   3      T13:  -0.0414 T23:  -0.0310                       
REMARK   3    L TENSOR                                            
REMARK   3      L11:   4.4631 L22:   5.3998                       
REMARK   3      L33:   5.8308 L12:   0.3344                       
REMARK   3      L13:  -0.7326 L23:  -1.1471                       
REMARK   3    S TENSOR                                            
REMARK   3      S11:   0.1671 S12:   0.1394 S13:  -0.3779         
REMARK   3      S21:  -0.3289 S22:  -0.0915 S23:   0.2927         
REMARK   3      S31:   0.2716 S32:  -0.0291 S33:  -0.0543         
REMARK   3   TLS GROUP : 13    
REMARK   3    SELECTION: chain 'B' and (resid 126 through 140 )
REMARK   3    ORIGIN FOR THE GROUP (A):  11.6528   3.4592  -5.2579
REMARK   3    T TENSOR                                            
REMARK   3      T11:   0.1277 T22:   0.1383                       
REMARK   3      T33:   0.1225 T12:   0.0341                       
REMARK   3      T13:   0.0332 T23:   0.0457                       
REMARK   3    L TENSOR                                            
REMARK   3      L11:   4.5824 L22:   6.7169                       
REMARK   3      L33:   4.9682 L12:   0.9612                       
REMARK   3      L13:   0.8748 L23:   1.4300                       
REMARK   3    S TENSOR                                            
REMARK   3      S11:   0.1098 S12:   0.0061 S13:  -0.0558         
REMARK   3      S21:   0.2225 S22:  -0.0092 S23:  -0.2152         
REMARK   3      S31:   0.1820 S32:   0.3129 S33:  -0.0479         
REMARK   3
CRYST1   35.172   81.751   52.195  90.00 104.70  90.00 P 1 21 1
SCALE1      0.028432  0.000000  0.007462        0.00000
SCALE2      0.000000  0.012232  0.000000        0.00000
SCALE3      0.000000  0.000000  0.019808        0.00000
ATOM      1  N   SER A   1     -19.480  16.782  17.178  1.00 85.87           N
ANISOU    1  N   SER A   1    12045   7161  13421   3277   -146     58       N
ATOM      2  CA  SER A   1     -19.730  15.320  16.993  1.00 87.21           C
ANISOU    2  CA  SER A   1    11894   7950  13292   3168   -163    111       C
ATOM      3  C   SER A   1     -18.910  14.522  18.003  1.00 84.46           C
ANISOU    3  C   SER A   1    11657   7818  12616   2921    -32   -238       C
ATOM      4  O   SER A   1     -17.677  14.580  18.000  1.00 84.02           O
ANISOU    4  O   SER A   1    11886   7571  12467   2592    -92   -249       O
ATOM      5  CB  SER A   1     -19.396  14.895  15.568  1.00 91.74           C
ANISOU    5  CB  SER A   1    12433   8643  13780   2938   -378    599       C
ATOM      6  OG  SER A   1     -19.728  13.535  15.357  1.00 93.26           O
ANISOU    6  OG  SER A   1    12337   9398  13700   2855   -407    625       O
ATOM      7  H1  SER A   1     -19.967  17.243  16.593  1.00103.13           H
ATOM      8  H2  SER A   1     -19.706  17.020  18.005  1.00103.13           H
ATOM      9  H3  SER A   1     -18.617  16.955  17.045  1.00103.13           H
ATOM     10  HA  SER A   1     -20.669  15.124  17.138  1.00104.74           H
ATOM     11  HB2 SER A   1     -19.903  15.444  14.948  1.00110.17           H
ATOM     12  HB3 SER A   1     -18.446  15.016  15.417  1.00110.17           H
ATOM     13  HG  SER A   1     -19.599  13.329  14.553  1.00112.00           H
ATOM     14  N   HIS A   2     -19.601  13.758  18.851  1.00 77.92           N
ANISOU   14  N   HIS A   2    10580   7418  11609   3056    148   -488       N
ATOM     15  CA  HIS A   2     -18.973  13.153  20.010  1.00 78.56           C
ANISOU   15  CA  HIS A   2    10770   7694  11385   2877    300   -826       C
ATOM     16  C   HIS A   2     -18.343  11.806  19.653  1.00 66.57           C
ANISOU   16  C   HIS A   2     9179   6542   9572   2585    248   -669       C
ATOM     17  O   HIS A   2     -18.279  11.409  18.487  1.00 52.60           O
ANISOU   17  O   HIS A   2     7321   4842   7821   2496    100   -325       O
ATOM     18  CB  HIS A   2     -19.992  13.010  21.145  1.00 86.09           C
ANISOU   18  CB  HIS A   2    11512   8944  12254   3129    558  -1132       C
ATOM     19  CG  HIS A   2     -21.120  12.065  20.845  1.00 82.90           C
ANISOU   19  CG  HIS A   2    10662   9055  11782   3244    629   -958       C
ATOM     20  ND1 HIS A   2     -21.674  11.933  19.590  1.00 77.45           N
ANISOU   20  ND1 HIS A   2     9745   8424  11259   3305    448   -595       N
ATOM     21  CD2 HIS A   2     -21.799  11.209  21.645  1.00 84.04           C
ANISOU   21  CD2 HIS A   2    10542   9687  11701   3259    849  -1081       C
ATOM     22  CE1 HIS A   2     -22.644  11.036  19.628  1.00 84.21           C
ANISOU   22  CE1 HIS A   2    10209   9774  12012   3344    540   -531       C
ATOM     23  NE2 HIS A   2     -22.739  10.581  20.864  1.00 92.60           N
ANISOU   23  NE2 HIS A   2    11239  11094  12849   3310    796   -805       N
ATOM     24  H   HIS A   2     -20.438  13.579  18.770  1.00 93.59           H
ATOM     25  HA  HIS A   2     -18.261  13.748  20.292  1.00 94.36           H
ATOM     26  HB2 HIS A   2     -19.534  12.679  21.934  1.00103.40           H
ATOM     27  HB3 HIS A   2     -20.378  13.880  21.327  1.00103.40           H
ATOM     28  HD2 HIS A   2     -21.656  11.072  22.554  1.00100.93           H
ATOM     29  HE1 HIS A   2     -23.169  10.771  18.908  1.00101.14           H
ATOM     30  HE2 HIS A   2     -23.299   9.987  21.136  1.00111.20           H
ATOM     31  N   MET A   3     -17.873  11.083  20.676  1.00 58.72           N
ANISOU   31  N   MET A   3     8228   5793   8292   2432    372   -916       N
ATOM     32  CA  MET A   3     -17.041   9.907  20.445  1.00 55.65           C
ANISOU   32  CA  MET A   3     7837   5644   7666   2146    319   -804       C
ATOM     33  C   MET A   3     -17.848   8.735  19.900  1.00 37.99           C
ANISOU   33  C   MET A   3     5227   3880   5328   2194    370   -573       C
ATOM     34  O   MET A   3     -17.319   7.933  19.123  1.00 40.51           O
ANISOU   34  O   MET A   3     5493   4327   5571   1963    273   -354       O
ATOM     35  CB  MET A   3     -16.341   9.503  21.746  1.00 59.80           C
ANISOU   35  CB  MET A   3     8501   6298   7923   1966    406  -1111       C
ATOM     36  CG  MET A   3     -17.138   8.522  22.584  1.00 61.08           C
ANISOU   36  CG  MET A   3     8402   6974   7833   2030    613  -1181       C
ATOM     37  SD  MET A   3     -16.871   8.643  24.367  1.00 83.49           S
ANISOU   37  SD  MET A   3    11413   9929  10381   1948    757  -1565       S
ATOM     38  CE  MET A   3     -18.283   7.713  24.954  1.00 58.00           C
ANISOU   38  CE  MET A   3     7803   7263   6970   2073   1029  -1498       C
ATOM     39  H   MET A   3     -18.023  11.254  21.506  1.00 70.56           H
ATOM     40  HA  MET A   3     -16.360  10.138  19.793  1.00 66.87           H
ATOM     41  HB2 MET A   3     -15.492   9.087  21.529  1.00 71.85           H
ATOM     42  HB3 MET A   3     -16.193  10.299  22.281  1.00 71.85           H
ATOM     43  HG2 MET A   3     -18.082   8.676  22.421  1.00 73.39           H
ATOM     44  HG3 MET A   3     -16.897   7.622  22.315  1.00 73.39           H
ATOM     45  HE1 MET A   3     -18.285   7.721  25.924  1.00 69.68           H
ATOM     46  HE2 MET A   3     -19.095   8.125  24.619  1.00 69.68           H
ATOM     47  HE3 MET A   3     -18.217   6.801  24.631  1.00 69.68           H
ATOM     48  N   GLN A   4     -19.116   8.606  20.302  1.00 46.35           N
ANISOU   48  N   GLN A   4     5992   5223   6395   2396    517   -613       N
ATOM     49  CA  GLN A   4     -19.919   7.481  19.835  1.00 53.29           C
ANISOU   49  CA  GLN A   4     6492   6558   7198   2349    543   -395       C
ATOM     50  C   GLN A   4     -20.020   7.487  18.316  1.00 43.71           C
ANISOU   50  C   GLN A   4     5191   5290   6125   2328    323    -62       C
ATOM     51  O   GLN A   4     -19.922   6.436  17.673  1.00 36.28           O
ANISOU   51  O   GLN A   4     4094   4624   5069   2126    258    126       O
ATOM     52  CB  GLN A   4     -21.306   7.526  20.474  1.00 40.31           C
ANISOU   52  CB  GLN A   4     4549   5174   5593   2542    720   -484       C
ATOM     53  CG  GLN A   4     -21.288   7.680  21.990  1.00 60.17           C
ANISOU   53  CG  GLN A   4     7173   7750   7938   2575    954   -808       C
ATOM     54  CD  GLN A   4     -22.642   7.410  22.622  1.00 76.97           C
ANISOU   54  CD  GLN A   4     8960  10239  10047   2700   1173   -850       C
ATOM     55  OE1 GLN A   4     -23.157   8.222  23.391  1.00 78.03           O
ANISOU   55  OE1 GLN A   4     9111  10296  10241   2934   1344  -1091       O
ATOM     56  NE2 GLN A   4     -23.221   6.257  22.307  1.00 75.62           N
ANISOU   56  NE2 GLN A   4     8479  10451   9803   2525   1176   -624       N
ATOM     57  H   GLN A   4     -19.524   9.145  20.833  1.00 55.71           H
ATOM     58  HA  GLN A   4     -19.497   6.651  20.108  1.00 64.03           H
ATOM     59  HB2 GLN A   4     -21.793   8.280  20.107  1.00 48.46           H
ATOM     60  HB3 GLN A   4     -21.770   6.699  20.267  1.00 48.46           H
ATOM     61  HG2 GLN A   4     -20.652   7.051  22.364  1.00 72.29           H
ATOM     62  HG3 GLN A   4     -21.029   8.588  22.212  1.00 72.29           H
ATOM     63 HE21 GLN A   4     -22.829   5.711  21.771  1.00 90.84           H
ATOM     64 HE22 GLN A   4     -23.989   6.056  22.639  1.00 90.84           H
ATOM     65  N   SER A   5     -20.199   8.670  17.723  1.00 46.91           N
ANISOU   65  N   SER A   5     5710   5340   6772   2504    191     21       N
ATOM     66  CA  SER A   5     -20.251   8.770  16.269  1.00 37.16           C
ANISOU   66  CA  SER A   5     4442   4059   5619   2449    -47    370       C
ATOM     67  C   SER A   5     -18.895   8.459  15.645  1.00 35.99           C
ANISOU   67  C   SER A   5     4553   3788   5334   2163   -140    514       C
ATOM     68  O   SER A   5     -18.824   7.787  14.610  1.00 32.81           O
ANISOU   68  O   SER A   5     4043   3611   4813   1986   -256    767       O
ATOM     69  CB  SER A   5     -20.723  10.166  15.862  1.00 52.82           C
ANISOU   69  CB  SER A   5     6509   5653   7908   2693   -181    453       C
ATOM     70  OG  SER A   5     -20.696  10.328  14.456  1.00 62.48           O
ANISOU   70  OG  SER A   5     7754   6829   9157   2603   -443    814       O
ATOM     71  H   SER A   5     -20.293   9.418  18.136  1.00 56.38           H
ATOM     72  HA  SER A   5     -20.890   8.124  15.930  1.00 44.68           H
ATOM     73  HB2 SER A   5     -21.633  10.293  16.176  1.00 63.47           H
ATOM     74  HB3 SER A   5     -20.138  10.826  16.266  1.00 63.47           H
ATOM     75  HG  SER A   5     -20.956  11.100  14.251  1.00 75.07           H
ATOM     76  N   ASP A   6     -17.809   8.936  16.260  1.00 38.43           N
ANISOU   76  N   ASP A   6     5197   3758   5647   2063    -97    335       N
ATOM     77  CA  ASP A   6     -16.481   8.630  15.741  1.00 37.32           C
ANISOU   77  CA  ASP A   6     5225   3562   5392   1627   -169    428       C
ATOM     78  C   ASP A   6     -16.219   7.128  15.755  1.00 30.10           C
ANISOU   78  C   ASP A   6     4097   3096   4244   1357   -105    400       C
ATOM     79  O   ASP A   6     -15.666   6.576  14.797  1.00 29.24           O
ANISOU   79  O   ASP A   6     3959   3118   4030   1094   -175    571       O
ATOM     80  CB  ASP A   6     -15.408   9.355  16.555  1.00 36.31           C
ANISOU   80  CB  ASP A   6     5422   3047   5328   1498   -152    198       C
ATOM     81  CG  ASP A   6     -15.479  10.861  16.411  1.00 47.83           C
ANISOU   81  CG  ASP A   6     7163   3951   7060   1687   -252    238       C
ATOM     82  OD1 ASP A   6     -16.024  11.341  15.395  1.00 56.90           O
ANISOU   82  OD1 ASP A   6     8246   5039   8336   1778   -358    550       O
ATOM     83  OD2 ASP A   6     -14.980  11.565  17.314  1.00 49.80           O
ANISOU   83  OD2 ASP A   6     7613   3916   7392   1633   -217    -38       O
ATOM     84  H   ASP A   6     -17.817   9.429  16.964  1.00 46.21           H
ATOM     85  HA  ASP A   6     -16.430   8.947  14.825  1.00 44.87           H
ATOM     86  HB2 ASP A   6     -15.524   9.138  17.494  1.00 43.66           H
ATOM     87  HB3 ASP A   6     -14.533   9.066  16.253  1.00 43.66           H
ATOM     88  N   ILE A   7     -16.601   6.452  16.839  1.00 25.47           N
ANISOU   88  N   ILE A   7     3375   2736   3567   1421     35    185       N
ATOM     89  CA  ILE A   7     -16.356   5.015  16.940  1.00 23.88           C
ANISOU   89  CA  ILE A   7     3006   2880   3188   1170     74    176       C
ATOM     90  C   ILE A   7     -17.229   4.258  15.946  1.00 24.45           C
ANISOU   90  C   ILE A   7     2808   3251   3233   1157      8    381       C
ATOM     91  O   ILE A   7     -16.752   3.369  15.231  1.00 25.43           O
ANISOU   91  O   ILE A   7     2893   3514   3257    902    -56    455       O
ATOM     92  CB  ILE A   7     -16.582   4.534  18.385  1.00 31.21           C
ANISOU   92  CB  ILE A   7     3885   3966   4005   1220    230    -46       C
ATOM     93  CG1 ILE A   7     -15.490   5.109  19.295  1.00 32.03           C
ANISOU   93  CG1 ILE A   7     4281   3817   4072   1139    235   -265       C
ATOM     94  CG2 ILE A   7     -16.590   3.019  18.452  1.00 27.15           C
ANISOU   94  CG2 ILE A   7     3184   3775   3358    994    249     14       C
ATOM     95  CD1 ILE A   7     -15.698   4.853  20.774  1.00 35.93           C
ANISOU   95  CD1 ILE A   7     4794   4468   4389   1206    376   -492       C
ATOM     96  H   ILE A   7     -16.998   6.796  17.520  1.00 30.65           H
ATOM     97  HA  ILE A   7     -15.430   4.840  16.711  1.00 28.75           H
ATOM     98  HB  ILE A   7     -17.447   4.853  18.687  1.00 37.53           H
ATOM     99 HG12 ILE A   7     -14.641   4.711  19.047  1.00 38.52           H
ATOM    100 HG13 ILE A   7     -15.456   6.070  19.167  1.00 38.52           H
ATOM    101 HG21 ILE A   7     -16.530   2.744  19.380  1.00 32.67           H
ATOM    102 HG22 ILE A   7     -17.414   2.690  18.061  1.00 32.67           H
ATOM    103 HG23 ILE A   7     -15.829   2.677  17.956  1.00 32.67           H
ATOM    104 HD11 ILE A   7     -15.097   5.421  21.281  1.00 43.20           H
ATOM    105 HD12 ILE A   7     -16.618   5.058  21.004  1.00 43.20           H
ATOM    106 HD13 ILE A   7     -15.510   3.921  20.963  1.00 43.20           H
ATOM    107  N   LEU A   8     -18.516   4.605  15.875  1.00 26.81           N
ANISOU  107  N   LEU A   8     2903   3657   3625   1439     10    453       N
ATOM    108  CA  LEU A   8     -19.404   3.955  14.914  1.00 24.06           C
ANISOU  108  CA  LEU A   8     2274   3612   3256   1408   -106    650       C
ATOM    109  C   LEU A   8     -18.848   4.059  13.498  1.00 29.85           C
ANISOU  109  C   LEU A   8     3137   4284   3921   1234   -294    848       C
ATOM    110  O   LEU A   8     -18.851   3.081  12.741  1.00 30.97           O
ANISOU  110  O   LEU A   8     3176   4666   3924   1005   -378    905       O
ATOM    111  CB  LEU A   8     -20.802   4.574  14.986  1.00 34.45           C
ANISOU  111  CB  LEU A   8     3371   4994   4725   1701   -109    687       C
ATOM    112  CG  LEU A   8     -21.654   4.475  13.723  1.00 50.55           C
ANISOU  112  CG  LEU A   8     5241   7185   6782   1650   -322    890       C
ATOM    113  CD1 LEU A   8     -22.149   3.050  13.491  1.00 53.91           C
ANISOU  113  CD1 LEU A   8     5438   7960   7086   1365   -341    888       C
ATOM    114  CD2 LEU A   8     -22.842   5.446  13.779  1.00 45.80           C
ANISOU  114  CD2 LEU A   8     4490   6518   6393   1967   -359    911       C
ATOM    115  H   LEU A   8     -18.893   5.203  16.364  1.00 32.26           H
ATOM    116  HA  LEU A   8     -19.479   3.016  15.146  1.00 28.96           H
ATOM    117  HB2 LEU A   8     -21.292   4.130  15.696  1.00 41.43           H
ATOM    118  HB3 LEU A   8     -20.703   5.517  15.190  1.00 41.43           H
ATOM    119  HG  LEU A   8     -21.095   4.721  12.970  1.00 60.75           H
ATOM    120 HD11 LEU A   8     -22.651   3.021  12.662  1.00 64.78           H
ATOM    121 HD12 LEU A   8     -21.384   2.455  13.435  1.00 64.78           H
ATOM    122 HD13 LEU A   8     -22.717   2.789  14.232  1.00 64.78           H
ATOM    123 HD21 LEU A   8     -23.352   5.370  12.957  1.00 55.04           H
ATOM    124 HD22 LEU A   8     -23.402   5.217  14.538  1.00 55.04           H
ATOM    125 HD23 LEU A   8     -22.506   6.351  13.877  1.00 55.04           H
ATOM    126  N   GLU A   9     -18.390   5.253  13.114  1.00 31.64           N
ANISOU  126  N   GLU A   9     3605   4187   4229   1329   -359    954       N
ATOM    127  CA  GLU A   9     -17.911   5.452  11.751  1.00 32.58           C
ANISOU  127  CA  GLU A   9     3851   4289   4237   1156   -514   1196       C
ATOM    128  C   GLU A   9     -16.828   4.443  11.389  1.00 24.18           C
ANISOU  128  C   GLU A   9     2849   3371   2967    785   -460   1105       C
ATOM    129  O   GLU A   9     -16.811   3.909  10.274  1.00 26.51           O
ANISOU  129  O   GLU A   9     3107   3895   3073    618   -555   1219       O
ATOM    130  CB  GLU A   9     -17.382   6.879  11.574  1.00 39.47           C
ANISOU  130  CB  GLU A   9     5021   4728   5248   1243   -563   1336       C
ATOM    131  CG  GLU A   9     -16.737   7.117  10.219  1.00 41.14           C
ANISOU  131  CG  GLU A   9     5393   4942   5296   1003   -682   1626       C
ATOM    132  CD  GLU A   9     -16.565   8.574   9.894  1.00 53.90           C
ANISOU  132  CD  GLU A   9     7280   6132   7068   1092   -779   1839       C
ATOM    133  OE1 GLU A   9     -16.314   8.901   8.703  1.00 55.88           O
ANISOU  133  OE1 GLU A   9     7662   6426   7146    922   -866   2069       O
ATOM    134  OE2 GLU A   9     -16.864   9.428  10.764  1.00 56.92           O
ANISOU  134  OE2 GLU A   9     7753   6155   7720   1358   -765   1725       O
ATOM    135  H   GLU A   9     -18.347   5.950  13.615  1.00 38.05           H
ATOM    136  HA  GLU A   9     -18.658   5.329  11.143  1.00 39.18           H
ATOM    137  HB2 GLU A   9     -18.121   7.501  11.666  1.00 47.45           H
ATOM    138  HB3 GLU A   9     -16.715   7.053  12.256  1.00 47.45           H
ATOM    139  HG2 GLU A   9     -15.860   6.704  10.211  1.00 49.45           H
ATOM    140  HG3 GLU A   9     -17.296   6.722   9.531  1.00 49.45           H
ATOM    141  N   MET A  10     -15.911   4.173  12.322  1.00 21.54           N
ANISOU  141  N   MET A  10     2605   2920   2660    670   -316    884       N
ATOM    142  CA  MET A  10     -14.853   3.205  12.059  1.00 19.59           C
ANISOU  142  CA  MET A  10     2375   2793   2274    381   -261    781       C
ATOM    143  C   MET A  10     -15.388   1.779  12.106  1.00 19.26           C
ANISOU  143  C   MET A  10     2130   3034   2154    313   -264    673       C
ATOM    144  O   MET A  10     -15.023   0.945  11.271  1.00 19.16           O
ANISOU  144  O   MET A  10     2097   3181   2001    131   -290    646       O
ATOM    145  CB  MET A  10     -13.719   3.382  13.069  1.00 24.06           C
ANISOU  145  CB  MET A  10     3069   3154   2921    297   -159    607       C
ATOM    146  CG  MET A  10     -13.015   4.725  12.987  1.00 28.90           C
ANISOU  146  CG  MET A  10     3900   3448   3632    267   -174    696       C
ATOM    147  SD  MET A  10     -12.256   5.024  11.379  1.00 28.60           S
ANISOU  147  SD  MET A  10     3941   3468   3459     24   -201    955       S
ATOM    148  CE  MET A  10     -10.925   3.823  11.388  1.00 29.87           C
ANISOU  148  CE  MET A  10     3985   3845   3518   -238    -76    756       C
ATOM    149  H   MET A  10     -15.882   4.533  13.102  1.00 25.94           H
ATOM    150  HA  MET A  10     -14.493   3.375  11.175  1.00 23.59           H
ATOM    151  HB2 MET A  10     -14.085   3.296  13.964  1.00 28.96           H
ATOM    152  HB3 MET A  10     -13.055   2.692  12.914  1.00 28.96           H
ATOM    153  HG2 MET A  10     -13.662   5.431  13.149  1.00 34.76           H
ATOM    154  HG3 MET A  10     -12.316   4.757  13.659  1.00 34.76           H
ATOM    155  HE1 MET A  10     -10.437   3.887  10.553  1.00 35.93           H
ATOM    156  HE2 MET A  10     -10.333   4.014  12.133  1.00 35.93           H
ATOM    157  HE3 MET A  10     -11.302   2.935  11.485  1.00 35.93           H
ATOM    158  N   VAL A  11     -16.250   1.480  13.080  1.00 19.19           N
ANISOU  158  N   VAL A  11     1975   3084   2231    445   -225    602       N
ATOM    159  CA  VAL A  11     -16.818   0.139  13.183  1.00 20.66           C
ANISOU  159  CA  VAL A  11     1971   3500   2379    333   -239    540       C
ATOM    160  C   VAL A  11     -17.611  -0.203  11.930  1.00 21.28           C
ANISOU  160  C   VAL A  11     1917   3798   2368    275   -400    657       C
ATOM    161  O   VAL A  11     -17.584  -1.344  11.453  1.00 25.24           O
ANISOU  161  O   VAL A  11     2370   4431   2790     74   -458    577       O
ATOM    162  CB  VAL A  11     -17.688   0.027  14.451  1.00 24.75           C
ANISOU  162  CB  VAL A  11     2334   4087   2984    466   -140    500       C
ATOM    163  CG1 VAL A  11     -18.580  -1.206  14.386  1.00 21.30           C
ANISOU  163  CG1 VAL A  11     1654   3899   2540    326   -183    525       C
ATOM    164  CG2 VAL A  11     -16.807  -0.009  15.695  1.00 23.55           C
ANISOU  164  CG2 VAL A  11     2333   3784   2830    444    -14    356       C
ATOM    165  H   VAL A  11     -16.519   2.029  13.685  1.00 23.11           H
ATOM    166  HA  VAL A  11     -16.090  -0.498  13.258  1.00 24.88           H
ATOM    167  HB  VAL A  11     -18.263   0.806  14.506  1.00 29.79           H
ATOM    168 HG11 VAL A  11     -18.907  -1.406  15.277  1.00 25.65           H
ATOM    169 HG12 VAL A  11     -19.326  -1.026  13.793  1.00 25.65           H
ATOM    170 HG13 VAL A  11     -18.062  -1.953  14.048  1.00 25.65           H
ATOM    171 HG21 VAL A  11     -17.372  -0.068  16.481  1.00 28.34           H
ATOM    172 HG22 VAL A  11     -16.225  -0.784  15.648  1.00 28.34           H
ATOM    173 HG23 VAL A  11     -16.276   0.802  15.729  1.00 28.34           H
ATOM    174  N   ALA A  12     -18.329   0.777  11.372  1.00 20.54           N
ANISOU  174  N   ALA A  12     1778   3735   2292    453   -503    841       N
ATOM    175  CA  ALA A  12     -19.135   0.516  10.186  1.00 21.66           C
ANISOU  175  CA  ALA A  12     1832   4058   2339    376   -669    928       C
ATOM    176  C   ALA A  12     -18.279   0.207   8.965  1.00 25.81           C
ANISOU  176  C   ALA A  12     2538   4638   2631    163   -730    920       C
ATOM    177  O   ALA A  12     -18.785  -0.380   8.002  1.00 27.75           O
ANISOU  177  O   ALA A  12     2752   5036   2757     35   -841    890       O
ATOM    178  CB  ALA A  12     -20.048   1.707   9.892  1.00 26.10           C
ANISOU  178  CB  ALA A  12     2345   4569   3004    624   -764   1109       C
ATOM    179  H   ALA A  12     -18.363   1.587  11.658  1.00 24.73           H
ATOM    180  HA  ALA A  12     -19.698  -0.254  10.359  1.00 25.55           H
ATOM    181  HB1 ALA A  12     -20.575   1.513   9.102  1.00 31.41           H
ATOM    182  HB2 ALA A  12     -20.632   1.852  10.653  1.00 31.41           H
ATOM    183  HB3 ALA A  12     -19.501   2.494   9.740  1.00 31.41           H
ATOM    184  N   ARG A  13     -17.004   0.592   8.982  1.00 23.94           N
ANISOU  184  N   ARG A  13     2494   4283   2319    115   -640    927       N
ATOM    185  CA  ARG A  13     -16.071   0.284   7.907  1.00 28.40           C
ANISOU  185  CA  ARG A  13     3212   4938   2641    -93   -619    886       C
ATOM    186  C   ARG A  13     -15.328  -1.027   8.122  1.00 29.37           C
ANISOU  186  C   ARG A  13     3331   5090   2740   -257   -510    591       C
ATOM    187  O   ARG A  13     -14.456  -1.367   7.314  1.00 28.25           O
ANISOU  187  O   ARG A  13     3291   5038   2406   -397   -442    492       O
ATOM    188  CB  ARG A  13     -15.059   1.423   7.749  1.00 23.91           C
ANISOU  188  CB  ARG A  13     2843   4185   2056    -98   -523   1036       C
ATOM    189  CG  ARG A  13     -15.445   2.440   6.692  1.00 35.69           C
ANISOU  189  CG  ARG A  13     4438   5677   3444    -60   -642   1312       C
ATOM    190  CD  ARG A  13     -15.022   3.842   7.092  1.00 40.61           C
ANISOU  190  CD  ARG A  13     5221   5981   4226     35   -617   1538       C
ATOM    191  NE  ARG A  13     -13.584   3.952   7.309  1.00 39.49           N
ANISOU  191  NE  ARG A  13     5201   5728   4076   -161   -433   1478       N
ATOM    192  CZ  ARG A  13     -12.986   5.031   7.795  1.00 39.57           C
ANISOU  192  CZ  ARG A  13     5358   5399   4277   -162   -385   1579       C
ATOM    193  NH1 ARG A  13     -13.675   6.109   8.130  1.00 47.79           N
ANISOU  193  NH1 ARG A  13     6489   6146   5524     56   -504   1753       N
ATOM    194  NH2 ARG A  13     -11.666   5.026   7.952  1.00 37.87           N
ANISOU  194  NH2 ARG A  13     5189   5129   4072   -382   -224   1488       N
ATOM    195  H   ARG A  13     -16.649   1.044   9.622  1.00 28.81           H
ATOM    196  HA  ARG A  13     -16.571   0.208   7.080  1.00 34.17           H
ATOM    197  HB2 ARG A  13     -14.981   1.890   8.595  1.00 28.78           H
ATOM    198  HB3 ARG A  13     -14.202   1.045   7.498  1.00 28.78           H
ATOM    199  HG2 ARG A  13     -15.008   2.216   5.855  1.00 42.91           H
ATOM    200  HG3 ARG A  13     -16.408   2.433   6.575  1.00 42.91           H
ATOM    201  HD2 ARG A  13     -15.267   4.461   6.387  1.00 48.81           H
ATOM    202  HD3 ARG A  13     -15.469   4.085   7.918  1.00 48.81           H
ATOM    203  HE  ARG A  13     -13.094   3.275   7.109  1.00 47.48           H
ATOM    204 HH11 ARG A  13     -14.530   6.121   8.034  1.00 57.44           H
ATOM    205 HH12 ARG A  13     -13.269   6.799   8.443  1.00 57.44           H
ATOM    206 HH21 ARG A  13     -11.210   4.329   7.739  1.00 45.53           H
ATOM    207 HH22 ARG A  13     -11.268   5.721   8.266  1.00 45.53           H
ATOM    208  N   GLY A  14     -15.640  -1.762   9.186  1.00 22.38           N
ANISOU  208  N   GLY A  14     2330   4124   2047   -232   -481    456       N
ATOM    209  CA  GLY A  14     -15.048  -3.057   9.429  1.00 22.80           C
ANISOU  209  CA  GLY A  14     2388   4139   2136   -359   -421    211       C
ATOM    210  C   GLY A  14     -14.024  -3.120  10.540  1.00 25.38           C
ANISOU  210  C   GLY A  14     2761   4251   2630   -320   -276    123       C
ATOM    211  O   GLY A  14     -13.358  -4.154  10.685  1.00 24.76           O
ANISOU  211  O   GLY A  14     2694   4109   2604   -391   -239    -59       O
ATOM    212  H   GLY A  14     -16.203  -1.520   9.789  1.00 26.94           H
ATOM    213  HA2 GLY A  14     -15.757  -3.681   9.651  1.00 27.45           H
ATOM    214  HA3 GLY A  14     -14.611  -3.352   8.614  1.00 27.45           H
ATOM    215  N   TRP A  15     -13.878  -2.063  11.328  1.00 18.54           N
ANISOU  215  N   TRP A  15     1928   3258   1857   -203   -218    233       N
ATOM    216  CA  TRP A  15     -12.879  -2.016  12.380  1.00 19.31           C
ANISOU  216  CA  TRP A  15     2076   3185   2077   -190   -125    151       C
ATOM    217  C   TRP A  15     -13.467  -2.461  13.717  1.00 20.45           C
ANISOU  217  C   TRP A  15     2157   3285   2327   -132   -126    135       C
ATOM    218  O   TRP A  15     -14.679  -2.412  13.942  1.00 21.57           O
ANISOU  218  O   TRP A  15     2201   3520   2476    -69   -153    215       O
ATOM    219  CB  TRP A  15     -12.311  -0.600  12.518  1.00 19.40           C
ANISOU  219  CB  TRP A  15     2197   3063   2111   -143    -81    245       C
ATOM    220  CG  TRP A  15     -11.529  -0.123  11.333  1.00 20.93           C
ANISOU  220  CG  TRP A  15     2458   3304   2192   -254    -44    311       C
ATOM    221  CD1 TRP A  15     -12.021   0.217  10.106  1.00 24.94           C
ANISOU  221  CD1 TRP A  15     2997   3950   2528   -281    -93    456       C
ATOM    222  CD2 TRP A  15     -10.113   0.081  11.268  1.00 18.31           C
ANISOU  222  CD2 TRP A  15     2146   2927   1885   -375     52    262       C
ATOM    223  NE1 TRP A  15     -10.996   0.613   9.279  1.00 25.97           N
ANISOU  223  NE1 TRP A  15     3194   4132   2541   -423     -4    512       N
ATOM    224  CE2 TRP A  15      -9.815   0.540   9.969  1.00 22.11           C
ANISOU  224  CE2 TRP A  15     2673   3536   2190   -486    100    389       C
ATOM    225  CE3 TRP A  15      -9.067  -0.081  12.183  1.00 16.40           C
ANISOU  225  CE3 TRP A  15     1863   2584   1786   -411     91    143       C
ATOM    226  CZ2 TRP A  15      -8.515   0.836   9.562  1.00 23.27           C
ANISOU  226  CZ2 TRP A  15     2801   3727   2313   -646    230    397       C
ATOM    227  CZ3 TRP A  15      -7.778   0.213  11.776  1.00 15.35           C
ANISOU  227  CZ3 TRP A  15     1684   2483   1663   -554    183    139       C
ATOM    228  CH2 TRP A  15      -7.514   0.667  10.477  1.00 15.92           C
ANISOU  228  CH2 TRP A  15     1779   2698   1573   -676    274    264       C
ATOM    229  H   TRP A  15     -14.355  -1.349  11.271  1.00 22.33           H
ATOM    230  HA  TRP A  15     -12.157  -2.621  12.150  1.00 23.26           H
ATOM    231  HB2 TRP A  15     -13.048   0.016  12.650  1.00 23.37           H
ATOM    232  HB3 TRP A  15     -11.719  -0.579  13.286  1.00 23.37           H
ATOM    233  HD1 TRP A  15     -12.919   0.185   9.865  1.00 30.01           H
ATOM    234  HE1 TRP A  15     -11.083   0.866   8.462  1.00 31.25           H
ATOM    235  HE3 TRP A  15      -9.235  -0.379  13.048  1.00 19.77           H
ATOM    236  HZ2 TRP A  15      -8.335   1.137   8.701  1.00 28.01           H
ATOM    237  HZ3 TRP A  15      -7.074   0.106  12.374  1.00 18.50           H
ATOM    238  HH2 TRP A  15      -6.637   0.857  10.233  1.00 19.19           H
ATOM    239  N   LYS A  16     -12.580  -2.905  14.604  1.00 18.26           N
ANISOU  239  N   LYS A  16     1916   2901   2122   -159    -96     50       N
ATOM    240  CA  LYS A  16     -12.912  -3.181  15.993  1.00 21.42           C
ANISOU  240  CA  LYS A  16     2304   3276   2559   -122    -85     67       C
ATOM    241  C   LYS A  16     -12.375  -2.053  16.863  1.00 18.49           C
ANISOU  241  C   LYS A  16     2040   2808   2177    -43    -46     44       C
ATOM    242  O   LYS A  16     -11.268  -1.555  16.629  1.00 20.37           O
ANISOU  242  O   LYS A  16     2343   2950   2446    -86    -56     -4       O
ATOM    243  CB  LYS A  16     -12.308  -4.506  16.464  1.00 21.22           C
ANISOU  243  CB  LYS A  16     2272   3186   2606   -208   -132     20       C
ATOM    244  CG  LYS A  16     -12.788  -5.728  15.723  1.00 28.97           C
ANISOU  244  CG  LYS A  16     3193   4179   3634   -306   -191     -6       C
ATOM    245  CD  LYS A  16     -12.058  -6.987  16.189  1.00 36.61           C
ANISOU  245  CD  LYS A  16     4192   4985   4733   -352   -258    -49       C
ATOM    246  CE  LYS A  16     -12.185  -7.202  17.699  1.00 38.88           C
ANISOU  246  CE  LYS A  16     4506   5246   5021   -358   -276     96       C
ATOM    247  NZ  LYS A  16     -13.576  -6.990  18.192  1.00 52.73           N
ANISOU  247  NZ  LYS A  16     6194   7160   6682   -401   -215    231       N
ATOM    248  H   LYS A  16     -11.754  -3.057  14.417  1.00 22.00           H
ATOM    249  HA  LYS A  16     -13.876  -3.242  16.087  1.00 25.79           H
ATOM    250  HB2 LYS A  16     -11.346  -4.459  16.356  1.00 25.56           H
ATOM    251  HB3 LYS A  16     -12.531  -4.628  17.401  1.00 25.56           H
ATOM    252  HG2 LYS A  16     -13.737  -5.849  15.882  1.00 34.85           H
ATOM    253  HG3 LYS A  16     -12.622  -5.614  14.774  1.00 34.85           H
ATOM    254  HD2 LYS A  16     -12.437  -7.760  15.741  1.00 44.02           H
ATOM    255  HD3 LYS A  16     -11.115  -6.908  15.974  1.00 44.02           H
ATOM    256  HE2 LYS A  16     -11.926  -8.112  17.912  1.00 46.74           H
ATOM    257  HE3 LYS A  16     -11.605  -6.576  18.158  1.00 46.74           H
ATOM    258  HZ1 LYS A  16     -13.813  -6.140  18.079  1.00 63.37           H
ATOM    259  HZ2 LYS A  16     -14.141  -7.510  17.742  1.00 63.37           H
ATOM    260  HZ3 LYS A  16     -13.626  -7.191  19.058  1.00 63.37           H
ATOM    261  N   TYR A  17     -13.146  -1.659  17.869  1.00 17.59           N
ANISOU  261  N   TYR A  17     1934   2733   2015     56      4     59       N
ATOM    262  CA  TYR A  17     -12.679  -0.690  18.847  1.00 15.44           C
ANISOU  262  CA  TYR A  17     1803   2360   1704    124     27    -28       C
ATOM    263  C   TYR A  17     -12.334  -1.405  20.149  1.00 17.08           C
ANISOU  263  C   TYR A  17     2044   2626   1819     68      9    -53       C
ATOM    264  O   TYR A  17     -13.170  -2.123  20.708  1.00 20.97           O
ANISOU  264  O   TYR A  17     2463   3269   2237     66     63     24       O
ATOM    265  CB  TYR A  17     -13.714   0.394  19.126  1.00 19.47           C
ANISOU  265  CB  TYR A  17     2337   2868   2193    321    114    -49       C
ATOM    266  CG  TYR A  17     -13.239   1.321  20.218  1.00 20.02           C
ANISOU  266  CG  TYR A  17     2596   2807   2203    385    132   -210       C
ATOM    267  CD1 TYR A  17     -12.237   2.250  19.971  1.00 18.86           C
ANISOU  267  CD1 TYR A  17     2611   2418   2138    324     52   -279       C
ATOM    268  CD2 TYR A  17     -13.762   1.248  21.500  1.00 19.86           C
ANISOU  268  CD2 TYR A  17     2602   2923   2021    470    228   -299       C
ATOM    269  CE1 TYR A  17     -11.784   3.092  20.961  1.00 21.81           C
ANISOU  269  CE1 TYR A  17     3179   2645   2462    342     30   -464       C
ATOM    270  CE2 TYR A  17     -13.314   2.089  22.500  1.00 28.61           C
ANISOU  270  CE2 TYR A  17     3919   3925   3025    517    229   -501       C
ATOM    271  CZ  TYR A  17     -12.325   3.008  22.224  1.00 19.49           C
ANISOU  271  CZ  TYR A  17     2937   2486   1982    450    110   -599       C
ATOM    272  OH  TYR A  17     -11.870   3.847  23.213  1.00 25.45           O
ANISOU  272  OH  TYR A  17     3921   3109   2641    459     73   -835       O
ATOM    273  H   TYR A  17     -13.947  -1.941  18.005  1.00 21.19           H
ATOM    274  HA  TYR A  17     -11.885  -0.261  18.493  1.00 18.61           H
ATOM    275  HB2 TYR A  17     -13.861   0.915  18.322  1.00 23.45           H
ATOM    276  HB3 TYR A  17     -14.545  -0.017  19.411  1.00 23.45           H
ATOM    277  HD1 TYR A  17     -11.865   2.305  19.120  1.00 22.72           H
ATOM    278  HD2 TYR A  17     -14.424   0.623  21.690  1.00 23.92           H
ATOM    279  HE1 TYR A  17     -11.117   3.713  20.778  1.00 26.26           H
ATOM    280  HE2 TYR A  17     -13.678   2.035  23.354  1.00 34.41           H
ATOM    281  HH  TYR A  17     -12.248   3.665  23.941  1.00 30.63           H
ATOM    282  N   PHE A  18     -11.110  -1.198  20.632  1.00 18.25           N
ANISOU  282  N   PHE A  18     2291   2678   1966     -0    -81   -130       N
ATOM    283  CA  PHE A  18     -10.662  -1.825  21.871  1.00 16.33           C
ANISOU  283  CA  PHE A  18     2097   2502   1608    -55   -155   -123       C
ATOM    284  C   PHE A  18      -9.735  -0.865  22.603  1.00 18.77           C
ANISOU  284  C   PHE A  18     2550   2729   1851    -82   -244   -269       C
ATOM    285  O   PHE A  18      -8.630  -0.585  22.132  1.00 15.95           O
ANISOU  285  O   PHE A  18     2168   2262   1630   -171   -344   -309       O
ATOM    286  CB  PHE A  18      -9.962  -3.155  21.590  1.00 18.14           C
ANISOU  286  CB  PHE A  18     2227   2711   1955   -145   -268    -26       C
ATOM    287  CG  PHE A  18      -9.283  -3.746  22.788  1.00 17.49           C
ANISOU  287  CG  PHE A  18     2198   2664   1783   -192   -410     31       C
ATOM    288  CD1 PHE A  18     -10.028  -4.282  23.825  1.00 21.33           C
ANISOU  288  CD1 PHE A  18     2745   3285   2076   -208   -384    157       C
ATOM    289  CD2 PHE A  18      -7.902  -3.764  22.882  1.00 23.30           C
ANISOU  289  CD2 PHE A  18     2901   3334   2617   -230   -576    -11       C
ATOM    290  CE1 PHE A  18      -9.408  -4.821  24.934  1.00 25.93           C
ANISOU  290  CE1 PHE A  18     3402   3919   2530   -261   -545    261       C
ATOM    291  CE2 PHE A  18      -7.276  -4.303  23.989  1.00 21.83           C
ANISOU  291  CE2 PHE A  18     2751   3199   2344   -261   -760     74       C
ATOM    292  CZ  PHE A  18      -8.030  -4.832  25.015  1.00 26.86           C
ANISOU  292  CZ  PHE A  18     3497   3954   2754   -276   -756    221       C
ATOM    293  H   PHE A  18     -10.519  -0.697  20.258  1.00 21.99           H
ATOM    294  HA  PHE A  18     -11.432  -1.987  22.439  1.00 19.69           H
ATOM    295  HB2 PHE A  18     -10.622  -3.794  21.278  1.00 21.86           H
ATOM    296  HB3 PHE A  18      -9.288  -3.014  20.907  1.00 21.86           H
ATOM    297  HD1 PHE A  18     -10.956  -4.278  23.774  1.00 25.69           H
ATOM    298  HD2 PHE A  18      -7.390  -3.408  22.192  1.00 28.05           H
ATOM    299  HE1 PHE A  18      -9.918  -5.177  25.626  1.00 31.20           H
ATOM    300  HE2 PHE A  18      -6.347  -4.310  24.041  1.00 26.28           H
ATOM    301  HZ  PHE A  18      -7.611  -5.196  25.761  1.00 32.32           H
ATOM    302  N   SER A  19     -10.206  -0.353  23.736  1.00 20.70           N
ANISOU  302  N   SER A  19     2935   3050   1879    -21   -199   -364       N
ATOM    303  CA  SER A  19      -9.407   0.400  24.700  1.00 18.82           C
ANISOU  303  CA  SER A  19     2876   2768   1508    -76   -320   -539       C
ATOM    304  C   SER A  19      -8.527   1.462  24.042  1.00 26.96           C
ANISOU  304  C   SER A  19     3953   3553   2739   -154   -408   -657       C
ATOM    305  O   SER A  19      -7.304   1.485  24.195  1.00 18.24           O
ANISOU  305  O   SER A  19     2826   2410   1695   -314   -592   -685       O
ATOM    306  CB  SER A  19      -8.557  -0.559  25.546  1.00 19.07           C
ANISOU  306  CB  SER A  19     2891   2932   1424   -197   -513   -443       C
ATOM    307  OG  SER A  19      -8.006   0.098  26.672  1.00 22.99           O
ANISOU  307  OG  SER A  19     3574   3467   1696   -259   -649   -616       O
ATOM    308  H   SER A  19     -11.026  -0.431  23.982  1.00 24.92           H
ATOM    309  HA  SER A  19     -10.026   0.878  25.273  1.00 22.68           H
ATOM    310  HB2 SER A  19      -9.118  -1.289  25.852  1.00 22.97           H
ATOM    311  HB3 SER A  19      -7.834  -0.904  24.998  1.00 22.97           H
ATOM    312  HG  SER A  19      -7.571  -0.448  27.139  1.00 27.68           H
ATOM    313  N   GLY A  20      -9.184   2.374  23.330  1.00 22.11           N
ANISOU  313  N   GLY A  20     3389   2777   2235    -48   -284   -701       N
ATOM    314  CA  GLY A  20      -8.529   3.555  22.817  1.00 23.34           C
ANISOU  314  CA  GLY A  20     3649   2654   2564   -137   -352   -786       C
ATOM    315  C   GLY A  20      -7.896   3.421  21.452  1.00 20.49           C
ANISOU  315  C   GLY A  20     3129   2234   2421   -265   -364   -613       C
ATOM    316  O   GLY A  20      -7.283   4.388  20.976  1.00 22.83           O
ANISOU  316  O   GLY A  20     3499   2312   2864   -396   -413   -625       O
ATOM    317  H   GLY A  20     -10.020   2.324  23.134  1.00 26.62           H
ATOM    318  HA2 GLY A  20      -9.183   4.269  22.766  1.00 28.09           H
ATOM    319  HA3 GLY A  20      -7.829   3.811  23.438  1.00 28.09           H
ATOM    320  N   ASN A  21      -8.025   2.265  20.805  1.00 16.38           N
ANISOU  320  N   ASN A  21     2408   1899   1919   -250   -313   -459       N
ATOM    321  CA  ASN A  21      -7.451   2.045  19.488  1.00 19.35           C
ANISOU  321  CA  ASN A  21     2633   2281   2436   -354   -286   -336       C
ATOM    322  C   ASN A  21      -8.445   1.291  18.618  1.00 20.32           C
ANISOU  322  C   ASN A  21     2660   2530   2533   -237   -178   -221       C
ATOM    323  O   ASN A  21      -9.282   0.533  19.117  1.00 15.67           O
ANISOU  323  O   ASN A  21     2040   2056   1857   -133   -153   -212       O
ATOM    324  CB  ASN A  21      -6.133   1.257  19.569  1.00 16.95           C
ANISOU  324  CB  ASN A  21     2150   2087   2205   -493   -380   -340       C
ATOM    325  CG  ASN A  21      -5.013   2.054  20.208  1.00 17.23           C
ANISOU  325  CG  ASN A  21     2217   2031   2300   -672   -525   -433       C
ATOM    326  OD1 ASN A  21      -4.429   2.935  19.580  1.00 21.58           O
ANISOU  326  OD1 ASN A  21     2765   2463   2971   -834   -514   -410       O
ATOM    327  ND2 ASN A  21      -4.703   1.744  21.462  1.00 23.28           N
ANISOU  327  ND2 ASN A  21     3016   2862   2968   -676   -681   -520       N
ATOM    328  H   ASN A  21      -8.447   1.584  21.117  1.00 19.75           H
ATOM    329  HA  ASN A  21      -7.272   2.902  19.071  1.00 23.30           H
ATOM    330  HB2 ASN A  21      -6.274   0.458  20.101  1.00 20.43           H
ATOM    331  HB3 ASN A  21      -5.854   1.014  18.672  1.00 20.43           H
ATOM    332 HD21 ASN A  21      -4.074   2.168  21.867  1.00 28.03           H
ATOM    333 HD22 ASN A  21      -5.130   1.118  21.868  1.00 28.03           H
ATOM    334  N   PHE A  22      -8.347   1.515  17.310  1.00 16.63           N
ANISOU  334  N   PHE A  22     2143   2056   2118   -290   -124   -122       N
ATOM    335  CA  PHE A  22      -9.121   0.778  16.322  1.00 14.61           C
ANISOU  335  CA  PHE A  22     1794   1944   1813   -230    -63    -37       C
ATOM    336  C   PHE A  22      -8.233  -0.276  15.672  1.00 15.93           C
ANISOU  336  C   PHE A  22     1811   2238   2004   -326    -44    -69       C
ATOM    337  O   PHE A  22      -7.056  -0.025  15.399  1.00 17.07           O
ANISOU  337  O   PHE A  22     1894   2381   2210   -447    -28    -88       O
ATOM    338  CB  PHE A  22      -9.681   1.705  15.243  1.00 15.87           C
ANISOU  338  CB  PHE A  22     2022   2052   1953   -208    -33    100       C
ATOM    339  CG  PHE A  22     -10.605   2.761  15.767  1.00 18.99           C
ANISOU  339  CG  PHE A  22     2551   2283   2380    -43    -50    120       C
ATOM    340  CD1 PHE A  22     -11.918   2.457  16.088  1.00 16.75           C
ANISOU  340  CD1 PHE A  22     2205   2101   2058    147    -31    123       C
ATOM    341  CD2 PHE A  22     -10.166   4.064  15.927  1.00 23.76           C
ANISOU  341  CD2 PHE A  22     3330   2619   3079    -76    -82    127       C
ATOM    342  CE1 PHE A  22     -12.772   3.431  16.567  1.00 15.34           C
ANISOU  342  CE1 PHE A  22     2109   1790   1929    357    -17    109       C
ATOM    343  CE2 PHE A  22     -11.016   5.044  16.406  1.00 23.50           C
ANISOU  343  CE2 PHE A  22     3438   2381   3109    128    -94    100       C
ATOM    344  CZ  PHE A  22     -12.321   4.727  16.725  1.00 19.29           C
ANISOU  344  CZ  PHE A  22     2815   1982   2532    373    -48     80       C
ATOM    345  H   PHE A  22      -7.825   2.105  16.964  1.00 20.04           H
ATOM    346  HA  PHE A  22      -9.870   0.343  16.759  1.00 17.62           H
ATOM    347  HB2 PHE A  22      -8.941   2.152  14.803  1.00 19.13           H
ATOM    348  HB3 PHE A  22     -10.175   1.172  14.601  1.00 19.13           H
ATOM    349  HD1 PHE A  22     -12.228   1.587  15.980  1.00 20.19           H
ATOM    350  HD2 PHE A  22      -9.288   4.283  15.711  1.00 28.60           H
ATOM    351  HE1 PHE A  22     -13.650   3.214  16.783  1.00 18.29           H
ATOM    352  HE2 PHE A  22     -10.709   5.916  16.512  1.00 28.29           H
ATOM    353  HZ  PHE A  22     -12.895   5.384  17.046  1.00 23.24           H
ATOM    354  N   TYR A  23      -8.804  -1.450  15.415  1.00 16.88           N
ANISOU  354  N   TYR A  23     1857   2462   2093   -274    -41    -89       N
ATOM    355  CA  TYR A  23      -8.068  -2.563  14.835  1.00 16.09           C
ANISOU  355  CA  TYR A  23     1638   2435   2039   -308    -21   -177       C
ATOM    356  C   TYR A  23      -8.800  -3.096  13.613  1.00 17.25           C
ANISOU  356  C   TYR A  23     1778   2693   2084   -311     18   -190       C
ATOM    357  O   TYR A  23     -10.029  -3.213  13.616  1.00 19.11           O
ANISOU  357  O   TYR A  23     2045   2952   2263   -278    -27   -130       O
ATOM    358  CB  TYR A  23      -7.886  -3.701  15.849  1.00 15.17           C
ANISOU  358  CB  TYR A  23     1480   2264   2021   -256   -110   -226       C
ATOM    359  CG  TYR A  23      -7.101  -3.314  17.075  1.00 13.02           C
ANISOU  359  CG  TYR A  23     1213   1933   1801   -265   -197   -218       C
ATOM    360  CD1 TYR A  23      -7.717  -2.674  18.141  1.00 15.58           C
ANISOU  360  CD1 TYR A  23     1662   2225   2031   -248   -237   -173       C
ATOM    361  CD2 TYR A  23      -5.745  -3.592  17.172  1.00 17.70           C
ANISOU  361  CD2 TYR A  23     1668   2533   2524   -284   -244   -276       C
ATOM    362  CE1 TYR A  23      -7.005  -2.316  19.265  1.00 18.88           C
ANISOU  362  CE1 TYR A  23     2119   2616   2441   -279   -344   -199       C
ATOM    363  CE2 TYR A  23      -5.024  -3.239  18.296  1.00 19.87           C
ANISOU  363  CE2 TYR A  23     1933   2785   2830   -317   -377   -267       C
ATOM    364  CZ  TYR A  23      -5.660  -2.601  19.340  1.00 18.70           C
ANISOU  364  CZ  TYR A  23     1961   2602   2544   -329   -439   -234       C
ATOM    365  OH  TYR A  23      -4.952  -2.243  20.466  1.00 17.60           O
ANISOU  365  OH  TYR A  23     1844   2463   2378   -384   -597   -257       O
ATOM    366  H   TYR A  23      -9.631  -1.626  15.572  1.00 20.34           H
ATOM    367  HA  TYR A  23      -7.195  -2.248  14.554  1.00 19.39           H
ATOM    368  HB2 TYR A  23      -8.762  -3.999  16.141  1.00 18.29           H
ATOM    369  HB3 TYR A  23      -7.415  -4.430  15.416  1.00 18.29           H
ATOM    370  HD1 TYR A  23      -8.626  -2.482  18.095  1.00 18.78           H
ATOM    371  HD2 TYR A  23      -5.316  -4.023  16.469  1.00 21.33           H
ATOM    372  HE1 TYR A  23      -7.431  -1.884  19.970  1.00 22.75           H
ATOM    373  HE2 TYR A  23      -4.115  -3.430  18.348  1.00 23.93           H
ATOM    374  HH  TYR A  23      -4.147  -2.467  20.382  1.00 21.20           H
ATOM    375  N   TYR A  24      -8.038  -3.433  12.577  1.00 17.95           N
ANISOU  375  N   TYR A  24     1804   2883   2134   -357    103   -284       N
ATOM    376  CA  TYR A  24      -8.581  -4.002  11.348  1.00 15.56           C
ANISOU  376  CA  TYR A  24     1518   2715   1677   -380    131   -355       C
ATOM    377  C   TYR A  24      -8.026  -5.411  11.183  1.00 13.56           C
ANISOU  377  C   TYR A  24     1198   2435   1520   -332    147   -588       C
ATOM    378  O   TYR A  24      -6.830  -5.584  10.928  1.00 14.71           O
ANISOU  378  O   TYR A  24     1239   2627   1722   -305    258   -709       O
ATOM    379  CB  TYR A  24      -8.236  -3.130  10.141  1.00 20.40           C
ANISOU  379  CB  TYR A  24     2159   3506   2089   -472    242   -281       C
ATOM    380  CG  TYR A  24      -8.881  -3.597   8.855  1.00 17.28           C
ANISOU  380  CG  TYR A  24     1815   3303   1446   -512    240   -346       C
ATOM    381  CD1 TYR A  24     -10.180  -3.229   8.538  1.00 26.52           C
ANISOU  381  CD1 TYR A  24     3060   4525   2492   -520    105   -194       C
ATOM    382  CD2 TYR A  24      -8.196  -4.413   7.966  1.00 17.87           C
ANISOU  382  CD2 TYR A  24     1854   3530   1405   -531    362   -581       C
ATOM    383  CE1 TYR A  24     -10.780  -3.657   7.369  1.00 33.47           C
ANISOU  383  CE1 TYR A  24     3986   5614   3118   -583     50   -254       C
ATOM    384  CE2 TYR A  24      -8.787  -4.846   6.794  1.00 22.28           C
ANISOU  384  CE2 TYR A  24     2496   4285   1683   -586    341   -686       C
ATOM    385  CZ  TYR A  24     -10.079  -4.464   6.502  1.00 21.67           C
ANISOU  385  CZ  TYR A  24     2502   4266   1465   -632    164   -511       C
ATOM    386  OH  TYR A  24     -10.669  -4.894   5.336  1.00 31.58           O
ANISOU  386  OH  TYR A  24     3830   5667   2503   -686     91   -584       O
ATOM    387  H   TYR A  24      -7.183  -3.339  12.562  1.00 21.63           H
ATOM    388  HA  TYR A  24      -9.547  -4.060  11.420  1.00 18.75           H
ATOM    389  HB2 TYR A  24      -8.537  -2.225  10.313  1.00 24.57           H
ATOM    390  HB3 TYR A  24      -7.274  -3.141  10.012  1.00 24.57           H
ATOM    391  HD1 TYR A  24     -10.656  -2.683   9.122  1.00 31.91           H
ATOM    392  HD2 TYR A  24      -7.325  -4.673   8.162  1.00 21.53           H
ATOM    393  HE1 TYR A  24     -11.652  -3.402   7.170  1.00 40.25           H
ATOM    394  HE2 TYR A  24      -8.316  -5.391   6.207  1.00 26.82           H
ATOM    395  HH  TYR A  24     -11.453  -4.596   5.285  1.00 37.98           H
ATOM    396  N   PHE A  25      -8.891  -6.415  11.330  1.00 18.43           N
ANISOU  396  N   PHE A  25     1859   2961   2184   -321     37   -652       N
ATOM    397  CA  PHE A  25      -8.528  -7.809  11.089  1.00 20.83           C
ANISOU  397  CA  PHE A  25     2154   3151   2609   -270     21   -889       C
ATOM    398  C   PHE A  25      -8.927  -8.165   9.660  1.00 20.13           C
ANISOU  398  C   PHE A  25     2133   3215   2299   -335     56  -1078       C
ATOM    399  O   PHE A  25     -10.117  -8.285   9.350  1.00 21.98           O
ANISOU  399  O   PHE A  25     2435   3492   2425   -437    -65  -1035       O
ATOM    400  CB  PHE A  25      -9.202  -8.728  12.103  1.00 19.24           C
ANISOU  400  CB  PHE A  25     1992   2715   2602   -273   -140   -827       C
ATOM    401  CG  PHE A  25      -8.634  -8.613  13.488  1.00 22.49           C
ANISOU  401  CG  PHE A  25     2360   3001   3183   -203   -186   -678       C
ATOM    402  CD1 PHE A  25      -8.960  -7.540  14.296  1.00 20.21           C
ANISOU  402  CD1 PHE A  25     2077   2790   2813   -231   -187   -475       C
ATOM    403  CD2 PHE A  25      -7.767  -9.576  13.979  1.00 22.45           C
ANISOU  403  CD2 PHE A  25     2321   2797   3412    -91   -247   -753       C
ATOM    404  CE1 PHE A  25      -8.436  -7.428  15.570  1.00 23.43           C
ANISOU  404  CE1 PHE A  25     2472   3119   3310   -187   -250   -368       C
ATOM    405  CE2 PHE A  25      -7.239  -9.469  15.253  1.00 18.05           C
ANISOU  405  CE2 PHE A  25     1728   2164   2967    -38   -336   -590       C
ATOM    406  CZ  PHE A  25      -7.574  -8.394  16.049  1.00 17.75           C
ANISOU  406  CZ  PHE A  25     1712   2245   2786   -105   -338   -407       C
ATOM    407  H   PHE A  25      -9.709  -6.310  11.573  1.00 22.21           H
ATOM    408  HA  PHE A  25      -7.569  -7.919  11.180  1.00 25.08           H
ATOM    409  HB2 PHE A  25     -10.145  -8.504  12.149  1.00 23.17           H
ATOM    410  HB3 PHE A  25      -9.094  -9.647  11.812  1.00 23.17           H
ATOM    411  HD1 PHE A  25      -9.539  -6.885  13.979  1.00 24.34           H
ATOM    412  HD2 PHE A  25      -7.537 -10.303  13.446  1.00 27.03           H
ATOM    413  HE1 PHE A  25      -8.664  -6.701  16.104  1.00 28.20           H
ATOM    414  HE2 PHE A  25      -6.658 -10.121  15.572  1.00 21.75           H
ATOM    415  HZ  PHE A  25      -7.221  -8.320  16.906  1.00 21.38           H
ATOM    416  N  ASER A  26      -7.931  -8.354   8.801  0.95 18.37           N
ANISOU  416  N  ASER A  26     1729   2663   2587   -695   -395   -133       N
ATOM    417  CA ASER A  26      -8.188  -8.578   7.391  0.95 20.16           C
ANISOU  417  CA ASER A  26     2016   2916   2729   -761   -525   -190       C
ATOM    418  C  ASER A  26      -8.903  -9.908   7.174  0.95 23.56           C
ANISOU  418  C  ASER A  26     2483   3284   3186   -933   -550   -253       C
ATOM    419  O  ASER A  26      -8.897 -10.801   8.027  0.95 25.34           O
ANISOU  419  O  ASER A  26     2742   3406   3481  -1012   -446   -254       O
ATOM    420  CB ASER A  26      -6.882  -8.574   6.596  0.95 20.45           C
ANISOU  420  CB ASER A  26     2265   2862   2642   -710   -513   -239       C
ATOM    421  OG ASER A  26      -6.257  -9.847   6.655  0.95 20.29           O
ANISOU  421  OG ASER A  26     2432   2681   2597   -784   -432   -306       O
ATOM    422  H  ASER A  26      -7.097  -8.357   9.012  0.95 22.13           H
ATOM    423  HA ASER A  26      -8.755  -7.865   7.059  0.95 24.28           H
ATOM    424  HB2ASER A  26      -7.075  -8.359   5.670  0.95 24.62           H
ATOM    425  HB3ASER A  26      -6.284  -7.910   6.973  0.95 24.62           H
ATOM    426  HG ASER A  26      -5.557  -9.844   6.191  0.95 24.44           H
ATOM    427  N  BSER A  26      -7.935  -8.321   8.788  0.05 18.45           N
ANISOU  427  N  BSER A  26     1737   2676   2596   -692   -397   -132       N
ATOM    428  CA BSER A  26      -8.213  -8.535   7.377  0.05 20.37           C
ANISOU  428  CA BSER A  26     2037   2947   2755   -758   -528   -188       C
ATOM    429  C  BSER A  26      -8.856  -9.901   7.151  0.05 23.45           C
ANISOU  429  C  BSER A  26     2476   3267   3167   -931   -550   -254       C
ATOM    430  O  BSER A  26      -8.754 -10.814   7.974  0.05 24.75           O
ANISOU  430  O  BSER A  26     2691   3320   3393  -1008   -444   -260       O
ATOM    431  CB BSER A  26      -6.931  -8.430   6.552  0.05 20.30           C
ANISOU  431  CB BSER A  26     2231   2859   2622   -699   -523   -232       C
ATOM    432  OG BSER A  26      -6.127  -9.587   6.709  0.05 20.16           O
ANISOU  432  OG BSER A  26     2400   2677   2583   -745   -425   -291       O
ATOM    433  H  BSER A  26      -7.099  -8.307   8.988  0.05 22.22           H
ATOM    434  HA BSER A  26      -8.831  -7.853   7.072  0.05 24.53           H
ATOM    435  HB2BSER A  26      -7.165  -8.334   5.615  0.05 24.44           H
ATOM    436  HB3BSER A  26      -6.428  -7.655   6.848  0.05 24.44           H
ATOM    437  HG BSER A  26      -5.584  -9.648   6.072  0.05 24.28           H
ATOM    438  N   ARG A  27      -9.510 -10.038   5.999  1.00 24.13           N
ANISOU  438  N   ARG A  27     2562   3414   3193   -995   -691   -303       N
ATOM    439  CA  ARG A  27     -10.098 -11.301   5.583  1.00 26.90           C
ANISOU  439  CA  ARG A  27     2978   3693   3549  -1176   -739   -386       C
ATOM    440  C   ARG A  27      -9.405 -11.854   4.342  1.00 23.29           C
ANISOU  440  C   ARG A  27     2790   3143   2916  -1218   -796   -493       C
ATOM    441  O   ARG A  27      -9.725 -12.966   3.914  1.00 23.60           O
ANISOU  441  O   ARG A  27     2947   3088   2933  -1367   -827   -580       O
ATOM    442  CB  ARG A  27     -11.605 -11.158   5.333  1.00 42.51           C
ANISOU  442  CB  ARG A  27     4719   5825   5610  -1247   -865   -369       C
ATOM    443  CG  ARG A  27     -11.990 -10.394   4.093  1.00 34.45           C
ANISOU  443  CG  ARG A  27     3657   4956   4477  -1187  -1046   -381       C
ATOM    444  CD  ARG A  27     -13.474 -10.609   3.767  1.00 54.67           C
ANISOU  444  CD  ARG A  27     6000   7654   7119  -1301  -1191   -390       C
ATOM    445  NE  ARG A  27     -13.723 -10.519   2.334  1.00 66.15           N
ANISOU  445  NE  ARG A  27     7519   9199   8418  -1321  -1397   -459       N
ATOM    446  CZ  ARG A  27     -14.084 -11.540   1.567  1.00 74.83           C
ANISOU  446  CZ  ARG A  27     8712  10260   9459  -1511  -1518   -582       C
ATOM    447  NH1 ARG A  27     -14.331 -12.735   2.077  1.00 65.48           N
ANISOU  447  NH1 ARG A  27     7553   8943   8383  -1710  -1456   -641       N
ATOM    448  NH2 ARG A  27     -14.208 -11.353   0.256  1.00 71.91           N
ANISOU  448  NH2 ARG A  27     8431   9982   8911  -1499  -1706   -646       N
ATOM    449  H   ARG A  27      -9.594  -9.406   5.422  1.00 29.05           H
ATOM    450  HA  ARG A  27     -10.009 -11.945   6.302  1.00 32.36           H
ATOM    451  HB2 ARG A  27     -11.986 -12.046   5.255  1.00 51.10           H
ATOM    452  HB3 ARG A  27     -11.996 -10.694   6.090  1.00 51.10           H
ATOM    453  HG2 ARG A  27     -11.839  -9.447   4.234  1.00 41.43           H
ATOM    454  HG3 ARG A  27     -11.461 -10.706   3.342  1.00 41.43           H
ATOM    455  HD2 ARG A  27     -13.745 -11.489   4.070  1.00 65.70           H
ATOM    456  HD3 ARG A  27     -14.002  -9.928   4.212  1.00 65.70           H
ATOM    457  HE  ARG A  27     -13.630  -9.751   1.959  1.00 79.47           H
ATOM    458 HH11 ARG A  27     -14.258 -12.864   2.924  1.00 78.66           H
ATOM    459 HH12 ARG A  27     -14.563 -13.383   1.562  1.00 78.66           H
ATOM    460 HH21 ARG A  27     -14.054 -10.578  -0.084  1.00 86.38           H
ATOM    461 HH22 ARG A  27     -14.441 -12.007  -0.251  1.00 86.38           H
ATOM    462  N   THR A  28      -8.466 -11.109   3.752  1.00 28.72           N
ANISOU  462  N   THR A  28     3593   3844   3474  -1090   -798   -488       N
ATOM    463  CA  THR A  28      -7.656 -11.606   2.649  1.00 29.71           C
ANISOU  463  CA  THR A  28     4013   3860   3414  -1094   -799   -579       C
ATOM    464  C   THR A  28      -6.180 -11.563   3.029  1.00 20.99           C
ANISOU  464  C   THR A  28     3083   2620   2271   -988   -629   -568       C
ATOM    465  O   THR A  28      -5.734 -10.602   3.666  1.00 23.08           O
ANISOU  465  O   THR A  28     3218   2948   2604   -866   -575   -480       O
ATOM    466  CB  THR A  28      -7.873 -10.783   1.369  1.00 30.13           C
ANISOU  466  CB  THR A  28     4086   4053   3311  -1026   -947   -582       C
ATOM    467  OG1 THR A  28      -7.462  -9.429   1.589  1.00 33.92           O
ANISOU  467  OG1 THR A  28     4462   4632   3792   -872   -932   -475       O
ATOM    468  CG2 THR A  28      -9.337 -10.812   0.957  1.00 40.79           C
ANISOU  468  CG2 THR A  28     5248   5552   4696  -1117  -1131   -597       C
ATOM    469  H   THR A  28      -8.281 -10.301   3.980  1.00 34.55           H
ATOM    470  HA  THR A  28      -7.907 -12.523   2.455  1.00 35.74           H
ATOM    471  HB  THR A  28      -7.348 -11.163   0.647  1.00 36.25           H
ATOM    472  HG1 THR A  28      -7.559  -8.980   0.886  1.00 40.79           H
ATOM    473 HG21 THR A  28      -9.456 -10.333   0.122  1.00 49.03           H
ATOM    474 HG22 THR A  28      -9.630 -11.729   0.838  1.00 49.03           H
ATOM    475 HG23 THR A  28      -9.883 -10.394   1.641  1.00 49.03           H
ATOM    476  N   PRO A  29      -5.401 -12.577   2.660  1.00 21.47           N
ANISOU  476  N   PRO A  29     3425   2489   2241   -990   -518   -643       N
ATOM    477  CA  PRO A  29      -3.984 -12.584   3.036  1.00 20.58           C
ANISOU  477  CA  PRO A  29     3439   2255   2125   -822   -319   -607       C
ATOM    478  C   PRO A  29      -3.128 -11.749   2.100  1.00 22.66           C
ANISOU  478  C   PRO A  29     3775   2564   2271   -646   -276   -569       C
ATOM    479  O   PRO A  29      -3.404 -11.615   0.905  1.00 24.38           O
ANISOU  479  O   PRO A  29     4134   2814   2314   -674   -373   -626       O
ATOM    480  CB  PRO A  29      -3.603 -14.070   2.951  1.00 19.41           C
ANISOU  480  CB  PRO A  29     3570   1877   1929   -863   -193   -685       C
ATOM    481  CG  PRO A  29      -4.497 -14.603   1.870  1.00 24.21           C
ANISOU  481  CG  PRO A  29     4258   2502   2437   -995   -332   -767       C
ATOM    482  CD  PRO A  29      -5.804 -13.823   1.973  1.00 22.05           C
ANISOU  482  CD  PRO A  29     3682   2449   2246  -1105   -539   -740       C
ATOM    483  HA  PRO A  29      -3.871 -12.265   3.945  1.00 24.78           H
ATOM    484  HB2 PRO A  29      -2.667 -14.164   2.711  1.00 23.37           H
ATOM    485  HB3 PRO A  29      -3.774 -14.509   3.798  1.00 23.37           H
ATOM    486  HG2 PRO A  29      -4.082 -14.462   1.005  1.00 29.13           H
ATOM    487  HG3 PRO A  29      -4.652 -15.550   2.014  1.00 29.13           H
ATOM    488  HD2 PRO A  29      -6.163 -13.632   1.092  1.00 26.47           H
ATOM    489  HD3 PRO A  29      -6.458 -14.311   2.498  1.00 26.47           H
ATOM    490  N   LYS A  30      -2.067 -11.187   2.676  1.00 17.93           N
ANISOU  490  N   LYS A  30     3076   1970   1766   -469   -130   -467       N
ATOM    491  CA  LYS A  30      -1.107 -10.388   1.938  1.00 22.53           C
ANISOU  491  CA  LYS A  30     3695   2581   2283   -309    -40   -405       C
ATOM    492  C   LYS A  30       0.293 -10.682   2.461  1.00 21.81           C
ANISOU  492  C   LYS A  30     3601   2412   2275   -155    169   -337       C
ATOM    493  O   LYS A  30       0.466 -11.196   3.570  1.00 19.25           O
ANISOU  493  O   LYS A  30     3195   2050   2069   -150    209   -317       O
ATOM    494  CB  LYS A  30      -1.372  -8.882   2.078  1.00 14.93           C
ANISOU  494  CB  LYS A  30     2515   1772   1387   -273   -120   -316       C
ATOM    495  CG  LYS A  30      -2.703  -8.396   1.544  1.00 25.37           C
ANISOU  495  CG  LYS A  30     3791   3214   2634   -365   -324   -340       C
ATOM    496  CD  LYS A  30      -2.837  -6.893   1.775  1.00 20.16           C
ANISOU  496  CD  LYS A  30     2947   2664   2047   -279   -351   -232       C
ATOM    497  CE  LYS A  30      -4.182  -6.369   1.305  1.00 26.10           C
ANISOU  497  CE  LYS A  30     3620   3560   2737   -322   -549   -222       C
ATOM    498  NZ  LYS A  30      -4.386  -6.605  -0.150  1.00 32.40           N
ANISOU  498  NZ  LYS A  30     4625   4383   3304   -330   -642   -267       N
ATOM    499  H   LYS A  30      -1.881 -11.259   3.513  1.00 21.60           H
ATOM    500  HA  LYS A  30      -1.163 -10.630   1.001  1.00 27.12           H
ATOM    501  HB2 LYS A  30      -1.340  -8.654   3.020  1.00 18.01           H
ATOM    502  HB3 LYS A  30      -0.678  -8.405   1.597  1.00 18.01           H
ATOM    503  HG2 LYS A  30      -2.757  -8.572   0.592  1.00 30.53           H
ATOM    504  HG3 LYS A  30      -3.426  -8.849   2.007  1.00 30.53           H
ATOM    505  HD2 LYS A  30      -2.753  -6.706   2.723  1.00 24.27           H
ATOM    506  HD3 LYS A  30      -2.142  -6.430   1.282  1.00 24.27           H
ATOM    507  HE2 LYS A  30      -4.890  -6.823   1.789  1.00 31.41           H
ATOM    508  HE3 LYS A  30      -4.229  -5.414   1.468  1.00 31.41           H
ATOM    509  HZ1 LYS A  30      -5.162  -6.256  -0.410  1.00 38.97           H
ATOM    510  HZ2 LYS A  30      -3.729  -6.226  -0.615  1.00 38.97           H
ATOM    511  HZ3 LYS A  30      -4.392  -7.479  -0.319  1.00 38.97           H
ATOM    512  N   THR A  31       1.297 -10.338   1.656  1.00 19.00           N
ANISOU  512  N   THR A  31     3321   2045   1854    -17    307   -285       N
ATOM    513  CA  THR A  31       2.655 -10.278   2.175  1.00 19.07           C
ANISOU  513  CA  THR A  31     3215   2048   1982    134    484   -182       C
ATOM    514  C   THR A  31       2.714  -9.244   3.300  1.00 19.87           C
ANISOU  514  C   THR A  31     3017   2268   2264    104    403   -109       C
ATOM    515  O   THR A  31       1.845  -8.375   3.427  1.00 15.83           O
ANISOU  515  O   THR A  31     2416   1832   1768     13    261   -120       O
ATOM    516  CB  THR A  31       3.653  -9.900   1.082  1.00 19.51           C
ANISOU  516  CB  THR A  31     3355   2099   1960    271    659   -116       C
ATOM    517  OG1 THR A  31       3.334  -8.604   0.560  1.00 19.56           O
ANISOU  517  OG1 THR A  31     3291   2198   1943    231    585    -76       O
ATOM    518  CG2 THR A  31       3.641 -10.923  -0.043  1.00 20.55           C
ANISOU  518  CG2 THR A  31     3840   2094   1875    324    759   -199       C
ATOM    519  H   THR A  31       1.217 -10.139   0.823  1.00 22.89           H
ATOM    520  HA  THR A  31       2.912 -11.150   2.513  1.00 22.97           H
ATOM    521  HB  THR A  31       4.547  -9.882   1.459  1.00 23.50           H
ATOM    522  HG1 THR A  31       3.879  -8.395  -0.044  1.00 23.56           H
ATOM    523 HG21 THR A  31       4.310 -10.694  -0.707  1.00 24.75           H
ATOM    524 HG22 THR A  31       3.836 -11.806   0.309  1.00 24.75           H
ATOM    525 HG23 THR A  31       2.769 -10.939  -0.467  1.00 24.75           H
ATOM    526  N   TRP A  32       3.756  -9.339   4.126  1.00 15.74           N
ANISOU  526  N   TRP A  32     2348   1765   1867    194    491    -33       N
ATOM    527  CA  TRP A  32       3.938  -8.331   5.166  1.00 16.39           C
ANISOU  527  CA  TRP A  32     2184   1950   2095    155    407     19       C
ATOM    528  C   TRP A  32       4.036  -6.938   4.553  1.00 19.95           C
ANISOU  528  C   TRP A  32     2567   2453   2559    121    399     60       C
ATOM    529  O   TRP A  32       3.415  -5.989   5.047  1.00 18.47           O
ANISOU  529  O   TRP A  32     2293   2306   2417     41    283     50       O
ATOM    530  CB  TRP A  32       5.178  -8.645   5.998  1.00 15.78           C
ANISOU  530  CB  TRP A  32     1954   1911   2129    257    482    100       C
ATOM    531  CG  TRP A  32       5.306  -7.765   7.201  1.00 16.25           C
ANISOU  531  CG  TRP A  32     1802   2066   2305    193    358    123       C
ATOM    532  CD1 TRP A  32       4.854  -8.027   8.463  1.00 19.54           C
ANISOU  532  CD1 TRP A  32     2182   2500   2741    168    253     98       C
ATOM    533  CD2 TRP A  32       5.917  -6.472   7.254  1.00 13.43           C
ANISOU  533  CD2 TRP A  32     1278   1781   2043    137    335    168       C
ATOM    534  NE1 TRP A  32       5.154  -6.979   9.299  1.00 19.90           N
ANISOU  534  NE1 TRP A  32     2067   2628   2866    109    154    112       N
ATOM    535  CE2 TRP A  32       5.806  -6.011   8.580  1.00 14.66           C
ANISOU  535  CE2 TRP A  32     1321   1991   2260     73    196    148       C
ATOM    536  CE3 TRP A  32       6.554  -5.662   6.309  1.00 17.33           C
ANISOU  536  CE3 TRP A  32     1730   2284   2571    125    433    225       C
ATOM    537  CZ2 TRP A  32       6.305  -4.775   8.984  1.00 20.23           C
ANISOU  537  CZ2 TRP A  32     1886   2745   3056    -21    132    162       C
ATOM    538  CZ3 TRP A  32       7.048  -4.435   6.712  1.00 25.43           C
ANISOU  538  CZ3 TRP A  32     2595   3356   3713     24    385    256       C
ATOM    539  CH2 TRP A  32       6.921  -4.004   8.038  1.00 20.11           C
ANISOU  539  CH2 TRP A  32     1822   2722   3096    -58    227    214       C
ATOM    540  H   TRP A  32       4.352  -9.958   4.106  1.00 18.97           H
ATOM    541  HA  TRP A  32       3.174  -8.349   5.763  1.00 19.76           H
ATOM    542  HB2 TRP A  32       5.129  -9.565   6.302  1.00 19.02           H
ATOM    543  HB3 TRP A  32       5.967  -8.519   5.448  1.00 19.02           H
ATOM    544  HD1 TRP A  32       4.408  -8.802   8.718  1.00 23.53           H
ATOM    545  HE1 TRP A  32       4.964  -6.937  10.137  1.00 23.96           H
ATOM    546  HE3 TRP A  32       6.643  -5.943   5.427  1.00 20.89           H
ATOM    547  HZ2 TRP A  32       6.221  -4.485   9.864  1.00 24.36           H
ATOM    548  HZ3 TRP A  32       7.471  -3.886   6.092  1.00 30.61           H
ATOM    549  HH2 TRP A  32       7.265  -3.174   8.281  1.00 24.22           H
ATOM    550  N   TYR A  33       4.791  -6.805   3.457  1.00 18.56           N
ANISOU  550  N   TYR A  33     2457   2258   2335    195    547    113       N
ATOM    551  CA  TYR A  33       4.942  -5.508   2.808  1.00 14.77           C
ANISOU  551  CA  TYR A  33     1945   1802   1864    170    576    173       C
ATOM    552  C   TYR A  33       3.599  -4.978   2.316  1.00 18.45           C
ANISOU  552  C   TYR A  33     2531   2266   2212    111    441    122       C
ATOM    553  O   TYR A  33       3.251  -3.813   2.541  1.00 19.11           O
ANISOU  553  O   TYR A  33     2540   2372   2350     63    377    152       O
ATOM    554  CB  TYR A  33       5.913  -5.607   1.624  1.00 16.69           C
ANISOU  554  CB  TYR A  33     2276   2018   2048    278    796    251       C
ATOM    555  CG  TYR A  33       7.202  -6.344   1.890  1.00 21.21           C
ANISOU  555  CG  TYR A  33     2735   2606   2717    387    960    320       C
ATOM    556  CD1 TYR A  33       8.206  -5.771   2.657  1.00 22.49           C
ANISOU  556  CD1 TYR A  33     2607   2854   3083    359    982    410       C
ATOM    557  CD2 TYR A  33       7.426  -7.606   1.353  1.00 22.26           C
ANISOU  557  CD2 TYR A  33     3055   2669   2732    523   1092    299       C
ATOM    558  CE1 TYR A  33       9.390  -6.442   2.898  1.00 25.35           C
ANISOU  558  CE1 TYR A  33     2819   3270   3544    480   1119    498       C
ATOM    559  CE2 TYR A  33       8.607  -8.283   1.588  1.00 26.15           C
ANISOU  559  CE2 TYR A  33     3438   3181   3315    670   1264    387       C
ATOM    560  CZ  TYR A  33       9.586  -7.697   2.360  1.00 28.29           C
ANISOU  560  CZ  TYR A  33     3370   3576   3802    657   1272    497       C
ATOM    561  OH  TYR A  33      10.765  -8.367   2.595  1.00 35.80           O
ANISOU  561  OH  TYR A  33     4190   4571   4840    789   1363    591       O
ATOM    562  H   TYR A  33       5.221  -7.445   3.076  1.00 22.35           H
ATOM    563  HA  TYR A  33       5.309  -4.890   3.459  1.00 17.81           H
ATOM    564  HB2 TYR A  33       5.463  -6.068   0.899  1.00 20.12           H
ATOM    565  HB3 TYR A  33       6.149  -4.707   1.348  1.00 20.12           H
ATOM    566  HD1 TYR A  33       8.080  -4.922   3.016  1.00 27.07           H
ATOM    567  HD2 TYR A  33       6.769  -8.002   0.827  1.00 26.79           H
ATOM    568  HE1 TYR A  33      10.051  -6.049   3.421  1.00 30.51           H
ATOM    569  HE2 TYR A  33       8.740  -9.130   1.226  1.00 31.46           H
ATOM    570  HH  TYR A  33      11.270  -7.900   3.077  1.00 43.04           H
ATOM    571  N   SER A  34       2.846  -5.818   1.601  1.00 18.44           N
ANISOU  571  N   SER A  34     2725   2237   2044    117    397     47       N
ATOM    572  CA  SER A  34       1.553  -5.393   1.076  1.00 19.21           C
ANISOU  572  CA  SER A  34     2903   2373   2024     67    239      9       C
ATOM    573  C   SER A  34       0.584  -5.083   2.207  1.00 17.27           C
ANISOU  573  C   SER A  34     2493   2183   1887    -16     80    -18       C
ATOM    574  O   SER A  34      -0.209  -4.139   2.116  1.00 18.20           O
ANISOU  574  O   SER A  34     2567   2354   1994    -20    -14     12       O
ATOM    575  CB  SER A  34       0.991  -6.479   0.158  1.00 18.94           C
ANISOU  575  CB  SER A  34     3102   2305   1788     53    193    -85       C
ATOM    576  OG  SER A  34      -0.221  -6.071  -0.446  1.00 24.85           O
ANISOU  576  OG  SER A  34     3902   3130   2412      5     12   -111       O
ATOM    577  H   SER A  34       3.061  -6.628   1.408  1.00 22.22           H
ATOM    578  HA  SER A  34       1.666  -4.586   0.550  1.00 23.14           H
ATOM    579  HB2 SER A  34       1.640  -6.667  -0.538  1.00 22.81           H
ATOM    580  HB3 SER A  34       0.826  -7.278   0.682  1.00 22.81           H
ATOM    581  HG  SER A  34      -0.513  -6.680  -0.946  1.00 29.91           H
ATOM    582  N   ALA A  35       0.646  -5.858   3.292  1.00 17.54           N
ANISOU  582  N   ALA A  35     2446   2201   2018    -55     70    -59       N
ATOM    583  CA  ALA A  35      -0.221  -5.599   4.434  1.00 12.50           C
ANISOU  583  CA  ALA A  35     1667   1609   1473   -116    -42    -75       C
ATOM    584  C   ALA A  35       0.086  -4.250   5.071  1.00 20.67           C
ANISOU  584  C   ALA A  35     2579   2663   2613    -93    -32    -14       C
ATOM    585  O   ALA A  35      -0.833  -3.489   5.400  1.00 16.21           O
ANISOU  585  O   ALA A  35     1959   2136   2065   -100   -110     -5       O
ATOM    586  CB  ALA A  35      -0.077  -6.722   5.463  1.00 15.00           C
ANISOU  586  CB  ALA A  35     1960   1888   1852   -143    -22   -112       C
ATOM    587  H   ALA A  35       1.175  -6.530   3.388  1.00 21.14           H
ATOM    588  HA  ALA A  35      -1.142  -5.582   4.129  1.00 15.08           H
ATOM    589  HB1 ALA A  35      -0.632  -6.518   6.232  1.00 18.09           H
ATOM    590  HB2 ALA A  35      -0.364  -7.557   5.061  1.00 18.09           H
ATOM    591  HB3 ALA A  35       0.852  -6.786   5.733  1.00 18.09           H
ATOM    592  N   GLU A  36       1.371  -3.937   5.266  1.00 17.15           N
ANISOU  592  N   GLU A  36     2086   2188   2241    -69     67     28       N
ATOM    593  CA  GLU A  36       1.733  -2.657   5.872  1.00 18.92           C
ANISOU  593  CA  GLU A  36     2221   2403   2564    -90     68     66       C
ATOM    594  C   GLU A  36       1.332  -1.496   4.972  1.00 23.50           C
ANISOU  594  C   GLU A  36     2874   2958   3097    -68     84    117       C
ATOM    595  O   GLU A  36       0.901  -0.446   5.463  1.00 19.35           O
ANISOU  595  O   GLU A  36     2332   2405   2615    -74     51    129       O
ATOM    596  CB  GLU A  36       3.233  -2.624   6.178  1.00 20.28           C
ANISOU  596  CB  GLU A  36     2297   2571   2838   -103    152    104       C
ATOM    597  CG  GLU A  36       3.798  -1.253   6.560  1.00 17.95           C
ANISOU  597  CG  GLU A  36     1930   2244   2646   -175    160    135       C
ATOM    598  CD  GLU A  36       3.287  -0.716   7.894  1.00 24.73           C
ANISOU  598  CD  GLU A  36     2762   3094   3542   -225     46     76       C
ATOM    599  OE1 GLU A  36       2.399  -1.347   8.507  1.00 19.70           O
ANISOU  599  OE1 GLU A  36     2145   2487   2854   -190    -24     29       O
ATOM    600  OE2 GLU A  36       3.774   0.353   8.326  1.00 21.57           O
ANISOU  600  OE2 GLU A  36     2336   2642   3216   -306     40     76       O
ATOM    601  H   GLU A  36       2.038  -4.439   5.060  1.00 20.66           H
ATOM    602  HA  GLU A  36       1.260  -2.560   6.713  1.00 22.79           H
ATOM    603  HB2 GLU A  36       3.406  -3.225   6.920  1.00 24.42           H
ATOM    604  HB3 GLU A  36       3.712  -2.924   5.390  1.00 24.42           H
ATOM    605  HG2 GLU A  36       4.763  -1.321   6.622  1.00 21.62           H
ATOM    606  HG3 GLU A  36       3.553  -0.614   5.873  1.00 21.62           H
ATOM    607  N   GLN A  37       1.460  -1.664   3.653  1.00 17.46           N
ANISOU  607  N   GLN A  37     2222   2189   2225    -20    146    153       N
ATOM    608  CA  GLN A  37       1.035  -0.609   2.739  1.00 24.86           C
ANISOU  608  CA  GLN A  37     3256   3105   3086     31    162    221       C
ATOM    609  C   GLN A  37      -0.476  -0.418   2.785  1.00 20.29           C
ANISOU  609  C   GLN A  37     2683   2589   2438     65     13    205       C
ATOM    610  O   GLN A  37      -0.967   0.713   2.675  1.00 20.17           O
ANISOU  610  O   GLN A  37     2691   2553   2419    124      7    270       O
ATOM    611  CB  GLN A  37       1.495  -0.921   1.318  1.00 21.59           C
ANISOU  611  CB  GLN A  37     2992   2681   2532     92    263    266       C
ATOM    612  CG  GLN A  37       2.962  -0.605   1.081  1.00 20.07           C
ANISOU  612  CG  GLN A  37     2773   2427   2426     86    462    341       C
ATOM    613  CD  GLN A  37       3.301   0.844   1.381  1.00 24.12           C
ANISOU  613  CD  GLN A  37     3237   2866   3063     38    521    416       C
ATOM    614  OE1 GLN A  37       2.684   1.763   0.844  1.00 23.75           O
ANISOU  614  OE1 GLN A  37     3304   2776   2942     89    519    475       O
ATOM    615  NE2 GLN A  37       4.272   1.052   2.263  1.00 23.29           N
ANISOU  615  NE2 GLN A  37     2970   2741   3141    -63    564    415       N
ATOM    616  H   GLN A  37       1.784  -2.364   3.273  1.00 21.04           H
ATOM    617  HA  GLN A  37       1.454   0.223   3.009  1.00 29.92           H
ATOM    618  HB2 GLN A  37       1.362  -1.866   1.145  1.00 26.00           H
ATOM    619  HB3 GLN A  37       0.972  -0.393   0.695  1.00 26.00           H
ATOM    620  HG2 GLN A  37       3.504  -1.166   1.657  1.00 24.17           H
ATOM    621  HG3 GLN A  37       3.177  -0.778   0.151  1.00 24.17           H
ATOM    622 HE21 GLN A  37       4.670   0.384   2.630  1.00 28.04           H
ATOM    623 HE22 GLN A  37       4.502   1.855   2.468  1.00 28.04           H
ATOM    624  N   PHE A  38      -1.236  -1.505   2.943  1.00 16.25           N
ANISOU  624  N   PHE A  38     2143   2151   1881     32    -97    131       N
ATOM    625  CA  PHE A  38      -2.673  -1.350   3.128  1.00 18.02           C
ANISOU  625  CA  PHE A  38     2300   2466   2081     47   -237    130       C
ATOM    626  C   PHE A  38      -2.964  -0.535   4.385  1.00 18.29           C
ANISOU  626  C   PHE A  38     2225   2478   2248     66   -223    147       C
ATOM    627  O   PHE A  38      -3.742   0.426   4.353  1.00 16.40           O
ANISOU  627  O   PHE A  38     1969   2259   2002    155   -248    211       O
ATOM    628  CB  PHE A  38      -3.367  -2.707   3.204  1.00 20.65           C
ANISOU  628  CB  PHE A  38     2601   2867   2378    -42   -342     44       C
ATOM    629  CG  PHE A  38      -4.855  -2.605   3.397  1.00 21.43           C
ANISOU  629  CG  PHE A  38     2571   3090   2482    -48   -484     57       C
ATOM    630  CD1 PHE A  38      -5.705  -2.517   2.306  1.00 22.85           C
ANISOU  630  CD1 PHE A  38     2770   3382   2529    -24   -621     82       C
ATOM    631  CD2 PHE A  38      -5.403  -2.582   4.669  1.00 22.15           C
ANISOU  631  CD2 PHE A  38     2510   3201   2704    -65   -478     56       C
ATOM    632  CE1 PHE A  38      -7.073  -2.413   2.481  1.00 26.67           C
ANISOU  632  CE1 PHE A  38     3077   4016   3039    -25   -760    114       C
ATOM    633  CE2 PHE A  38      -6.770  -2.479   4.850  1.00 21.15           C
ANISOU  633  CE2 PHE A  38     2228   3205   2603    -57   -578     91       C
ATOM    634  CZ  PHE A  38      -7.605  -2.394   3.755  1.00 21.06           C
ANISOU  634  CZ  PHE A  38     2189   3325   2487    -40   -724    124       C
ATOM    635  H   PHE A  38      -0.950  -2.316   2.947  1.00 19.59           H
ATOM    636  HA  PHE A  38      -3.033  -0.884   2.357  1.00 21.71           H
ATOM    637  HB2 PHE A  38      -3.206  -3.189   2.377  1.00 24.87           H
ATOM    638  HB3 PHE A  38      -3.003  -3.204   3.953  1.00 24.87           H
ATOM    639  HD1 PHE A  38      -5.352  -2.527   1.446  1.00 27.50           H
ATOM    640  HD2 PHE A  38      -4.844  -2.636   5.411  1.00 26.66           H
ATOM    641  HE1 PHE A  38      -7.634  -2.357   1.742  1.00 32.09           H
ATOM    642  HE2 PHE A  38      -7.126  -2.467   5.709  1.00 25.46           H
ATOM    643  HZ  PHE A  38      -8.525  -2.324   3.875  1.00 25.36           H
ATOM    644  N   CYS A  39      -2.337  -0.900   5.507  1.00 16.50           N
ANISOU  644  N   CYS A  39     1943   2203   2122      3   -179     96       N
ATOM    645  CA  CYS A  39      -2.578  -0.166   6.744  1.00 16.86           C
ANISOU  645  CA  CYS A  39     1935   2216   2256     21   -166     94       C
ATOM    646  C   CYS A  39      -2.220   1.310   6.582  1.00 15.60           C
ANISOU  646  C   CYS A  39     1855   1956   2118     72    -97    149       C
ATOM    647  O   CYS A  39      -2.936   2.187   7.079  1.00 15.57           O
ANISOU  647  O   CYS A  39     1864   1921   2129    147    -89    174       O
ATOM    648  CB  CYS A  39      -1.793  -0.788   7.899  1.00 17.56           C
ANISOU  648  CB  CYS A  39     1982   2275   2412    -50   -145     33       C
ATOM    649  SG  CYS A  39      -2.187  -2.526   8.272  1.00 18.53           S
ANISOU  649  SG  CYS A  39     2058   2463   2521   -102   -185    -18       S
ATOM    650  H   CYS A  39      -1.781  -1.553   5.575  1.00 19.89           H
ATOM    651  HA  CYS A  39      -3.521  -0.228   6.965  1.00 20.32           H
ATOM    652  HB2 CYS A  39      -0.849  -0.747   7.682  1.00 21.15           H
ATOM    653  HB3 CYS A  39      -1.972  -0.274   8.701  1.00 21.15           H
ATOM    654  N   ILE A  40      -1.130   1.604   5.867  1.00 16.86           N
ANISOU  654  N   ILE A  40     2080   2048   2279     37    -22    179       N
ATOM    655  CA  ILE A  40      -0.732   2.995   5.661  1.00 18.81           C
ANISOU  655  CA  ILE A  40     2422   2167   2558     54     66    238       C
ATOM    656  C   ILE A  40      -1.792   3.745   4.862  1.00 18.47           C
ANISOU  656  C   ILE A  40     2464   2129   2426    200     61    328       C
ATOM    657  O   ILE A  40      -2.073   4.920   5.128  1.00 17.83           O
ANISOU  657  O   ILE A  40     2469   1938   2370    267    117    372       O
ATOM    658  CB  ILE A  40       0.645   3.071   4.973  1.00 20.69           C
ANISOU  658  CB  ILE A  40     2685   2347   2831    -24    172    274       C
ATOM    659  CG1 ILE A  40       1.746   2.647   5.943  1.00 20.97           C
ANISOU  659  CG1 ILE A  40     2603   2382   2981   -153    169    208       C
ATOM    660  CG2 ILE A  40       0.892   4.476   4.436  1.00 22.69           C
ANISOU  660  CG2 ILE A  40     3068   2454   3099     -8    285    362       C
ATOM    661  CD1 ILE A  40       3.087   2.404   5.285  1.00 18.62           C
ANISOU  661  CD1 ILE A  40     2255   2084   2736   -214    277    257       C
ATOM    662  H   ILE A  40      -0.612   1.025   5.498  1.00 20.32           H
ATOM    663  HA  ILE A  40      -0.657   3.416   6.532  1.00 22.66           H
ATOM    664  HB  ILE A  40       0.655   2.457   4.222  1.00 24.92           H
ATOM    665 HG12 ILE A  40       1.864   3.347   6.604  1.00 25.25           H
ATOM    666 HG13 ILE A  40       1.477   1.823   6.378  1.00 25.25           H
ATOM    667 HG21 ILE A  40       1.842   4.591   4.276  1.00 27.31           H
ATOM    668 HG22 ILE A  40       0.401   4.587   3.606  1.00 27.31           H
ATOM    669 HG23 ILE A  40       0.586   5.123   5.091  1.00 27.31           H
ATOM    670 HD11 ILE A  40       3.687   1.998   5.931  1.00 22.43           H
ATOM    671 HD12 ILE A  40       2.965   1.810   4.528  1.00 22.43           H
ATOM    672 HD13 ILE A  40       3.450   3.252   4.985  1.00 22.43           H
ATOM    673  N   SER A  41      -2.383   3.089   3.860  1.00 18.02           N
ANISOU  673  N   SER A  41     2402   2195   2252    261    -10    359       N
ATOM    674  CA  SER A  41      -3.427   3.740   3.075  1.00 19.87           C
ANISOU  674  CA  SER A  41     2688   2478   2382    418    -52    459       C
ATOM    675  C   SER A  41      -4.664   4.031   3.914  1.00 19.60           C
ANISOU  675  C   SER A  41     2550   2507   2391    511   -116    468       C
ATOM    676  O   SER A  41      -5.493   4.856   3.515  1.00 22.90           O
ANISOU  676  O   SER A  41     2997   2946   2758    680   -123    575       O
ATOM    677  CB  SER A  41      -3.810   2.878   1.871  1.00 21.90           C
ANISOU  677  CB  SER A  41     2961   2878   2481    438   -159    468       C
ATOM    678  OG  SER A  41      -4.609   1.777   2.257  1.00 23.02           O
ANISOU  678  OG  SER A  41     2958   3163   2626    374   -302    387       O
ATOM    679  H   SER A  41      -2.200   2.284   3.621  1.00 21.71           H
ATOM    680  HA  SER A  41      -3.081   4.579   2.734  1.00 23.93           H
ATOM    681  HB2 SER A  41      -4.309   3.423   1.242  1.00 26.36           H
ATOM    682  HB3 SER A  41      -3.000   2.547   1.453  1.00 26.36           H
ATOM    683  HG  SER A  41      -4.185   1.290   2.795  1.00 27.71           H
ATOM    684  N   ARG A  42      -4.806   3.366   5.061  1.00 20.71           N
ANISOU  684  N   ARG A  42     2570   2681   2618    427   -144    376       N
ATOM    685  CA  ARG A  42      -5.885   3.617   6.006  1.00 20.22           C
ANISOU  685  CA  ARG A  42     2409   2666   2607    516   -155    389       C
ATOM    686  C   ARG A  42      -5.423   4.449   7.200  1.00 23.28           C
ANISOU  686  C   ARG A  42     2893   2881   3072    518    -38    348       C
ATOM    687  O   ARG A  42      -6.063   4.417   8.258  1.00 24.02           O
ANISOU  687  O   ARG A  42     2928   2994   3203    562    -18    324       O
ATOM    688  CB  ARG A  42      -6.480   2.290   6.479  1.00 22.67           C
ANISOU  688  CB  ARG A  42     2544   3127   2942    424   -248    325       C
ATOM    689  CG  ARG A  42      -7.683   1.801   5.674  1.00 36.07           C
ANISOU  689  CG  ARG A  42     4097   5024   4583    463   -386    381       C
ATOM    690  CD  ARG A  42      -7.393   1.729   4.181  1.00 33.88           C
ANISOU  690  CD  ARG A  42     3919   4783   4173    463   -465    408       C
ATOM    691  NE  ARG A  42      -8.483   1.096   3.445  1.00 31.70           N
ANISOU  691  NE  ARG A  42     3508   4715   3823    451   -647    430       N
ATOM    692  CZ  ARG A  42      -8.464   0.845   2.143  1.00 33.27           C
ANISOU  692  CZ  ARG A  42     3793   4984   3865    442   -762    439       C
ATOM    693  NH1 ARG A  42      -7.430   1.185   1.391  1.00 26.03           N
ANISOU  693  NH1 ARG A  42     3096   3943   2850    470   -679    447       N
ATOM    694  NH2 ARG A  42      -9.505   0.233   1.583  1.00 29.88           N
ANISOU  694  NH2 ARG A  42     3226   4757   3370    396   -963    439       N
ATOM    695  H   ARG A  42      -4.271   2.744   5.319  1.00 24.94           H
ATOM    696  HA  ARG A  42      -6.585   4.115   5.555  1.00 24.35           H
ATOM    697  HB2 ARG A  42      -5.794   1.608   6.421  1.00 27.29           H
ATOM    698  HB3 ARG A  42      -6.769   2.394   7.399  1.00 27.29           H
ATOM    699  HG2 ARG A  42      -7.928   0.912   5.976  1.00 43.37           H
ATOM    700  HG3 ARG A  42      -8.425   2.412   5.807  1.00 43.37           H
ATOM    701  HD2 ARG A  42      -7.274   2.627   3.835  1.00 40.75           H
ATOM    702  HD3 ARG A  42      -6.587   1.209   4.036  1.00 40.75           H
ATOM    703  HE  ARG A  42      -9.186   0.871   3.886  1.00 38.13           H
ATOM    704 HH11 ARG A  42      -6.752   1.577   1.744  1.00 31.32           H
ATOM    705 HH12 ARG A  42      -7.437   1.014   0.548  1.00 31.32           H
ATOM    706 HH21 ARG A  42     -10.180   0.005   2.065  1.00 35.94           H
ATOM    707 HH22 ARG A  42      -9.503   0.065   0.740  1.00 35.94           H
ATOM    708  N   LYS A  43      -4.331   5.200   7.047  1.00 19.88           N
ANISOU  708  N   LYS A  43     2619   2277   2659    459     45    339       N
ATOM    709  CA  LYS A  43      -3.783   6.036   8.115  1.00 16.13           C
ANISOU  709  CA  LYS A  43     2268   1618   2244    414    129    278       C
ATOM    710  C   LYS A  43      -3.488   5.216   9.368  1.00 20.87           C
ANISOU  710  C   LYS A  43     2790   2262   2879    301     81    161       C
ATOM    711  O   LYS A  43      -3.731   5.656  10.495  1.00 19.91           O
ANISOU  711  O   LYS A  43     2742   2063   2761    331    118    109       O
ATOM    712  CB  LYS A  43      -4.717   7.202   8.445  1.00 22.41           C
ANISOU  712  CB  LYS A  43     3181   2311   3023    609    217    340       C
ATOM    713  CG  LYS A  43      -4.765   8.284   7.376  1.00 30.54           C
ANISOU  713  CG  LYS A  43     4362   3225   4016    730    299    465       C
ATOM    714  CD  LYS A  43      -5.360   9.586   7.906  1.00 37.32           C
ANISOU  714  CD  LYS A  43     5412   3896   4871    912    431    510       C
ATOM    715  CE  LYS A  43      -4.306  10.441   8.603  1.00 45.32           C
ANISOU  715  CE  LYS A  43     6661   4623   5934    750    527    407       C
ATOM    716  NZ  LYS A  43      -4.894  11.647   9.253  1.00 57.31           N
ANISOU  716  NZ  LYS A  43     8411   5935   7430    913    665    416       N
ATOM    717  H   LYS A  43      -3.879   5.242   6.317  1.00 23.95           H
ATOM    718  HA  LYS A  43      -2.943   6.406   7.802  1.00 19.45           H
ATOM    719  HB2 LYS A  43      -5.617   6.857   8.556  1.00 26.98           H
ATOM    720  HB3 LYS A  43      -4.417   7.616   9.270  1.00 26.98           H
ATOM    721  HG2 LYS A  43      -3.865   8.467   7.065  1.00 36.73           H
ATOM    722  HG3 LYS A  43      -5.315   7.979   6.637  1.00 36.73           H
ATOM    723  HD2 LYS A  43      -5.727  10.096   7.167  1.00 44.87           H
ATOM    724  HD3 LYS A  43      -6.059   9.382   8.548  1.00 44.87           H
ATOM    725  HE2 LYS A  43      -3.869   9.911   9.288  1.00 54.47           H
ATOM    726  HE3 LYS A  43      -3.654  10.738   7.948  1.00 54.47           H
ATOM    727  HZ1 LYS A  43      -4.253  12.126   9.643  1.00 68.86           H
ATOM    728  HZ2 LYS A  43      -5.302  12.153   8.644  1.00 68.86           H
ATOM    729  HZ3 LYS A  43      -5.488  11.402   9.869  1.00 68.86           H
ATOM    730  N   ALA A  44      -2.946   4.018   9.169  1.00 19.35           N
ANISOU  730  N   ALA A  44     2477   2180   2693    188     10    124       N
ATOM    731  CA  ALA A  44      -2.674   3.113  10.272  1.00 20.30           C
ANISOU  731  CA  ALA A  44     2529   2353   2832    107    -35     39       C
ATOM    732  C   ALA A  44      -1.331   2.434  10.029  1.00 15.21           C
ANISOU  732  C   ALA A  44     1838   1722   2220    -29    -64      6       C
ATOM    733  O   ALA A  44      -0.596   2.771   9.097  1.00 17.52           O
ANISOU  733  O   ALA A  44     2153   1973   2532    -70    -27     45       O
ATOM    734  CB  ALA A  44      -3.816   2.096  10.427  1.00 16.04           C
ANISOU  734  CB  ALA A  44     1863   1961   2270    164    -74     55       C
ATOM    735  H   ALA A  44      -2.727   3.707   8.398  1.00 23.30           H
ATOM    736  HA  ALA A  44      -2.605   3.636  11.085  1.00 24.45           H
ATOM    737  HB1 ALA A  44      -3.648   1.549  11.211  1.00 19.33           H
ATOM    738  HB2 ALA A  44      -4.654   2.575  10.532  1.00 19.33           H
ATOM    739  HB3 ALA A  44      -3.852   1.537   9.635  1.00 19.33           H
ATOM    740  N   HIS A  45      -1.004   1.485  10.903  1.00 15.99           N
ANISOU  740  N   HIS A  45     1872   1881   2323    -79   -110    -49       N
ATOM    741  CA  HIS A  45       0.171   0.642  10.759  1.00 17.21           C
ANISOU  741  CA  HIS A  45     1953   2077   2507   -160   -131    -60       C
ATOM    742  C   HIS A  45      -0.222  -0.773  11.166  1.00 16.39           C
ANISOU  742  C   HIS A  45     1793   2063   2373   -136   -159    -73       C
ATOM    743  O   HIS A  45      -1.196  -0.979  11.894  1.00 15.59           O
ANISOU  743  O   HIS A  45     1698   1982   2242    -93   -165    -86       O
ATOM    744  CB  HIS A  45       1.349   1.105  11.632  1.00 19.53           C
ANISOU  744  CB  HIS A  45     2241   2331   2848   -257   -168   -107       C
ATOM    745  CG  HIS A  45       2.028   2.344  11.139  1.00 20.71           C
ANISOU  745  CG  HIS A  45     2436   2374   3059   -341   -128    -93       C
ATOM    746  ND1 HIS A  45       2.893   2.344  10.065  1.00 21.27           N
ANISOU  746  ND1 HIS A  45     2444   2449   3190   -389    -66    -29       N
ATOM    747  CD2 HIS A  45       1.989   3.619  11.591  1.00 17.58           C
ANISOU  747  CD2 HIS A  45     2164   1842   2672   -390   -120   -132       C
ATOM    748  CE1 HIS A  45       3.344   3.570   9.866  1.00 22.84           C
ANISOU  748  CE1 HIS A  45     2707   2523   3447   -479    -19    -19       C
ATOM    749  NE2 HIS A  45       2.812   4.362  10.779  1.00 26.31           N
ANISOU  749  NE2 HIS A  45     3273   2866   3858   -489    -57    -88       N
ATOM    750  H   HIS A  45      -1.462   1.307  11.608  1.00 19.28           H
ATOM    751  HA  HIS A  45       0.463   0.660   9.834  1.00 20.74           H
ATOM    752  HB2 HIS A  45       1.020   1.286  12.526  1.00 23.52           H
ATOM    753  HB3 HIS A  45       2.012   0.398  11.659  1.00 23.52           H
ATOM    754  HD1 HIS A  45       3.105   1.654   9.598  1.00 25.62           H
ATOM    755  HD2 HIS A  45       1.498   3.934  12.315  1.00 21.18           H
ATOM    756  HE1 HIS A  45       3.936   3.830   9.198  1.00 27.49           H
ATOM    757  N   LEU A  46       0.548  -1.757  10.704  1.00 16.42           N
ANISOU  757  N   LEU A  46     1750   2103   2385   -156   -150    -61       N
ATOM    758  CA  LEU A  46       0.467  -3.085  11.302  1.00 19.28           C
ANISOU  758  CA  LEU A  46     2093   2506   2725   -138   -160    -73       C
ATOM    759  C   LEU A  46       0.692  -2.957  12.806  1.00 15.67           C
ANISOU  759  C   LEU A  46     1637   2057   2260   -134   -204   -100       C
ATOM    760  O   LEU A  46       1.584  -2.234  13.255  1.00 14.08           O
ANISOU  760  O   LEU A  46     1419   1848   2082   -172   -248   -118       O
ATOM    761  CB  LEU A  46       1.485  -4.026  10.670  1.00 19.35           C
ANISOU  761  CB  LEU A  46     2081   2527   2745   -128   -118    -47       C
ATOM    762  CG  LEU A  46       1.087  -4.555   9.290  1.00 18.10           C
ANISOU  762  CG  LEU A  46     1986   2352   2540   -121    -72    -40       C
ATOM    763  CD1 LEU A  46       2.227  -5.361   8.675  1.00 21.54           C
ANISOU  763  CD1 LEU A  46     2433   2776   2976    -77     11    -11       C
ATOM    764  CD2 LEU A  46      -0.183  -5.400   9.347  1.00 22.76           C
ANISOU  764  CD2 LEU A  46     2622   2943   3083   -142    -99    -71       C
ATOM    765  H   LEU A  46       1.113  -1.683  10.060  1.00 19.79           H
ATOM    766  HA  LEU A  46      -0.405  -3.479  11.142  1.00 23.22           H
ATOM    767  HB2 LEU A  46       2.325  -3.551  10.572  1.00 23.31           H
ATOM    768  HB3 LEU A  46       1.603  -4.791  11.255  1.00 23.31           H
ATOM    769  HG  LEU A  46       0.901  -3.791   8.722  1.00 21.81           H
ATOM    770 HD11 LEU A  46       1.958  -5.667   7.794  1.00 25.94           H
ATOM    771 HD12 LEU A  46       3.011  -4.794   8.603  1.00 25.94           H
ATOM    772 HD13 LEU A  46       2.419  -6.121   9.245  1.00 25.94           H
ATOM    773 HD21 LEU A  46      -0.309  -5.839   8.491  1.00 27.40           H
ATOM    774 HD22 LEU A  46      -0.089  -6.063  10.048  1.00 27.40           H
ATOM    775 HD23 LEU A  46      -0.939  -4.822   9.537  1.00 27.40           H
ATOM    776  N   THR A  47      -0.132  -3.659  13.577  1.00 17.03           N
ANISOU  776  N   THR A  47     1838   2243   2390    -98   -193   -104       N
ATOM    777  CA  THR A  47      -0.297  -3.337  14.987  1.00 14.76           C
ANISOU  777  CA  THR A  47     1602   1954   2052    -69   -216   -129       C
ATOM    778  C   THR A  47       0.970  -3.584  15.794  1.00 19.91           C
ANISOU  778  C   THR A  47     2246   2641   2680    -69   -290   -137       C
ATOM    779  O   THR A  47       1.700  -4.551  15.566  1.00 17.08           O
ANISOU  779  O   THR A  47     1834   2319   2339    -45   -288    -96       O
ATOM    780  CB  THR A  47      -1.441  -4.166  15.584  1.00 14.30           C
ANISOU  780  CB  THR A  47     1570   1906   1958    -27   -151   -104       C
ATOM    781  OG1 THR A  47      -1.712  -3.739  16.924  1.00 20.79           O
ANISOU  781  OG1 THR A  47     2475   2719   2704     26   -142   -122       O
ATOM    782  CG2 THR A  47      -1.072  -5.651  15.605  1.00 18.40           C
ANISOU  782  CG2 THR A  47     2089   2429   2472    -21   -126    -70       C
ATOM    783  H   THR A  47      -0.605  -4.325  13.309  1.00 20.53           H
ATOM    784  HA  THR A  47      -0.507  -2.392  15.054  1.00 17.80           H
ATOM    785  HB  THR A  47      -2.234  -4.046  15.039  1.00 17.25           H
ATOM    786  HG1 THR A  47      -1.037  -3.864  17.408  1.00 25.03           H
ATOM    787 HG21 THR A  47      -1.864  -6.187  15.767  1.00 22.16           H
ATOM    788 HG22 THR A  47      -0.686  -5.910  14.753  1.00 22.16           H
ATOM    789 HG23 THR A  47      -0.426  -5.823  16.308  1.00 22.16           H
ATOM    790  N   SER A  48       1.221  -2.695  16.749  1.00 16.46           N
ANISOU  790  N   SER A  48     1870   2194   2191    -86   -358   -189       N
ATOM    791  CA  SER A  48       2.176  -2.945  17.815  1.00 20.51           C
ANISOU  791  CA  SER A  48     2387   2768   2637    -77   -466   -202       C
ATOM    792  C   SER A  48       1.460  -3.625  18.983  1.00 19.42           C
ANISOU  792  C   SER A  48     2368   2638   2373     23   -431   -187       C
ATOM    793  O   SER A  48       0.231  -3.722  19.027  1.00 19.62           O
ANISOU  793  O   SER A  48     2454   2617   2384     65   -316   -174       O
ATOM    794  CB  SER A  48       2.828  -1.642  18.264  1.00 19.66           C
ANISOU  794  CB  SER A  48     2318   2638   2515   -179   -581   -284       C
ATOM    795  OG  SER A  48       1.852  -0.680  18.613  1.00 19.08           O
ANISOU  795  OG  SER A  48     2407   2458   2383   -171   -528   -346       O
ATOM    796  H   SER A  48       0.843  -1.925  16.800  1.00 19.84           H
ATOM    797  HA  SER A  48       2.883  -3.529  17.498  1.00 24.70           H
ATOM    798  HB2 SER A  48       3.385  -1.819  19.038  1.00 23.68           H
ATOM    799  HB3 SER A  48       3.369  -1.294  17.538  1.00 23.68           H
ATOM    800  HG  SER A  48       2.225   0.025  18.876  1.00 22.98           H
ATOM    801  N   VAL A  49       2.252  -4.102  19.937  1.00 16.24           N
ANISOU  801  N   VAL A  49     1984   2307   1880     69   -529   -174       N
ATOM    802  CA  VAL A  49       1.755  -4.780  21.128  1.00 18.58           C
ANISOU  802  CA  VAL A  49     2419   2612   2028    182   -492   -142       C
ATOM    803  C   VAL A  49       2.492  -4.189  22.320  1.00 21.17           C
ANISOU  803  C   VAL A  49     2843   2999   2204    183   -665   -204       C
ATOM    804  O   VAL A  49       3.720  -4.313  22.413  1.00 20.87           O
ANISOU  804  O   VAL A  49     2694   3066   2171    160   -826   -193       O
ATOM    805  CB  VAL A  49       1.967  -6.301  21.059  1.00 19.07           C
ANISOU  805  CB  VAL A  49     2446   2701   2100    277   -430    -32       C
ATOM    806  CG1 VAL A  49       1.315  -6.984  22.254  1.00 21.08           C
ANISOU  806  CG1 VAL A  49     2871   2937   2203    392   -348     21       C
ATOM    807  CG2 VAL A  49       1.426  -6.855  19.746  1.00 20.67           C
ANISOU  807  CG2 VAL A  49     2570   2839   2446    235   -299     -0       C
ATOM    808  H   VAL A  49       3.110  -4.043  19.916  1.00 19.58           H
ATOM    809  HA  VAL A  49       0.804  -4.614  21.230  1.00 22.38           H
ATOM    810  HB  VAL A  49       2.917  -6.491  21.092  1.00 22.98           H
ATOM    811 HG11 VAL A  49       1.368  -7.946  22.136  1.00 25.39           H
ATOM    812 HG12 VAL A  49       1.784  -6.724  23.062  1.00 25.39           H
ATOM    813 HG13 VAL A  49       0.386  -6.708  22.307  1.00 25.39           H
ATOM    814 HG21 VAL A  49       1.489  -7.823  19.762  1.00 24.90           H
ATOM    815 HG22 VAL A  49       0.499  -6.586  19.648  1.00 24.90           H
ATOM    816 HG23 VAL A  49       1.952  -6.501  19.013  1.00 24.90           H
ATOM    817  N   SER A  50       1.753  -3.545  23.224  1.00 16.95           N
ANISOU  817  N   SER A  50     2509   2405   1526    212   -634   -268       N
ATOM    818  CA  SER A  50       2.362  -2.812  24.327  1.00 25.70           C
ANISOU  818  CA  SER A  50     3767   3543   2456    188   -810   -365       C
ATOM    819  C   SER A  50       1.897  -3.286  25.698  1.00 26.88           C
ANISOU  819  C   SER A  50     4147   3704   2360    340   -773   -341       C
ATOM    820  O   SER A  50       2.232  -2.649  26.705  1.00 33.96           O
ANISOU  820  O   SER A  50     5234   4612   3055    333   -913   -437       O
ATOM    821  CB  SER A  50       2.076  -1.312  24.183  1.00 33.14           C
ANISOU  821  CB  SER A  50     4820   4364   3408     75   -816   -497       C
ATOM    822  OG  SER A  50       0.699  -1.033  24.395  1.00 45.80           O
ANISOU  822  OG  SER A  50     6584   5857   4960    178   -604   -495       O
ATOM    823  H   SER A  50       0.894  -3.519  23.217  1.00 20.42           H
ATOM    824  HA  SER A  50       3.320  -2.954  24.283  1.00 30.93           H
ATOM    825  HB2 SER A  50       2.600  -0.827  24.838  1.00 39.85           H
ATOM    826  HB3 SER A  50       2.320  -1.029  23.287  1.00 39.85           H
ATOM    827  HG  SER A  50       0.564  -0.205  24.352  1.00 55.05           H
ATOM    828  N   SER A  51       1.142  -4.378  25.770  1.00 25.02           N
ANISOU  828  N   SER A  51     3924   3457   2127    466   -584   -218       N
ATOM    829  CA  SER A  51       0.694  -4.886  27.058  1.00 25.58           C
ANISOU  829  CA  SER A  51     4224   3529   1964    622   -508   -168       C
ATOM    830  C   SER A  51       0.221  -6.321  26.897  1.00 22.84           C
ANISOU  830  C   SER A  51     3826   3171   1681    718   -324     -6       C
ATOM    831  O   SER A  51      -0.038  -6.792  25.787  1.00 21.61           O
ANISOU  831  O   SER A  51     3488   2980   1741    652   -232     39       O
ATOM    832  CB  SER A  51      -0.431  -4.022  27.642  1.00 23.51           C
ANISOU  832  CB  SER A  51     4182   3163   1590    667   -350   -233       C
ATOM    833  OG  SER A  51      -1.585  -4.061  26.817  1.00 23.87           O
ANISOU  833  OG  SER A  51     4107   3134   1828    654   -119   -180       O
ATOM    834  H   SER A  51       0.880  -4.837  25.092  1.00 30.12           H
ATOM    835  HA  SER A  51       1.444  -4.882  27.672  1.00 30.78           H
ATOM    836  HB2 SER A  51      -0.662  -4.358  28.522  1.00 28.30           H
ATOM    837  HB3 SER A  51      -0.122  -3.104  27.707  1.00 28.30           H
ATOM    838  HG  SER A  51      -2.201  -3.607  27.163  1.00 28.73           H
ATOM    839  N   GLU A  52       0.116  -7.011  28.035  1.00 25.09           N
ANISOU  839  N   GLU A  52     4272   3681   1580   -143   -376   -641       N
ATOM    840  CA  GLU A  52      -0.443  -8.358  28.037  1.00 25.91           C
ANISOU  840  CA  GLU A  52     4333   3801   1708      6   -294   -420       C
ATOM    841  C   GLU A  52      -1.903  -8.343  27.606  1.00 22.02           C
ANISOU  841  C   GLU A  52     3851   3097   1418     89    -68   -448       C
ATOM    842  O   GLU A  52      -2.352  -9.232  26.873  1.00 20.42           O
ANISOU  842  O   GLU A  52     3549   2815   1397    177    -18   -301       O
ATOM    843  CB  GLU A  52      -0.293  -8.968  29.429  1.00 28.37           C
ANISOU  843  CB  GLU A  52     4761   4338   1682     12   -308   -340       C
ATOM    844  CG  GLU A  52      -0.172 -10.479  29.454  1.00 39.08           C
ANISOU  844  CG  GLU A  52     6058   5757   3032    146   -319    -49       C
ATOM    845  CD  GLU A  52       0.372 -10.989  30.776  1.00 49.08           C
ANISOU  845  CD  GLU A  52     7431   7286   3931    151   -417     74       C
ATOM    846  OE1 GLU A  52       1.559 -10.734  31.072  1.00 53.41           O
ANISOU  846  OE1 GLU A  52     7898   8014   4383     62   -645     75       O
ATOM    847  OE2 GLU A  52      -0.392 -11.632  31.524  1.00 48.58           O
ANISOU  847  OE2 GLU A  52     7486   7228   3743    197   -251    180       O
ATOM    848  H   GLU A  52       0.357  -6.724  28.809  1.00 30.19           H
ATOM    849  HA  GLU A  52       0.046  -8.913  27.409  1.00 31.17           H
ATOM    850  HB2 GLU A  52       0.508  -8.605  29.839  1.00 34.14           H
ATOM    851  HB3 GLU A  52      -1.072  -8.729  29.954  1.00 34.14           H
ATOM    852  HG2 GLU A  52      -1.049 -10.870  29.317  1.00 46.98           H
ATOM    853  HG3 GLU A  52       0.431 -10.762  28.749  1.00 46.98           H
ATOM    854  N   SER A  53      -2.659  -7.333  28.042  1.00 23.15           N
ANISOU  854  N   SER A  53     4104   3149   1545     58     72   -647       N
ATOM    855  CA  SER A  53      -4.071  -7.265  27.683  1.00 26.80           C
ANISOU  855  CA  SER A  53     4529   3435   2218    154    283   -671       C
ATOM    856  C   SER A  53      -4.252  -7.088  26.180  1.00 21.59           C
ANISOU  856  C   SER A  53     3722   2607   1875    201    224   -626       C
ATOM    857  O   SER A  53      -5.189  -7.641  25.591  1.00 21.60           O
ANISOU  857  O   SER A  53     3613   2532   2062    284    311   -541       O
ATOM    858  CB  SER A  53      -4.749  -6.127  28.444  1.00 33.35           C
ANISOU  858  CB  SER A  53     5497   4188   2988    137    457   -904       C
ATOM    859  OG  SER A  53      -4.111  -4.891  28.180  1.00 29.51           O
ANISOU  859  OG  SER A  53     5075   3605   2533     50    365  -1074       O
ATOM    860  H   SER A  53      -2.383  -6.688  28.538  1.00 27.35           H
ATOM    861  HA  SER A  53      -4.500  -8.096  27.939  1.00 32.24           H
ATOM    862  HB2 SER A  53      -5.676  -6.069  28.165  1.00 40.11           H
ATOM    863  HB3 SER A  53      -4.699  -6.310  29.395  1.00 40.11           H
ATOM    864  HG  SER A  53      -4.425  -4.293  28.680  1.00 35.50           H
ATOM    865  N   GLU A  54      -3.368  -6.315  25.539  1.00 19.90           N
ANISOU  865  N   GLU A  54     3505   2343   1711    130     77   -681       N
ATOM    866  CA  GLU A  54      -3.470  -6.139  24.092  1.00 18.16           C
ANISOU  866  CA  GLU A  54     3177   1979   1743    165     19   -619       C
ATOM    867  C   GLU A  54      -3.073  -7.416  23.360  1.00 17.87           C
ANISOU  867  C   GLU A  54     3021   2019   1751    189    -67   -435       C
ATOM    868  O   GLU A  54      -3.722  -7.806  22.383  1.00 17.86           O
ANISOU  868  O   GLU A  54     2928   1933   1924    246    -48   -361       O
ATOM    869  CB  GLU A  54      -2.607  -4.962  23.633  1.00 18.48           C
ANISOU  869  CB  GLU A  54     3272   1933   1816     63    -80   -718       C
ATOM    870  CG  GLU A  54      -2.689  -4.690  22.127  1.00 19.83           C
ANISOU  870  CG  GLU A  54     3369   1957   2207     93   -133   -636       C
ATOM    871  CD  GLU A  54      -1.983  -3.410  21.701  1.00 22.08           C
ANISOU  871  CD  GLU A  54     3739   2109   2540    -15   -181   -725       C
ATOM    872  OE1 GLU A  54      -0.970  -3.040  22.329  1.00 21.16           O
ANISOU  872  OE1 GLU A  54     3680   2073   2287   -161   -238   -825       O
ATOM    873  OE2 GLU A  54      -2.446  -2.771  20.731  1.00 26.97           O
ANISOU  873  OE2 GLU A  54     4370   2545   3334     37   -165   -687       O
ATOM    874  H   GLU A  54      -2.718  -5.894  25.910  1.00 23.44           H
ATOM    875  HA  GLU A  54      -4.391  -5.931  23.867  1.00 21.35           H
ATOM    876  HB2 GLU A  54      -2.900  -4.161  24.096  1.00 21.74           H
ATOM    877  HB3 GLU A  54      -1.681  -5.151  23.851  1.00 21.74           H
ATOM    878  HG2 GLU A  54      -2.276  -5.428  21.653  1.00 23.88           H
ATOM    879  HG3 GLU A  54      -3.622  -4.612  21.873  1.00 23.88           H
ATOM    880  N   GLN A  55      -2.011  -8.084  23.823  1.00 18.03           N
ANISOU  880  N   GLN A  55     3038   2200   1614    150   -162   -362       N
ATOM    881  CA  GLN A  55      -1.635  -9.374  23.251  1.00 19.63           C
ANISOU  881  CA  GLN A  55     3144   2447   1868    199   -203   -191       C
ATOM    882  C   GLN A  55      -2.776 -10.378  23.362  1.00 19.31           C
ANISOU  882  C   GLN A  55     3090   2359   1887    276    -60   -107       C
ATOM    883  O   GLN A  55      -3.050 -11.126  22.416  1.00 19.56           O
ANISOU  883  O   GLN A  55     3046   2318   2070    302    -45    -31       O
ATOM    884  CB  GLN A  55      -0.380  -9.901  23.953  1.00 23.03           C
ANISOU  884  CB  GLN A  55     3563   3064   2122    185   -318   -109       C
ATOM    885  CG  GLN A  55       0.021 -11.324  23.589  1.00 20.38           C
ANISOU  885  CG  GLN A  55     3149   2755   1841    275   -325     80       C
ATOM    886  CD  GLN A  55       0.675 -11.434  22.222  1.00 23.97           C
ANISOU  886  CD  GLN A  55     3493   3145   2468    268   -377    100       C
ATOM    887  OE1 GLN A  55       0.650 -10.494  21.431  1.00 16.28           O
ANISOU  887  OE1 GLN A  55     2511   2095   1581    195   -398     -3       O
ATOM    888  NE2 GLN A  55       1.262 -12.591  21.939  1.00 29.16           N
ANISOU  888  NE2 GLN A  55     4084   3822   3174    350   -377    240       N
ATOM    889  H   GLN A  55      -1.500  -7.814  24.459  1.00 21.73           H
ATOM    890  HA  GLN A  55      -1.431  -9.259  22.310  1.00 23.65           H
ATOM    891  HB2 GLN A  55       0.364  -9.323  23.723  1.00 27.72           H
ATOM    892  HB3 GLN A  55      -0.534  -9.880  24.910  1.00 27.72           H
ATOM    893  HG2 GLN A  55       0.654 -11.650  24.248  1.00 24.55           H
ATOM    894  HG3 GLN A  55      -0.772 -11.883  23.585  1.00 24.55           H
ATOM    895 HE21 GLN A  55       1.258 -13.229  22.516  1.00 35.08           H
ATOM    896 HE22 GLN A  55       1.647 -12.704  21.178  1.00 35.08           H
ATOM    897  N   LYS A  56      -3.445 -10.416  24.515  1.00 17.25           N
ANISOU  897  N   LYS A  56     2909   2142   1502    291     60   -132       N
ATOM    898  CA  LYS A  56      -4.546 -11.356  24.704  1.00 17.78           C
ANISOU  898  CA  LYS A  56     2957   2168   1633    334    226    -54       C
ATOM    899  C   LYS A  56      -5.711 -11.022  23.779  1.00 18.72           C
ANISOU  899  C   LYS A  56     2965   2154   1993    347    293   -120       C
ATOM    900  O   LYS A  56      -6.283 -11.912  23.141  1.00 20.19           O
ANISOU  900  O   LYS A  56     3064   2286   2322    347    337    -48       O
ATOM    901  CB  LYS A  56      -4.988 -11.337  26.168  1.00 28.12           C
ANISOU  901  CB  LYS A  56     4386   3565   2732    333    366    -74       C
ATOM    902  CG  LYS A  56      -6.033 -12.374  26.519  1.00 35.54           C
ANISOU  902  CG  LYS A  56     5316   4472   3716    351    569     26       C
ATOM    903  CD  LYS A  56      -5.988 -12.727  28.001  1.00 36.45           C
ANISOU  903  CD  LYS A  56     5594   4715   3540    346    678     90       C
ATOM    904  CE  LYS A  56      -4.757 -13.570  28.325  1.00 62.52           C
ANISOU  904  CE  LYS A  56     8966   8121   6667    375    528    282       C
ATOM    905  NZ  LYS A  56      -4.943 -14.410  29.538  1.00 67.11           N
ANISOU  905  NZ  LYS A  56     9699   8788   7013    389    661    445       N
ATOM    906  H   LYS A  56      -3.283  -9.915  25.195  1.00 20.78           H
ATOM    907  HA  LYS A  56      -4.244 -12.252  24.490  1.00 21.43           H
ATOM    908  HB2 LYS A  56      -4.212 -11.501  26.727  1.00 33.83           H
ATOM    909  HB3 LYS A  56      -5.361 -10.464  26.367  1.00 33.83           H
ATOM    910  HG2 LYS A  56      -5.870 -13.181  26.007  1.00 42.73           H
ATOM    911  HG3 LYS A  56      -6.914 -12.024  26.315  1.00 42.73           H
ATOM    912  HD2 LYS A  56      -5.951 -11.913  28.526  1.00 43.83           H
ATOM    913  HD3 LYS A  56      -6.780 -13.237  28.235  1.00 43.83           H
ATOM    914  HE2 LYS A  56      -4.002 -12.981  28.481  1.00 75.11           H
ATOM    915  HE3 LYS A  56      -4.570 -14.159  27.578  1.00 75.11           H
ATOM    916  HZ1 LYS A  56      -5.083 -13.893  30.249  1.00 80.62           H
ATOM    917  HZ2 LYS A  56      -4.218 -14.905  29.680  1.00 80.62           H
ATOM    918  HZ3 LYS A  56      -5.644 -14.949  29.431  1.00 80.62           H
ATOM    919  N   PHE A  57      -6.081  -9.742  23.700  1.00 19.77           N
ANISOU  919  N   PHE A  57     3102   2231   2180    358    297   -257       N
ATOM    920  CA  PHE A  57      -7.087  -9.308  22.733  1.00 16.70           C
ANISOU  920  CA  PHE A  57     2588   1732   2026    401    311   -292       C
ATOM    921  C   PHE A  57      -6.746  -9.795  21.331  1.00 17.49           C
ANISOU  921  C   PHE A  57     2607   1801   2238    376    169   -210       C
ATOM    922  O   PHE A  57      -7.611 -10.325  20.623  1.00 14.56           O
ANISOU  922  O   PHE A  57     2115   1403   2013    379    184   -176       O
ATOM    923  CB  PHE A  57      -7.201  -7.775  22.791  1.00 20.78           C
ANISOU  923  CB  PHE A  57     3155   2159   2580    438    312   -425       C
ATOM    924  CG  PHE A  57      -7.903  -7.163  21.614  1.00 16.87           C
ANISOU  924  CG  PHE A  57     2546   1549   2314    506    256   -417       C
ATOM    925  CD1 PHE A  57      -9.282  -7.197  21.516  1.00 22.59           C
ANISOU  925  CD1 PHE A  57     3119   2250   3215    593    358   -419       C
ATOM    926  CD2 PHE A  57      -7.178  -6.538  20.613  1.00 19.22           C
ANISOU  926  CD2 PHE A  57     2880   1776   2646    483    100   -394       C
ATOM    927  CE1 PHE A  57      -9.925  -6.633  20.429  1.00 24.09           C
ANISOU  927  CE1 PHE A  57     3185   2363   3603    673    269   -384       C
ATOM    928  CE2 PHE A  57      -7.815  -5.970  19.528  1.00 23.38           C
ANISOU  928  CE2 PHE A  57     3326   2209   3350    555     32   -351       C
ATOM    929  CZ  PHE A  57      -9.191  -6.018  19.436  1.00 21.26           C
ANISOU  929  CZ  PHE A  57     2898   1933   3248    660     99   -340       C
ATOM    930  H   PHE A  57      -5.766  -9.110  24.191  1.00 23.82           H
ATOM    931  HA  PHE A  57      -7.953  -9.681  22.960  1.00 20.13           H
ATOM    932  HB2 PHE A  57      -7.697  -7.532  23.588  1.00 25.02           H
ATOM    933  HB3 PHE A  57      -6.308  -7.399  22.828  1.00 25.02           H
ATOM    934  HD1 PHE A  57      -9.782  -7.602  22.187  1.00 27.20           H
ATOM    935  HD2 PHE A  57      -6.251  -6.500  20.673  1.00 23.15           H
ATOM    936  HE1 PHE A  57     -10.852  -6.667  20.368  1.00 28.99           H
ATOM    937  HE2 PHE A  57      -7.318  -5.557  18.860  1.00 28.15           H
ATOM    938  HZ  PHE A  57      -9.622  -5.636  18.706  1.00 25.60           H
ATOM    939  N   LEU A  58      -5.481  -9.664  20.931  1.00 18.57           N
ANISOU  939  N   LEU A  58     2802   1955   2297    335     38   -187       N
ATOM    940  CA  LEU A  58      -5.101  -9.979  19.559  1.00 20.68           C
ANISOU  940  CA  LEU A  58     3019   2190   2649    307    -70   -132       C
ATOM    941  C   LEU A  58      -5.126 -11.482  19.295  1.00 17.87           C
ANISOU  941  C   LEU A  58     2623   1854   2313    288    -32    -48       C
ATOM    942  O   LEU A  58      -5.661 -11.930  18.274  1.00 20.84           O
ANISOU  942  O   LEU A  58     2932   2190   2795    260    -52    -39       O
ATOM    943  CB  LEU A  58      -3.717  -9.405  19.259  1.00 16.08           C
ANISOU  943  CB  LEU A  58     2494   1625   1990    259   -179   -140       C
ATOM    944  CG  LEU A  58      -3.605  -7.882  19.212  1.00 15.57           C
ANISOU  944  CG  LEU A  58     2491   1485   1939    242   -216   -226       C
ATOM    945  CD1 LEU A  58      -2.148  -7.453  19.129  1.00 18.83           C
ANISOU  945  CD1 LEU A  58     2946   1939   2269    151   -300   -241       C
ATOM    946  CD2 LEU A  58      -4.401  -7.326  18.039  1.00 18.07           C
ANISOU  946  CD2 LEU A  58     2774   1692   2400    279   -251   -205       C
ATOM    947  H   LEU A  58      -4.832  -9.397  21.429  1.00 22.37           H
ATOM    948  HA  LEU A  58      -5.742  -9.565  18.961  1.00 24.90           H
ATOM    949  HB2 LEU A  58      -3.108  -9.714  19.947  1.00 19.38           H
ATOM    950  HB3 LEU A  58      -3.435  -9.738  18.392  1.00 19.38           H
ATOM    951  HG  LEU A  58      -3.976  -7.512  20.029  1.00 18.77           H
ATOM    952 HD11 LEU A  58      -2.106  -6.484  19.104  1.00 22.68           H
ATOM    953 HD12 LEU A  58      -1.676  -7.785  19.908  1.00 22.68           H
ATOM    954 HD13 LEU A  58      -1.756  -7.822  18.322  1.00 22.68           H
ATOM    955 HD21 LEU A  58      -4.223  -6.376  17.958  1.00 21.77           H
ATOM    956 HD22 LEU A  58      -4.130  -7.783  17.228  1.00 21.77           H
ATOM    957 HD23 LEU A  58      -5.346  -7.473  18.201  1.00 21.77           H
ATOM    958  N   TYR A  59      -4.536 -12.285  20.188  1.00 13.89           N
ANISOU  958  N   TYR A  59     2170   1405   1702    299     19     17       N
ATOM    959  CA  TYR A  59      -4.475 -13.721  19.909  1.00 17.97           C
ANISOU  959  CA  TYR A  59     2678   1887   2263    294     77    106       C
ATOM    960  C   TYR A  59      -5.851 -14.364  20.034  1.00 16.30           C
ANISOU  960  C   TYR A  59     2418   1622   2152    263    209    103       C
ATOM    961  O   TYR A  59      -6.149 -15.320  19.311  1.00 18.67           O
ANISOU  961  O   TYR A  59     2690   1851   2554    211    245    118       O
ATOM    962  CB  TYR A  59      -3.417 -14.420  20.789  1.00 20.10           C
ANISOU  962  CB  TYR A  59     3014   2217   2407    346     86    217       C
ATOM    963  CG  TYR A  59      -3.787 -14.869  22.192  1.00 20.31           C
ANISOU  963  CG  TYR A  59     3114   2289   2315    379    195    294       C
ATOM    964  CD1 TYR A  59      -4.743 -15.852  22.410  1.00 22.94           C
ANISOU  964  CD1 TYR A  59     3460   2538   2718    361    358    352       C
ATOM    965  CD2 TYR A  59      -3.121 -14.353  23.296  1.00 25.08           C
ANISOU  965  CD2 TYR A  59     3785   3028   2718    407    138    311       C
ATOM    966  CE1 TYR A  59      -5.066 -16.267  23.693  1.00 22.89           C
ANISOU  966  CE1 TYR A  59     3544   2571   2582    381    484    443       C
ATOM    967  CE2 TYR A  59      -3.432 -14.766  24.581  1.00 32.14           C
ANISOU  967  CE2 TYR A  59     4777   3985   3452    430    238    393       C
ATOM    968  CZ  TYR A  59      -4.403 -15.723  24.772  1.00 20.50           C
ANISOU  968  CZ  TYR A  59     3327   2415   2048    424    421    470       C
ATOM    969  OH  TYR A  59      -4.711 -16.135  26.048  1.00 29.12           O
ANISOU  969  OH  TYR A  59     4537   3565   2961    438    546    571       O
ATOM    970  H   TYR A  59      -4.180 -12.034  20.930  1.00 16.75           H
ATOM    971  HA  TYR A  59      -4.178 -13.852  18.995  1.00 21.65           H
ATOM    972  HB2 TYR A  59      -3.129 -15.217  20.317  1.00 24.21           H
ATOM    973  HB3 TYR A  59      -2.673 -13.806  20.889  1.00 24.21           H
ATOM    974  HD1 TYR A  59      -5.174 -16.238  21.682  1.00 27.62           H
ATOM    975  HD2 TYR A  59      -2.454 -13.717  23.171  1.00 30.19           H
ATOM    976  HE1 TYR A  59      -5.726 -16.910  23.824  1.00 27.56           H
ATOM    977  HE2 TYR A  59      -2.988 -14.400  25.311  1.00 38.66           H
ATOM    978  HH  TYR A  59      -4.141 -15.842  26.590  1.00 35.03           H
ATOM    979  N   LYS A  60      -6.713 -13.846  20.912  1.00 20.72           N
ANISOU  979  N   LYS A  60     2964   2214   2696    278    298     65       N
ATOM    980  CA  LYS A  60      -8.075 -14.367  20.993  1.00 20.46           C
ANISOU  980  CA  LYS A  60     2837   2147   2788    233    437     52       C
ATOM    981  C   LYS A  60      -8.811 -14.171  19.671  1.00 20.22           C
ANISOU  981  C   LYS A  60     2661   2090   2931    187    345    -15       C
ATOM    982  O   LYS A  60      -9.468 -15.090  19.167  1.00 22.17           O
ANISOU  982  O   LYS A  60     2831   2303   3290     97    390    -15       O
ATOM    983  CB  LYS A  60      -8.832 -13.690  22.135  1.00 20.89           C
ANISOU  983  CB  LYS A  60     2887   2252   2800    272    571      5       C
ATOM    984  CG  LYS A  60      -8.402 -14.137  23.525  1.00 29.68           C
ANISOU  984  CG  LYS A  60     4152   3416   3708    286    693     83       C
ATOM    985  CD  LYS A  60      -8.913 -15.537  23.847  1.00 37.44           C
ANISOU  985  CD  LYS A  60     5146   4348   4730    226    864    195       C
ATOM    986  CE  LYS A  60      -8.356 -16.036  25.174  1.00 41.40           C
ANISOU  986  CE  LYS A  60     5832   4904   4994    257    959    326       C
ATOM    987  NZ  LYS A  60      -8.415 -14.995  26.242  1.00 46.97           N
ANISOU  987  NZ  LYS A  60     6614   5728   5505    293   1003    246       N
ATOM    988  H   LYS A  60      -6.537 -13.206  21.459  1.00 24.96           H
ATOM    989  HA  LYS A  60      -8.035 -15.317  21.182  1.00 24.63           H
ATOM    990  HB2 LYS A  60      -8.689 -12.733  22.077  1.00 25.16           H
ATOM    991  HB3 LYS A  60      -9.777 -13.891  22.041  1.00 25.16           H
ATOM    992  HG2 LYS A  60      -7.433 -14.149  23.573  1.00 35.70           H
ATOM    993  HG3 LYS A  60      -8.760 -13.523  24.185  1.00 35.70           H
ATOM    994  HD2 LYS A  60      -9.881 -15.520  23.909  1.00 45.01           H
ATOM    995  HD3 LYS A  60      -8.636 -16.150  23.149  1.00 45.01           H
ATOM    996  HE2 LYS A  60      -8.875 -16.801  25.470  1.00 49.77           H
ATOM    997  HE3 LYS A  60      -7.428 -16.292  25.053  1.00 49.77           H
ATOM    998  HZ1 LYS A  60      -9.242 -14.674  26.309  1.00 56.45           H
ATOM    999  HZ2 LYS A  60      -8.177 -15.348  27.024  1.00 56.45           H
ATOM   1000  HZ3 LYS A  60      -7.860 -14.327  26.046  1.00 56.45           H
ATOM   1001  N   ALA A  61      -8.699 -12.976  19.085  1.00 17.81           N
ANISOU 1001  N   ALA A  61     2327   1800   2639    237    209    -67       N
ATOM   1002  CA  ALA A  61      -9.421 -12.684  17.853  1.00 20.73           C
ANISOU 1002  CA  ALA A  61     2566   2172   3140    214     92   -100       C
ATOM   1003  C   ALA A  61      -8.796 -13.370  16.645  1.00 18.37           C
ANISOU 1003  C   ALA A  61     2309   1854   2816    130    -16    -86       C
ATOM   1004  O   ALA A  61      -9.501 -13.671  15.675  1.00 18.44           O
ANISOU 1004  O   ALA A  61     2218   1884   2903     56    -90   -115       O
ATOM   1005  CB  ALA A  61      -9.480 -11.171  17.629  1.00 19.02           C
ANISOU 1005  CB  ALA A  61     2338   1946   2943    313     -5   -126       C
ATOM   1006  H   ALA A  61      -8.218 -12.327  19.380  1.00 21.46           H
ATOM   1007  HA  ALA A  61     -10.329 -13.015  17.943  1.00 24.97           H
ATOM   1008  HB1 ALA A  61      -9.963 -10.992  16.807  1.00 22.91           H
ATOM   1009  HB2 ALA A  61      -9.936 -10.758  18.378  1.00 22.91           H
ATOM   1010  HB3 ALA A  61      -8.575 -10.827  17.562  1.00 22.91           H
ATOM   1011  N   ALA A  62      -7.485 -13.626  16.678  1.00 16.21           N
ANISOU 1011  N   ALA A  62     2173   1557   2430    135    -23    -52       N
ATOM   1012  CA  ALA A  62      -6.822 -14.276  15.551  1.00 17.52           C
ANISOU 1012  CA  ALA A  62     2390   1695   2572     68    -80    -57       C
ATOM   1013  C   ALA A  62      -7.190 -15.751  15.433  1.00 15.75           C
ANISOU 1013  C   ALA A  62     2165   1408   2410    -23     28    -69       C
ATOM   1014  O   ALA A  62      -7.059 -16.325  14.347  1.00 22.35           O
ANISOU 1014  O   ALA A  62     3028   2214   3251   -110     -5   -119       O
ATOM   1015  CB  ALA A  62      -5.304 -14.121  15.680  1.00 19.58           C
ANISOU 1015  CB  ALA A  62     2755   1955   2729    116    -94    -17       C
ATOM   1016  H   ALA A  62      -6.964 -13.436  17.336  1.00 19.54           H
ATOM   1017  HA  ALA A  62      -7.099 -13.838  14.731  1.00 21.11           H
ATOM   1018  HB1 ALA A  62      -4.877 -14.560  14.928  1.00 23.59           H
ATOM   1019  HB2 ALA A  62      -5.082 -13.177  15.682  1.00 23.59           H
ATOM   1020  HB3 ALA A  62      -5.014 -14.531  16.510  1.00 23.59           H
ATOM   1021  N   ASP A  63      -7.620 -16.376  16.529  1.00 20.82           N
ANISOU 1021  N   ASP A  63     2802   2018   3090    -17    176    -28       N
ATOM   1022  CA  ASP A  63      -8.211 -17.715  16.517  1.00 18.52           C
ANISOU 1022  CA  ASP A  63     2509   1634   2893   -128    310    -39       C
ATOM   1023  C   ASP A  63      -7.257 -18.775  15.972  1.00 21.35           C
ANISOU 1023  C   ASP A  63     3000   1872   3241   -150    361    -29       C
ATOM   1024  O   ASP A  63      -7.672 -19.727  15.307  1.00 22.98           O
ANISOU 1024  O   ASP A  63     3221   1983   3529   -282    422   -102       O
ATOM   1025  CB  ASP A  63      -9.526 -17.724  15.723  1.00 22.37           C
ANISOU 1025  CB  ASP A  63     2839   2166   3496   -264    253   -141       C
ATOM   1026  CG  ASP A  63     -10.409 -18.903  16.072  1.00 24.05           C
ANISOU 1026  CG  ASP A  63     3009   2298   3832   -407    423   -161       C
ATOM   1027  OD1 ASP A  63     -10.497 -19.228  17.272  1.00 31.55           O
ANISOU 1027  OD1 ASP A  63     3999   3201   4786   -367    596    -75       O
ATOM   1028  OD2 ASP A  63     -11.023 -19.498  15.159  1.00 28.35           O
ANISOU 1028  OD2 ASP A  63     3489   2828   4456   -577    389   -265       O
ATOM   1029  H   ASP A  63      -7.579 -16.035  17.318  1.00 25.07           H
ATOM   1030  HA  ASP A  63      -8.397 -17.957  17.438  1.00 22.31           H
ATOM   1031  HB2 ASP A  63     -10.019 -16.912  15.917  1.00 26.93           H
ATOM   1032  HB3 ASP A  63      -9.323 -17.770  14.775  1.00 26.93           H
ATOM   1033  N   GLY A  64      -5.974 -18.631  16.283  1.00 16.36           N
ANISOU 1033  N   GLY A  64     2454   1241   2520    -22    349     50       N
ATOM   1034  CA  GLY A  64      -4.994 -19.603  15.851  1.00 19.81           C
ANISOU 1034  CA  GLY A  64     2994   1560   2974      5    422     72       C
ATOM   1035  C   GLY A  64      -4.614 -19.527  14.394  1.00 18.63           C
ANISOU 1035  C   GLY A  64     2861   1407   2812    -62    353    -45       C
ATOM   1036  O   GLY A  64      -3.958 -20.447  13.891  1.00 25.73           O
ANISOU 1036  O   GLY A  64     3847   2183   3748    -58    456    -67       O
ATOM   1037  H   GLY A  64      -5.652 -17.979  16.742  1.00 19.72           H
ATOM   1038  HA2 GLY A  64      -4.186 -19.480  16.373  1.00 23.86           H
ATOM   1039  HA3 GLY A  64      -5.345 -20.492  16.018  1.00 23.86           H
ATOM   1040  N   ILE A  65      -5.006 -18.468  13.704  1.00 16.93           N
ANISOU 1040  N   ILE A  65     2579   1315   2541   -115    198   -114       N
ATOM   1041  CA  ILE A  65      -4.655 -18.246  12.301  1.00 17.26           C
ANISOU 1041  CA  ILE A  65     2657   1384   2517   -186    121   -206       C
ATOM   1042  C   ILE A  65      -3.485 -17.281  12.258  1.00 14.17           C
ANISOU 1042  C   ILE A  65     2275   1071   2039    -84     55   -148       C
ATOM   1043  O   ILE A  65      -3.515 -16.255  12.955  1.00 17.93           O
ANISOU 1043  O   ILE A  65     2697   1626   2491    -19    -26    -88       O
ATOM   1044  CB  ILE A  65      -5.853 -17.681  11.510  1.00 19.25           C
ANISOU 1044  CB  ILE A  65     2834   1732   2749   -307    -28   -285       C
ATOM   1045  CG1 ILE A  65      -7.051 -18.624  11.596  1.00 19.83           C
ANISOU 1045  CG1 ILE A  65     2852   1754   2929   -443     32   -357       C
ATOM   1046  CG2 ILE A  65      -5.452 -17.416  10.068  1.00 16.78           C
ANISOU 1046  CG2 ILE A  65     2594   1469   2312   -382   -116   -357       C
ATOM   1047  CD1 ILE A  65      -8.344 -18.013  11.082  1.00 26.36           C
ANISOU 1047  CD1 ILE A  65     3529   2719   3769   -535   -138   -406       C
ATOM   1048  H   ILE A  65      -5.494 -17.840  14.034  1.00 20.41           H
ATOM   1049  HA  ILE A  65      -4.381 -19.083  11.896  1.00 20.80           H
ATOM   1050  HB  ILE A  65      -6.118 -16.837  11.908  1.00 23.19           H
ATOM   1051 HG12 ILE A  65      -6.865 -19.415  11.067  1.00 23.89           H
ATOM   1052 HG13 ILE A  65      -7.188 -18.870  12.524  1.00 23.89           H
ATOM   1053 HG21 ILE A  65      -6.247 -17.217   9.550  1.00 20.22           H
ATOM   1054 HG22 ILE A  65      -4.843 -16.661  10.043  1.00 20.22           H
ATOM   1055 HG23 ILE A  65      -5.015 -18.206   9.711  1.00 20.22           H
ATOM   1056 HD11 ILE A  65      -9.084 -18.591  11.325  1.00 31.72           H
ATOM   1057 HD12 ILE A  65      -8.461 -17.138  11.483  1.00 31.72           H
ATOM   1058 HD13 ILE A  65      -8.292 -17.931  10.117  1.00 31.72           H
ATOM   1059  N   PRO A  66      -2.444 -17.547  11.466  1.00 16.00           N
ANISOU 1059  N   PRO A  66     2571   1278   2229    -81    106   -178       N
ATOM   1060  CA  PRO A  66      -1.321 -16.599  11.396  1.00 16.43           C
ANISOU 1060  CA  PRO A  66     2606   1417   2218    -17     57   -128       C
ATOM   1061  C   PRO A  66      -1.782 -15.222  10.933  1.00 18.01           C
ANISOU 1061  C   PRO A  66     2795   1710   2339    -71    -99   -129       C
ATOM   1062  O   PRO A  66      -2.482 -15.087   9.927  1.00 15.99           O
ANISOU 1062  O   PRO A  66     2576   1474   2026   -167   -168   -184       O
ATOM   1063  CB  PRO A  66      -0.364 -17.248  10.385  1.00 17.75           C
ANISOU 1063  CB  PRO A  66     2838   1539   2367    -34    176   -189       C
ATOM   1064  CG  PRO A  66      -0.709 -18.712  10.416  1.00 18.55           C
ANISOU 1064  CG  PRO A  66     3000   1488   2560    -42    322   -242       C
ATOM   1065  CD  PRO A  66      -2.201 -18.767  10.664  1.00 16.52           C
ANISOU 1065  CD  PRO A  66     2730   1224   2322   -140    246   -272       C
ATOM   1066  HA  PRO A  66      -0.885 -16.525  12.259  1.00 19.80           H
ATOM   1067  HB2 PRO A  66      -0.512 -16.874   9.503  1.00 21.39           H
ATOM   1068  HB3 PRO A  66       0.555 -17.101  10.658  1.00 21.39           H
ATOM   1069  HG2 PRO A  66      -0.486 -19.121   9.565  1.00 22.34           H
ATOM   1070  HG3 PRO A  66      -0.223 -19.150  11.132  1.00 22.34           H
ATOM   1071  HD2 PRO A  66      -2.694 -18.737   9.829  1.00 19.91           H
ATOM   1072  HD3 PRO A  66      -2.442 -19.564  11.163  1.00 19.91           H
ATOM   1073  N   HIS A  67      -1.384 -14.197  11.689  1.00 14.13           N
ANISOU 1073  N   HIS A  67     2259   1269   1839    -10   -160    -64       N
ATOM   1074  CA  HIS A  67      -1.686 -12.805  11.384  1.00 18.04           C
ANISOU 1074  CA  HIS A  67     2764   1803   2288    -36   -280    -48       C
ATOM   1075  C   HIS A  67      -0.401 -11.991  11.479  1.00 13.67           C
ANISOU 1075  C   HIS A  67     2215   1280   1699    -34   -276    -17       C
ATOM   1076  O   HIS A  67       0.286 -12.039  12.505  1.00 19.43           O
ANISOU 1076  O   HIS A  67     2889   2040   2455     18   -250      4       O
ATOM   1077  CB  HIS A  67      -2.722 -12.215  12.358  1.00 13.91           C
ANISOU 1077  CB  HIS A  67     2189   1276   1820     17   -336    -31       C
ATOM   1078  CG  HIS A  67      -4.143 -12.562  12.039  1.00 16.35           C
ANISOU 1078  CG  HIS A  67     2452   1583   2178     -8   -376    -58       C
ATOM   1079  ND1 HIS A  67      -4.663 -13.825  12.223  1.00 15.76           N
ANISOU 1079  ND1 HIS A  67     2347   1485   2158    -43   -296    -95       N
ATOM   1080  CD2 HIS A  67      -5.161 -11.802  11.570  1.00 17.08           C
ANISOU 1080  CD2 HIS A  67     2503   1698   2290     -6   -489    -47       C
ATOM   1081  CE1 HIS A  67      -5.935 -13.832  11.867  1.00 16.75           C
ANISOU 1081  CE1 HIS A  67     2397   1638   2331    -89   -364   -125       C
ATOM   1082  NE2 HIS A  67      -6.262 -12.617  11.468  1.00 15.07           N
ANISOU 1082  NE2 HIS A  67     2163   1466   2098    -51   -492    -88       N
ATOM   1083  H   HIS A  67      -0.921 -14.290  12.408  1.00 17.04           H
ATOM   1084  HA  HIS A  67      -2.041 -12.752  10.483  1.00 21.74           H
ATOM   1085  HB2 HIS A  67      -2.532 -12.548  13.250  1.00 16.78           H
ATOM   1086  HB3 HIS A  67      -2.646 -11.248  12.342  1.00 16.78           H
ATOM   1087  HD1 HIS A  67      -4.227 -14.503  12.522  1.00 19.01           H
ATOM   1088  HD2 HIS A  67      -5.122 -10.898  11.356  1.00 20.59           H
ATOM   1089  HE1 HIS A  67      -6.504 -14.567  11.894  1.00 20.19           H
ATOM   1090  N   TRP A  68      -0.082 -11.240  10.427  1.00 14.47           N
ANISOU 1090  N   TRP A  68     2379   1385   1732   -106   -305     -8       N
ATOM   1091  CA  TRP A  68       1.053 -10.330  10.490  1.00 16.14           C
ANISOU 1091  CA  TRP A  68     2588   1616   1928   -143   -291     17       C
ATOM   1092  C   TRP A  68       0.807  -9.249  11.544  1.00 16.59           C
ANISOU 1092  C   TRP A  68     2632   1647   2025   -120   -363     27       C
ATOM   1093  O   TRP A  68      -0.301  -8.717  11.660  1.00 16.54           O
ANISOU 1093  O   TRP A  68     2660   1585   2040    -83   -429     36       O
ATOM   1094  CB  TRP A  68       1.291  -9.651   9.138  1.00 16.18           C
ANISOU 1094  CB  TRP A  68     2697   1609   1841   -240   -290     46       C
ATOM   1095  CG  TRP A  68       1.896 -10.486   8.045  1.00 15.37           C
ANISOU 1095  CG  TRP A  68     2632   1543   1664   -294   -177     12       C
ATOM   1096  CD1 TRP A  68       1.380 -10.690   6.797  1.00 15.54           C
ANISOU 1096  CD1 TRP A  68     2773   1572   1558   -359   -188      1       C
ATOM   1097  CD2 TRP A  68       3.136 -11.204   8.087  1.00 18.98           C
ANISOU 1097  CD2 TRP A  68     3008   2041   2161   -286    -29    -23       C
ATOM   1098  NE1 TRP A  68       2.217 -11.493   6.063  1.00 19.28           N
ANISOU 1098  NE1 TRP A  68     3275   2075   1978   -404    -29    -62       N
ATOM   1099  CE2 TRP A  68       3.302 -11.825   6.831  1.00 18.32           C
ANISOU 1099  CE2 TRP A  68     3018   1964   1980   -345     81    -73       C
ATOM   1100  CE3 TRP A  68       4.121 -11.385   9.062  1.00 20.46           C
ANISOU 1100  CE3 TRP A  68     3044   2275   2454   -227     15    -16       C
ATOM   1101  CZ2 TRP A  68       4.408 -12.616   6.530  1.00 19.32           C
ANISOU 1101  CZ2 TRP A  68     3088   2112   2142   -329    269   -124       C
ATOM   1102  CZ3 TRP A  68       5.219 -12.174   8.759  1.00 22.24           C
ANISOU 1102  CZ3 TRP A  68     3184   2542   2725   -199    168    -40       C
ATOM   1103  CH2 TRP A  68       5.353 -12.777   7.504  1.00 18.96           C
ANISOU 1103  CH2 TRP A  68     2861   2103   2241   -241    312    -97       C
ATOM   1104  H   TRP A  68      -0.502 -11.240   9.677  1.00 17.45           H
ATOM   1105  HA  TRP A  68       1.844 -10.841  10.722  1.00 19.45           H
ATOM   1106  HB2 TRP A  68       0.435  -9.335   8.808  1.00 19.50           H
ATOM   1107  HB3 TRP A  68       1.888  -8.901   9.281  1.00 19.50           H
ATOM   1108  HD1 TRP A  68       0.576 -10.337   6.490  1.00 18.73           H
ATOM   1109  HE1 TRP A  68       2.083 -11.747   5.252  1.00 23.23           H
ATOM   1110  HE3 TRP A  68       4.041 -10.985   9.898  1.00 24.64           H
ATOM   1111  HZ2 TRP A  68       4.501 -13.019   5.696  1.00 23.28           H
ATOM   1112  HZ3 TRP A  68       5.878 -12.305   9.402  1.00 26.78           H
ATOM   1113  HH2 TRP A  68       6.102 -13.300   7.329  1.00 22.84           H
ATOM   1114  N   ILE A  69       1.848  -8.915  12.310  1.00 15.41           N
ANISOU 1114  N   ILE A  69     2423   1542   1888   -143   -347     14       N
ATOM   1115  CA  ILE A  69       1.826  -7.722  13.154  1.00 16.09           C
ANISOU 1115  CA  ILE A  69     2534   1592   1986   -171   -399    -14       C
ATOM   1116  C   ILE A  69       2.961  -6.806  12.703  1.00 18.92           C
ANISOU 1116  C   ILE A  69     2905   1945   2340   -306   -378    -17       C
ATOM   1117  O   ILE A  69       3.745  -7.164  11.816  1.00 18.76           O
ANISOU 1117  O   ILE A  69     2853   1971   2304   -360   -314     10       O
ATOM   1118  CB  ILE A  69       1.940  -8.049  14.654  1.00 18.28           C
ANISOU 1118  CB  ILE A  69     2743   1947   2255   -119   -417    -51       C
ATOM   1119  CG1 ILE A  69       3.237  -8.782  14.964  1.00 21.15           C
ANISOU 1119  CG1 ILE A  69     2981   2449   2606   -125   -405    -33       C
ATOM   1120  CG2 ILE A  69       0.728  -8.865  15.103  1.00 16.51           C
ANISOU 1120  CG2 ILE A  69     2523   1707   2043     -9   -403    -40       C
ATOM   1121  CD1 ILE A  69       3.460  -9.009  16.452  1.00 21.31           C
ANISOU 1121  CD1 ILE A  69     2946   2579   2573    -80   -458    -43       C
ATOM   1122  H   ILE A  69       2.580  -9.364  12.357  1.00 18.57           H
ATOM   1123  HA  ILE A  69       0.975  -7.271  13.035  1.00 19.39           H
ATOM   1124  HB  ILE A  69       1.956  -7.214  15.146  1.00 22.02           H
ATOM   1125 HG12 ILE A  69       3.219  -9.649  14.529  1.00 25.47           H
ATOM   1126 HG13 ILE A  69       3.981  -8.257  14.628  1.00 25.47           H
ATOM   1127 HG21 ILE A  69       0.734  -8.932  16.071  1.00 19.90           H
ATOM   1128 HG22 ILE A  69      -0.081  -8.418  14.808  1.00 19.90           H
ATOM   1129 HG23 ILE A  69       0.780  -9.750  14.710  1.00 19.90           H
ATOM   1130 HD11 ILE A  69       4.349  -9.372  16.586  1.00 25.66           H
ATOM   1131 HD12 ILE A  69       3.374  -8.163  16.917  1.00 25.66           H
ATOM   1132 HD13 ILE A  69       2.795  -9.635  16.779  1.00 25.66           H
ATOM   1133  N   GLY A  70       3.077  -5.635  13.323  1.00 17.63           N
ANISOU 1133  N   GLY A  70     2789   1717   2194   -375   -408    -63       N
ATOM   1134  CA  GLY A  70       3.994  -4.622  12.839  1.00 20.13           C
ANISOU 1134  CA  GLY A  70     3142   1983   2524   -536   -373    -67       C
ATOM   1135  C   GLY A  70       5.385  -4.638  13.433  1.00 19.02           C
ANISOU 1135  C   GLY A  70     2850   1985   2390   -656   -370   -128       C
ATOM   1136  O   GLY A  70       5.944  -3.577  13.723  1.00 21.14           O
ANISOU 1136  O   GLY A  70     3145   2205   2684   -814   -370   -191       O
ATOM   1137  H   GLY A  70       2.634  -5.407  14.024  1.00 21.25           H
ATOM   1138  HA2 GLY A  70       4.088  -4.730  11.880  1.00 24.24           H
ATOM   1139  HA3 GLY A  70       3.611  -3.750  13.023  1.00 24.24           H
ATOM   1140  N   LEU A  71       5.965  -5.821  13.609  1.00 19.30           N
ANISOU 1140  N   LEU A  71     2721   2193   2419   -586   -367   -109       N
ATOM   1141  CA  LEU A  71       7.319  -5.961  14.129  1.00 21.18           C
ANISOU 1141  CA  LEU A  71     2757   2610   2680   -668   -386   -140       C
ATOM   1142  C   LEU A  71       8.213  -6.534  13.037  1.00 19.56           C
ANISOU 1142  C   LEU A  71     2436   2473   2524   -685   -268    -86       C
ATOM   1143  O   LEU A  71       7.848  -7.515  12.381  1.00 19.73           O
ANISOU 1143  O   LEU A  71     2482   2477   2539   -558   -198    -35       O
ATOM   1144  CB  LEU A  71       7.348  -6.859  15.365  1.00 28.93           C
ANISOU 1144  CB  LEU A  71     3623   3747   3623   -537   -480   -137       C
ATOM   1145  CG  LEU A  71       8.649  -6.802  16.172  1.00 22.93           C
ANISOU 1145  CG  LEU A  71     2642   3206   2863   -620   -569   -168       C
ATOM   1146  CD1 LEU A  71       8.711  -5.545  17.035  1.00 25.82           C
ANISOU 1146  CD1 LEU A  71     3073   3566   3169   -805   -662   -298       C
ATOM   1147  CD2 LEU A  71       8.807  -8.052  17.031  1.00 36.94           C
ANISOU 1147  CD2 LEU A  71     4286   5148   4602   -431   -641    -87       C
ATOM   1148  H   LEU A  71       5.585  -6.572  13.430  1.00 23.25           H
ATOM   1149  HA  LEU A  71       7.661  -5.090  14.385  1.00 25.50           H
ATOM   1150  HB2 LEU A  71       6.626  -6.591  15.955  1.00 34.81           H
ATOM   1151  HB3 LEU A  71       7.222  -7.777  15.080  1.00 34.81           H
ATOM   1152  HG  LEU A  71       9.393  -6.766  15.551  1.00 27.60           H
ATOM   1153 HD11 LEU A  71       9.565  -5.519  17.495  1.00 31.07           H
ATOM   1154 HD12 LEU A  71       8.618  -4.765  16.465  1.00 31.07           H
ATOM   1155 HD13 LEU A  71       7.988  -5.569  17.682  1.00 31.07           H
ATOM   1156 HD21 LEU A  71       9.630  -7.984  17.539  1.00 44.42           H
ATOM   1157 HD22 LEU A  71       8.050  -8.118  17.635  1.00 44.42           H
ATOM   1158 HD23 LEU A  71       8.838  -8.830  16.453  1.00 44.42           H
ATOM   1159  N   THR A  72       9.384  -5.926  12.853  1.00 22.93           N
ANISOU 1159  N   THR A  72     2735   2975   3002   -859   -228   -116       N
ATOM   1160  CA  THR A  72      10.267  -6.290  11.755  1.00 23.15           C
ANISOU 1160  CA  THR A  72     2655   3060   3082   -901    -69    -77       C
ATOM   1161  C   THR A  72      11.703  -5.949  12.124  1.00 24.15           C
ANISOU 1161  C   THR A  72     2508   3369   3300  -1054    -67   -119       C
ATOM   1162  O   THR A  72      11.962  -5.205  13.071  1.00 23.20           O
ANISOU 1162  O   THR A  72     2331   3300   3181  -1182   -196   -191       O
ATOM   1163  CB  THR A  72       9.870  -5.561  10.462  1.00 25.38           C
ANISOU 1163  CB  THR A  72     3164   3164   3313  -1013     53    -41       C
ATOM   1164  OG1 THR A  72      10.572  -6.123   9.347  1.00 28.44           O
ANISOU 1164  OG1 THR A  72     3486   3613   3709  -1027    237     -9       O
ATOM   1165  CG2 THR A  72      10.208  -4.075  10.567  1.00 26.16           C
ANISOU 1165  CG2 THR A  72     3331   3168   3439  -1250     51    -75       C
ATOM   1166  H   THR A  72       9.689  -5.297  13.354  1.00 27.60           H
ATOM   1167  HA  THR A  72      10.213  -7.248  11.609  1.00 27.87           H
ATOM   1168  HB  THR A  72       8.916  -5.658  10.321  1.00 30.54           H
ATOM   1169  HG1 THR A  72      10.379  -6.936   9.267  1.00 34.22           H
ATOM   1170 HG21 THR A  72       9.718  -3.576   9.895  1.00 31.47           H
ATOM   1171 HG22 THR A  72       9.966  -3.741  11.445  1.00 31.47           H
ATOM   1172 HG23 THR A  72      11.158  -3.940  10.430  1.00 31.47           H
ATOM   1173  N   LYS A  73      12.637  -6.505  11.357  1.00 32.50           N
ANISOU 1173  N   LYS A  73     3303   3960   5084  -1005   -150  -2220       N
ATOM   1174  CA  LYS A  73      14.047  -6.156  11.478  1.00 35.10           C
ANISOU 1174  CA  LYS A  73     3196   4570   5569   -987     47  -2504       C
ATOM   1175  C   LYS A  73      14.702  -6.354  10.119  1.00 40.18           C
ANISOU 1175  C   LYS A  73     3674   5569   6022  -1097    407  -3200       C
ATOM   1176  O   LYS A  73      14.352  -7.281   9.383  1.00 43.84           O
ANISOU 1176  O   LYS A  73     4274   5815   6566  -1031    530  -3569       O
ATOM   1177  CB  LYS A  73      14.749  -6.998  12.546  1.00 40.94           C
ANISOU 1177  CB  LYS A  73     3505   4929   7123   -721     19  -2620       C
ATOM   1178  CG  LYS A  73      15.085  -8.410  12.105  1.00 50.79           C
ANISOU 1178  CG  LYS A  73     4599   5705   8995   -432    252  -3309       C
ATOM   1179  CD  LYS A  73      15.262  -9.344  13.296  1.00 51.02           C
ANISOU 1179  CD  LYS A  73     4402   5151   9833    -53    106  -2987       C
ATOM   1180  CE  LYS A  73      15.412 -10.779  12.807  1.00 69.41           C
ANISOU 1180  CE  LYS A  73     6785   7038  12552    270    299  -3351       C
ATOM   1181  NZ  LYS A  73      15.614 -11.750  13.902  1.00 73.91           N
ANISOU 1181  NZ  LYS A  73     7170   7120  13791    552    120  -2926       N
ATOM   1182  H   LYS A  73      12.477  -7.094  10.751  1.00 38.56           H
ATOM   1183  HA  LYS A  73      14.139  -5.225  11.735  1.00 42.20           H
ATOM   1184  HB2 LYS A  73      15.580  -6.560  12.789  1.00 49.22           H
ATOM   1185  HB3 LYS A  73      14.169  -7.062  13.321  1.00 49.22           H
ATOM   1186  HG2 LYS A  73      14.365  -8.753  11.554  1.00 61.04           H
ATOM   1187  HG3 LYS A  73      15.914  -8.400  11.601  1.00 61.04           H
ATOM   1188  HD2 LYS A  73      16.060  -9.098  13.790  1.00 61.31           H
ATOM   1189  HD3 LYS A  73      14.485  -9.291  13.873  1.00 61.31           H
ATOM   1190  HE2 LYS A  73      16.180 -10.832  12.217  1.00 83.38           H
ATOM   1191  HE3 LYS A  73      14.608 -11.034  12.328  1.00 83.38           H
ATOM   1192  HZ1 LYS A  73      16.303 -11.500  14.407  1.00 88.78           H
ATOM   1193  HZ2 LYS A  73      15.780 -12.558  13.566  1.00 88.78           H
ATOM   1194  HZ3 LYS A  73      14.884 -11.793  14.409  1.00 88.78           H
ATOM   1195  N   ALA A  74      15.643  -5.474   9.788  1.00 55.81           N
ANISOU 1195  N   ALA A  74     5407   8151   7648  -1281    557  -3272       N
ATOM   1196  CA  ALA A  74      16.358  -5.538   8.520  1.00 62.26           C
ANISOU 1196  CA  ALA A  74     6047   9493   8117  -1394    927  -3858       C
ATOM   1197  C   ALA A  74      17.545  -6.483   8.651  1.00 53.44           C
ANISOU 1197  C   ALA A  74     4498   8321   7484   -889   1308  -4260       C
ATOM   1198  O   ALA A  74      18.349  -6.356   9.580  1.00 56.84           O
ANISOU 1198  O   ALA A  74     4558   8792   8248   -653   1277  -3810       O
ATOM   1199  CB  ALA A  74      16.831  -4.147   8.095  1.00 63.87           C
ANISOU 1199  CB  ALA A  74     6183  10420   7663  -1752    929  -3485       C
ATOM   1200  H   ALA A  74      15.889  -4.821  10.291  1.00 67.06           H
ATOM   1201  HA  ALA A  74      15.766  -5.878   7.831  1.00 74.80           H
ATOM   1202  HB1 ALA A  74      17.348  -4.225   7.278  1.00 76.73           H
ATOM   1203  HB2 ALA A  74      16.056  -3.583   7.944  1.00 76.73           H
ATOM   1204  HB3 ALA A  74      17.381  -3.771   8.800  1.00 76.73           H
ATOM   1205  N   GLY A  75      17.653  -7.426   7.719  1.00 69.67           N
ANISOU 1205  N   GLY A  75     6630  10240   9600   -711   1566  -4767       N
ATOM   1206  CA  GLY A  75      18.689  -8.435   7.797  1.00 69.04           C
ANISOU 1206  CA  GLY A  75     6248   9958  10025   -145   1870  -4974       C
ATOM   1207  C   GLY A  75      18.498  -9.341   8.994  1.00 76.27           C
ANISOU 1207  C   GLY A  75     7124  10069  11785    268   1706  -4770       C
ATOM   1208  O   GLY A  75      17.727  -9.016   9.901  1.00 70.04           O
ANISOU 1208  O   GLY A  75     6433   8994  11186    125   1375  -4445       O
ATOM   1209  H   GLY A  75      17.137  -7.498   7.035  1.00 83.69           H
ATOM   1210  HA2 GLY A  75      18.673  -8.978   6.993  1.00 82.93           H
ATOM   1211  HA3 GLY A  75      19.555  -8.005   7.870  1.00 82.93           H
ATOM   1212  N   SER A  76      19.197 -10.475   9.019  1.00 70.72           N
ANISOU 1212  N   SER A  76     6291   9000  11581    775   1907  -4897       N
ATOM   1213  CA  SER A  76      18.986 -11.452  10.076  1.00 75.73           C
ANISOU 1213  CA  SER A  76     6938   8850  12986   1107   1692  -4612       C
ATOM   1214  C   SER A  76      19.610 -11.042  11.406  1.00 82.09           C
ANISOU 1214  C   SER A  76     7318   9736  14137   1261   1519  -3905       C
ATOM   1215  O   SER A  76      19.390 -11.731  12.409  1.00 79.22           O
ANISOU 1215  O   SER A  76     6961   8803  14337   1429   1262  -3520       O
ATOM   1216  CB  SER A  76      19.552 -12.812   9.662  1.00 82.94           C
ANISOU 1216  CB  SER A  76     7887   9351  14274   1592   1952  -4929       C
ATOM   1217  OG  SER A  76      18.909 -13.296   8.499  1.00 89.83           O
ANISOU 1217  OG  SER A  76     9207  10102  14821   1421   2062  -5503       O
ATOM   1218  H   SER A  76      19.792 -10.696   8.439  1.00 84.43           H
ATOM   1219  HA  SER A  76      18.030 -11.549  10.210  1.00 90.96           H
ATOM   1220  HB2 SER A  76      20.500 -12.717   9.481  1.00 99.61           H
ATOM   1221  HB3 SER A  76      19.414 -13.445  10.384  1.00 99.61           H
ATOM   1222  HG  SER A  76      19.201 -14.059   8.305  1.00107.88           H
ATOM   1223  N   GLU A  77      20.376  -9.951  11.444  1.00 78.75           N
ANISOU 1223  N   GLU A  77     6565  10060  13296   1123   1602  -3616       N
ATOM   1224  CA  GLU A  77      21.031  -9.526  12.674  1.00 63.10           C
ANISOU 1224  CA  GLU A  77     4262   8250  11464   1165   1388  -2810       C
ATOM   1225  C   GLU A  77      20.661  -8.108  13.090  1.00 61.04           C
ANISOU 1225  C   GLU A  77     4072   8438  10682    631   1100  -2379       C
ATOM   1226  O   GLU A  77      21.231  -7.592  14.055  1.00 57.69           O
ANISOU 1226  O   GLU A  77     3514   8240  10164    556    898  -1669       O
ATOM   1227  CB  GLU A  77      22.554  -9.644  12.537  1.00 68.85           C
ANISOU 1227  CB  GLU A  77     4552   9460  12149   1510   1691  -2606       C
ATOM   1228  CG  GLU A  77      23.244 -10.157  13.790  1.00 70.43           C
ANISOU 1228  CG  GLU A  77     4480   9496  12784   1816   1527  -1928       C
ATOM   1229  CD  GLU A  77      22.902 -11.607  14.086  1.00 79.71           C
ANISOU 1229  CD  GLU A  77     5805   9832  14651   2205   1490  -2103       C
ATOM   1230  OE1 GLU A  77      22.641 -12.365  13.128  1.00 79.68           O
ANISOU 1230  OE1 GLU A  77     6003   9485  14788   2415   1740  -2770       O
ATOM   1231  OE2 GLU A  77      22.889 -11.988  15.276  1.00 77.26           O
ANISOU 1231  OE2 GLU A  77     5461   9226  14667   2237   1191  -1563       O
ATOM   1232  H   GLU A  77      20.530  -9.442  10.768  1.00 94.59           H
ATOM   1233  HA  GLU A  77      20.743 -10.120  13.384  1.00 75.81           H
ATOM   1234  HB2 GLU A  77      22.755 -10.260  11.815  1.00 82.19           H
ATOM   1235  HB3 GLU A  77      22.918  -8.768  12.337  1.00 82.19           H
ATOM   1236  HG2 GLU A  77      24.204 -10.092  13.673  1.00 84.08           H
ATOM   1237  HG3 GLU A  77      22.965  -9.620  14.548  1.00 84.08           H
ATOM   1238  N   GLY A  78      19.729  -7.462  12.399  1.00 56.43           N
ANISOU 1238  N   GLY A  78     3762   8006   9674    230   1058  -2743       N
ATOM   1239  CA  GLY A  78      19.241  -6.181  12.861  1.00 44.39           C
ANISOU 1239  CA  GLY A  78     2483   6743   7641   -271    703  -2246       C
ATOM   1240  C   GLY A  78      18.366  -6.315  14.092  1.00 41.40           C
ANISOU 1240  C   GLY A  78     2379   5810   7541   -290    294  -1780       C
ATOM   1241  O   GLY A  78      17.849  -7.386  14.410  1.00 41.13           O
ANISOU 1241  O   GLY A  78     2322   5188   8118    -40    242  -1947       O
ATOM   1242  H   GLY A  78      19.370  -7.744  11.670  1.00 67.81           H
ATOM   1243  HA2 GLY A  78      19.993  -5.609  13.080  1.00 52.83           H
ATOM   1244  HA3 GLY A  78      18.720  -5.762  12.158  1.00 52.83           H
ATOM   1245  N   ASP A  79      18.210  -5.202  14.808  1.00 34.41           N
ANISOU 1245  N   ASP A  79     1828   5104   6141   -569     13  -1140       N
ATOM   1246  CA  ASP A  79      17.318  -5.161  15.959  1.00 29.80           C
ANISOU 1246  CA  ASP A  79     1629   4190   5503   -596   -285   -694       C
ATOM   1247  C   ASP A  79      15.866  -5.096  15.497  1.00 26.85           C
ANISOU 1247  C   ASP A  79     1708   3561   4935   -710   -388   -882       C
ATOM   1248  O   ASP A  79      15.550  -4.436  14.501  1.00 29.08           O
ANISOU 1248  O   ASP A  79     2198   4033   4819   -899   -344  -1047       O
ATOM   1249  CB  ASP A  79      17.614  -3.947  16.844  1.00 26.12           C
ANISOU 1249  CB  ASP A  79     1400   4157   4370   -838   -415   -126       C
ATOM   1250  CG  ASP A  79      18.948  -4.044  17.560  1.00 29.18           C
ANISOU 1250  CG  ASP A  79     1454   4835   4798   -716   -313    -78       C
ATOM   1251  OD1 ASP A  79      19.480  -5.163  17.715  1.00 37.89           O
ANISOU 1251  OD1 ASP A  79     2164   5746   6488   -421   -256    -33       O
ATOM   1252  OD2 ASP A  79      19.457  -2.986  17.986  1.00 28.08           O
ANISOU 1252  OD2 ASP A  79     1421   4551   4696   -778   -328   -157       O
ATOM   1253  H   ASP A  79      18.611  -4.458  14.646  1.00 40.85           H
ATOM   1254  HA  ASP A  79      17.453  -5.963  16.487  1.00 35.32           H
ATOM   1255  HB2 ASP A  79      17.630  -3.151  16.291  1.00 30.91           H
ATOM   1256  HB3 ASP A  79      16.920  -3.871  17.516  1.00 30.91           H
ATOM   1257  N   TRP A  80      14.978  -5.770  16.232  1.00 28.20           N
ANISOU 1257  N   TRP A  80     2055   3339   5319   -571   -517   -763       N
ATOM   1258  CA  TRP A  80      13.555  -5.640  15.962  1.00 23.81           C
ANISOU 1258  CA  TRP A  80     1931   2716   4400   -659   -584   -726       C
ATOM   1259  C   TRP A  80      13.079  -4.224  16.289  1.00 25.94           C
ANISOU 1259  C   TRP A  80     2470   3258   4127   -808   -612   -439       C
ATOM   1260  O   TRP A  80      13.603  -3.563  17.190  1.00 23.33           O
ANISOU 1260  O   TRP A  80     2101   3044   3720   -779   -606   -254       O
ATOM   1261  CB  TRP A  80      12.712  -6.612  16.800  1.00 30.81           C
ANISOU 1261  CB  TRP A  80     2861   3225   5619   -451   -704   -602       C
ATOM   1262  CG  TRP A  80      12.843  -8.054  16.474  1.00 33.12           C
ANISOU 1262  CG  TRP A  80     2847   3033   6704   -258   -746   -963       C
ATOM   1263  CD1 TRP A  80      13.596  -8.977  17.136  1.00 47.74           C
ANISOU 1263  CD1 TRP A  80     4310   4456   9373    -18   -811   -950       C
ATOM   1264  CD2 TRP A  80      12.173  -8.766  15.411  1.00 37.91           C
ANISOU 1264  CD2 TRP A  80     3571   3505   7328   -325   -695  -1360       C
ATOM   1265  NE1 TRP A  80      13.451 -10.213  16.542  1.00 54.71           N
ANISOU 1265  NE1 TRP A  80     4957   4991  10838     78   -803  -1363       N
ATOM   1266  CE2 TRP A  80      12.562 -10.110  15.498  1.00 43.92           C
ANISOU 1266  CE2 TRP A  80     4030   3793   8866   -120   -712  -1619       C
ATOM   1267  CE3 TRP A  80      11.281  -8.395  14.408  1.00 28.96           C
ANISOU 1267  CE3 TRP A  80     2840   2599   5565   -575   -635  -1435       C
ATOM   1268  CZ2 TRP A  80      12.130 -11.091  14.598  1.00 49.37           C
ANISOU 1268  CZ2 TRP A  80     4939   4240   9578   -151   -623  -2003       C
ATOM   1269  CZ3 TRP A  80      10.835  -9.367  13.524  1.00 33.27           C
ANISOU 1269  CZ3 TRP A  80     3534   2914   6193   -626   -589  -1793       C
ATOM   1270  CH2 TRP A  80      11.262 -10.698  13.625  1.00 38.65           C
ANISOU 1270  CH2 TRP A  80     4017   3130   7539   -414   -567  -2100       C
ATOM   1271  H   TRP A  80      15.176  -6.298  16.881  1.00 33.92           H
ATOM   1272  HA  TRP A  80      13.417  -5.842  15.024  1.00 28.66           H
ATOM   1273  HB2 TRP A  80      12.967  -6.507  17.730  1.00 37.06           H
ATOM   1274  HB3 TRP A  80      11.778  -6.378  16.684  1.00 37.06           H
ATOM   1275  HD1 TRP A  80      14.128  -8.800  17.877  1.00 57.38           H
ATOM   1276  HE1 TRP A  80      13.852 -10.933  16.786  1.00 65.74           H
ATOM   1277  HE3 TRP A  80      10.990  -7.515  14.333  1.00 34.32           H
ATOM   1278  HZ2 TRP A  80      12.423 -11.971  14.662  1.00 59.33           H
ATOM   1279  HZ3 TRP A  80      10.240  -9.130  12.849  1.00 39.49           H
ATOM   1280  HH2 TRP A  80      10.947 -11.326  13.016  1.00 45.95           H
ATOM   1281  N   TYR A  81      12.045  -3.776  15.582  1.00 24.03           N
ANISOU 1281  N   TYR A  81     2479   3066   3586   -933   -616   -467       N
ATOM   1282  CA  TYR A  81      11.416  -2.499  15.902  1.00 24.55           C
ANISOU 1282  CA  TYR A  81     2634   3205   3489   -814   -550   -429       C
ATOM   1283  C   TYR A  81       9.982  -2.513  15.398  1.00 17.40           C
ANISOU 1283  C   TYR A  81     1889   2210   2514   -790   -603   -399       C
ATOM   1284  O   TYR A  81       9.630  -3.269  14.489  1.00 19.94           O
ANISOU 1284  O   TYR A  81     2176   2557   2844   -868   -520   -650       O
ATOM   1285  CB  TYR A  81      12.208  -1.321  15.315  1.00 23.92           C
ANISOU 1285  CB  TYR A  81     2599   3203   3287   -858   -597   -351       C
ATOM   1286  CG  TYR A  81      12.273  -1.265  13.804  1.00 24.28           C
ANISOU 1286  CG  TYR A  81     2695   3393   3137  -1019   -547   -499       C
ATOM   1287  CD1 TYR A  81      13.233  -1.980  13.097  1.00 25.52           C
ANISOU 1287  CD1 TYR A  81     2672   3662   3361  -1112   -482   -745       C
ATOM   1288  CD2 TYR A  81      11.383  -0.478  13.084  1.00 21.97           C
ANISOU 1288  CD2 TYR A  81     2612   3232   2502  -1130   -459   -395       C
ATOM   1289  CE1 TYR A  81      13.293  -1.924  11.714  1.00 25.16           C
ANISOU 1289  CE1 TYR A  81     2637   3880   3041  -1267   -302  -1007       C
ATOM   1290  CE2 TYR A  81      11.436  -0.415  11.705  1.00 22.13           C
ANISOU 1290  CE2 TYR A  81     2638   3475   2294  -1320   -337   -556       C
ATOM   1291  CZ  TYR A  81      12.392  -1.138  11.023  1.00 29.08           C
ANISOU 1291  CZ  TYR A  81     3332   4498   3221  -1384   -247   -890       C
ATOM   1292  OH  TYR A  81      12.442  -1.073   9.649  1.00 28.62           O
ANISOU 1292  OH  TYR A  81     3254   4730   2890  -1595    -76  -1087       O
ATOM   1293  H   TYR A  81      11.692  -4.190  14.916  1.00 28.92           H
ATOM   1294  HA  TYR A  81      11.385  -2.386  16.865  1.00 29.55           H
ATOM   1295  HB2 TYR A  81      11.796  -0.496  15.616  1.00 28.79           H
ATOM   1296  HB3 TYR A  81      13.120  -1.374  15.640  1.00 28.79           H
ATOM   1297  HD1 TYR A  81      13.846  -2.504  13.561  1.00 30.71           H
ATOM   1298  HD2 TYR A  81      10.740   0.016  13.539  1.00 26.45           H
ATOM   1299  HE1 TYR A  81      13.936  -2.413  11.253  1.00 30.27           H
ATOM   1300  HE2 TYR A  81      10.829   0.113  11.238  1.00 26.64           H
ATOM   1301  HH  TYR A  81      13.074  -1.545   9.361  1.00 34.43           H
ATOM   1302  N   TRP A  82       9.152  -1.682  16.028  1.00 21.48           N
ANISOU 1302  N   TRP A  82     2656   2652   2855   -713   -688      9       N
ATOM   1303  CA  TRP A  82       7.774  -1.510  15.596  1.00 23.28           C
ANISOU 1303  CA  TRP A  82     3049   2845   2951   -733   -723    141       C
ATOM   1304  C   TRP A  82       7.708  -0.486  14.469  1.00 18.74           C
ANISOU 1304  C   TRP A  82     2587   2425   2106   -903   -638    164       C
ATOM   1305  O   TRP A  82       8.348   0.569  14.535  1.00 23.61           O
ANISOU 1305  O   TRP A  82     3289   3112   2571   -979   -579    312       O
ATOM   1306  CB  TRP A  82       6.886  -1.033  16.745  1.00 20.84           C
ANISOU 1306  CB  TRP A  82     2921   2378   2619   -627   -789    522       C
ATOM   1307  CG  TRP A  82       6.767  -1.956  17.914  1.00 18.41           C
ANISOU 1307  CG  TRP A  82     2496   1971   2529   -463   -809    506       C
ATOM   1308  CD1 TRP A  82       7.256  -1.745  19.170  1.00 20.87           C
ANISOU 1308  CD1 TRP A  82     2746   2320   2864   -369   -682    486       C
ATOM   1309  CD2 TRP A  82       6.097  -3.223  17.950  1.00 22.60           C
ANISOU 1309  CD2 TRP A  82     2977   2371   3239   -426   -946    513       C
ATOM   1310  NE1 TRP A  82       6.938  -2.804  19.985  1.00 19.45           N
ANISOU 1310  NE1 TRP A  82     2407   2171   2813   -336   -772    436       N
ATOM   1311  CE2 TRP A  82       6.229  -3.725  19.260  1.00 22.47           C
ANISOU 1311  CE2 TRP A  82     2867   2353   3317   -326   -855    509       C
ATOM   1312  CE3 TRP A  82       5.407  -3.985  17.002  1.00 20.91           C
ANISOU 1312  CE3 TRP A  82     2759   2126   3060   -510  -1053    421       C
ATOM   1313  CZ2 TRP A  82       5.695  -4.954  19.647  1.00 19.74           C
ANISOU 1313  CZ2 TRP A  82     2456   1909   3136   -298   -943    537       C
ATOM   1314  CZ3 TRP A  82       4.875  -5.205  17.391  1.00 19.20           C
ANISOU 1314  CZ3 TRP A  82     2480   1751   3064   -458  -1203    465       C
ATOM   1315  CH2 TRP A  82       5.022  -5.676  18.701  1.00 19.43           C
ANISOU 1315  CH2 TRP A  82     2423   1745   3215   -346  -1151    543       C
ATOM   1316  H   TRP A  82       9.367  -1.206  16.711  1.00 25.87           H
ATOM   1317  HA  TRP A  82       7.436  -2.365  15.286  1.00 28.02           H
ATOM   1318  HB2 TRP A  82       7.246  -0.196  17.078  1.00 25.09           H
ATOM   1319  HB3 TRP A  82       5.991  -0.895  16.398  1.00 25.09           H
ATOM   1320  HD1 TRP A  82       7.735  -0.993  19.435  1.00 25.13           H
ATOM   1321  HE1 TRP A  82       7.150  -2.877  20.815  1.00 23.43           H
ATOM   1322  HE3 TRP A  82       5.307  -3.680  16.129  1.00 25.18           H
ATOM   1323  HZ2 TRP A  82       5.791  -5.270  20.517  1.00 23.78           H
ATOM   1324  HZ3 TRP A  82       4.411  -5.720  16.770  1.00 23.13           H
ATOM   1325  HH2 TRP A  82       4.655  -6.498  18.933  1.00 23.40           H
ATOM   1326  N   VAL A  83       6.900  -0.777  13.446  1.00 22.23           N
ANISOU 1326  N   VAL A  83     2072   2817   3557   -743   -631    176       N
ATOM   1327  CA  VAL A  83       6.788   0.158  12.335  1.00 25.42           C
ANISOU 1327  CA  VAL A  83     2318   3232   4107   -675   -415    279       C
ATOM   1328  C   VAL A  83       6.026   1.423  12.720  1.00 22.37           C
ANISOU 1328  C   VAL A  83     1800   2801   3899   -655   -253    339       C
ATOM   1329  O   VAL A  83       6.180   2.457  12.060  1.00 25.31           O
ANISOU 1329  O   VAL A  83     2086   3108   4422   -572   -126    376       O
ATOM   1330  CB  VAL A  83       6.116  -0.501  11.113  1.00 23.59           C
ANISOU 1330  CB  VAL A  83     2138   3124   3700   -680   -361    463       C
ATOM   1331  CG1 VAL A  83       7.017  -1.592  10.547  1.00 24.92           C
ANISOU 1331  CG1 VAL A  83     2392   3288   3789   -684   -509    410       C
ATOM   1332  CG2 VAL A  83       4.750  -1.059  11.479  1.00 24.26           C
ANISOU 1332  CG2 VAL A  83     2301   3315   3601   -763   -382    641       C
ATOM   1333  H   VAL A  83       6.422  -1.488  13.376  1.00 26.76           H
ATOM   1334  HA  VAL A  83       7.693   0.407  12.088  1.00 30.59           H
ATOM   1335  HB  VAL A  83       5.981   0.171  10.426  1.00 28.39           H
ATOM   1336 HG11 VAL A  83       6.554  -2.038   9.820  1.00 29.99           H
ATOM   1337 HG12 VAL A  83       7.836  -1.188  10.220  1.00 29.99           H
ATOM   1338 HG13 VAL A  83       7.220  -2.229  11.250  1.00 29.99           H
ATOM   1339 HG21 VAL A  83       4.322  -1.398  10.677  1.00 29.20           H
ATOM   1340 HG22 VAL A  83       4.865  -1.777  12.122  1.00 29.20           H
ATOM   1341 HG23 VAL A  83       4.213  -0.350  11.866  1.00 29.20           H
ATOM   1342  N   ASP A  84       5.198   1.377  13.765  1.00 22.74           N
ANISOU 1342  N   ASP A  84     1861   2882   3898   -693   -238    371       N
ATOM   1343  CA  ASP A  84       4.513   2.580  14.228  1.00 29.41           C
ANISOU 1343  CA  ASP A  84     2650   3658   4865   -561    -13    376       C
ATOM   1344  C   ASP A  84       5.381   3.422  15.161  1.00 26.29           C
ANISOU 1344  C   ASP A  84     2397   2991   4603   -457   -100     18       C
ATOM   1345  O   ASP A  84       4.881   4.379  15.762  1.00 26.26           O
ANISOU 1345  O   ASP A  84     2457   2872   4649   -303     57    -68       O
ATOM   1346  CB  ASP A  84       3.190   2.217  14.914  1.00 24.37           C
ANISOU 1346  CB  ASP A  84     2085   3226   3950   -511    139    552       C
ATOM   1347  CG  ASP A  84       3.377   1.511  16.244  1.00 27.01           C
ANISOU 1347  CG  ASP A  84     2715   3591   3957   -474     12    362       C
ATOM   1348  OD1 ASP A  84       4.530   1.284  16.666  1.00 25.57           O
ANISOU 1348  OD1 ASP A  84     2695   3261   3761   -492   -227     76       O
ATOM   1349  OD2 ASP A  84       2.350   1.181  16.876  1.00 23.91           O
ANISOU 1349  OD2 ASP A  84     2368   3395   3322   -422    158    544       O
ATOM   1350  H   ASP A  84       5.020   0.666  14.216  1.00 27.38           H
ATOM   1351  HA  ASP A  84       4.290   3.124  13.457  1.00 35.37           H
ATOM   1352  HB2 ASP A  84       2.688   3.031  15.077  1.00 29.34           H
ATOM   1353  HB3 ASP A  84       2.686   1.627  14.332  1.00 29.34           H
ATOM   1354  N   GLN A  85       6.661   3.076  15.291  1.00 27.56           N
ANISOU 1354  N   GLN A  85     2613   3036   4822   -528   -365   -187       N
ATOM   1355  CA  GLN A  85       7.666   3.819  16.047  1.00 30.72           C
ANISOU 1355  CA  GLN A  85     3112   3159   5399   -499   -555   -505       C
ATOM   1356  C   GLN A  85       7.437   3.787  17.551  1.00 33.39           C
ANISOU 1356  C   GLN A  85     3807   3465   5414   -390   -638   -770       C
ATOM   1357  O   GLN A  85       8.072   4.557  18.283  1.00 37.04           O
ANISOU 1357  O   GLN A  85     4423   3670   5982   -354   -811  -1067       O
ATOM   1358  CB  GLN A  85       7.764   5.270  15.564  1.00 39.90           C
ANISOU 1358  CB  GLN A  85     4095   4069   6997   -473   -444   -496       C
ATOM   1359  CG  GLN A  85       8.495   5.394  14.231  1.00 33.31           C
ANISOU 1359  CG  GLN A  85     2978   3269   6410   -539   -420   -262       C
ATOM   1360  CD  GLN A  85       8.741   6.825  13.808  1.00 37.05           C
ANISOU 1360  CD  GLN A  85     3316   3502   7258   -493   -345   -209       C
ATOM   1361  OE1 GLN A  85       8.123   7.755  14.325  1.00 59.28           O
ANISOU 1361  OE1 GLN A  85     6139   6039  10348   -484   -279   -332       O
ATOM   1362  NE2 GLN A  85       9.651   7.012  12.858  1.00 50.09           N
ANISOU 1362  NE2 GLN A  85     4881   5209   8943   -462   -344    -33       N
ATOM   1363  H   GLN A  85       6.989   2.370  14.926  1.00 33.15           H
ATOM   1364  HA  GLN A  85       8.524   3.392  15.896  1.00 36.95           H
ATOM   1365  HB2 GLN A  85       6.869   5.628  15.452  1.00 47.97           H
ATOM   1366  HB3 GLN A  85       8.249   5.791  16.223  1.00 47.97           H
ATOM   1367  HG2 GLN A  85       9.356   4.954  14.303  1.00 40.06           H
ATOM   1368  HG3 GLN A  85       7.962   4.969  13.541  1.00 40.06           H
ATOM   1369 HE21 GLN A  85      10.063   6.338  12.519  1.00 60.20           H
ATOM   1370 HE22 GLN A  85       9.828   7.807  12.583  1.00 60.20           H
ATOM   1371  N  ATHR A  86       6.561   2.924  18.046  0.38 29.48           N
ANISOU 1371  N  ATHR A  86     3462   3221   4519   -343   -539   -658       N
ATOM   1372  CA ATHR A  86       6.490   2.721  19.485  0.38 29.39           C
ANISOU 1372  CA ATHR A  86     3802   3235   4130   -231   -630   -880       C
ATOM   1373  C  ATHR A  86       7.729   1.955  19.944  0.38 28.40           C
ANISOU 1373  C  ATHR A  86     3797   3062   3932   -340  -1023  -1057       C
ATOM   1374  O  ATHR A  86       8.280   1.124  19.218  0.38 31.93           O
ANISOU 1374  O  ATHR A  86     4079   3566   4486   -469  -1148   -920       O
ATOM   1375  CB ATHR A  86       5.215   1.979  19.875  0.38 29.52           C
ANISOU 1375  CB ATHR A  86     3889   3565   3763   -161   -396   -622       C
ATOM   1376  OG1ATHR A  86       5.168   0.708  19.222  0.38 25.28           O
ANISOU 1376  OG1ATHR A  86     3227   3203   3176   -346   -490   -356       O
ATOM   1377  CG2ATHR A  86       3.988   2.802  19.488  0.38 33.33           C
ANISOU 1377  CG2ATHR A  86     4208   4111   4347    -20     -3   -414       C
ATOM   1378  H  ATHR A  86       6.009   2.454  17.582  0.38 35.46           H
ATOM   1379  HA ATHR A  86       6.462   3.575  19.944  0.38 35.35           H
ATOM   1380  HB ATHR A  86       5.202   1.837  20.835  0.38 35.52           H
ATOM   1381  HG1ATHR A  86       5.157   0.813  18.389  0.38 30.43           H
ATOM   1382 HG21ATHR A  86       3.179   2.323  19.726  0.38 40.09           H
ATOM   1383 HG22ATHR A  86       3.999   3.653  19.953  0.38 40.09           H
ATOM   1384 HG23ATHR A  86       3.987   2.966  18.532  0.38 40.09           H
ATOM   1385  N  BTHR A  86       6.543   2.920  18.025  0.62 29.46           N
ANISOU 1385  N  BTHR A  86     3455   3222   4517   -343   -534   -651       N
ATOM   1386  CA BTHR A  86       6.484   2.576  19.438  0.62 29.59           C
ANISOU 1386  CA BTHR A  86     3817   3286   4140   -245   -636   -853       C
ATOM   1387  C  BTHR A  86       7.837   2.045  19.893  0.62 28.28           C
ANISOU 1387  C  BTHR A  86     3766   3018   3962   -346  -1040  -1074       C
ATOM   1388  O  BTHR A  86       8.596   1.468  19.107  0.62 30.75           O
ANISOU 1388  O  BTHR A  86     3882   3330   4470   -478  -1186   -979       O
ATOM   1389  CB BTHR A  86       5.403   1.517  19.678  0.62 27.40           C
ANISOU 1389  CB BTHR A  86     3587   3333   3490   -238   -478   -568       C
ATOM   1390  OG1BTHR A  86       4.113   2.062  19.369  0.62 31.90           O
ANISOU 1390  OG1BTHR A  86     4012   4025   4085   -128   -107   -326       O
ATOM   1391  CG2BTHR A  86       5.422   1.031  21.122  0.62 29.18           C
ANISOU 1391  CG2BTHR A  86     4162   3654   3270   -140   -583   -719       C
ATOM   1392  H  BTHR A  86       5.956   2.516  17.544  0.62 35.44           H
ATOM   1393  HA BTHR A  86       6.260   3.361  19.963  0.62 35.60           H
ATOM   1394  HB BTHR A  86       5.576   0.754  19.105  0.62 32.96           H
ATOM   1395  HG1BTHR A  86       3.521   1.474  19.469  0.62 38.37           H
ATOM   1396 HG21BTHR A  86       4.585   0.588  21.333  0.62 34.58           H
ATOM   1397 HG22BTHR A  86       6.151   0.405  21.252  0.62 34.58           H
ATOM   1398 HG23BTHR A  86       5.541   1.783  21.724  0.62 34.58           H
ATOM   1399  N   SER A  87       8.122   2.193  21.184  1.00 34.42           N
ANISOU 1399  N   SER A  87     4872   3733   4474   -258  -1217  -1355       N
ATOM   1400  CA  SER A  87       9.388   1.674  21.694  1.00 31.52           C
ANISOU 1400  CA  SER A  87     4585   3307   4084   -352  -1602  -1498       C
ATOM   1401  C   SER A  87       9.231   0.167  21.878  1.00 34.12           C
ANISOU 1401  C   SER A  87     4965   3896   4104   -388  -1634  -1281       C
ATOM   1402  O   SER A  87       8.194  -0.309  22.351  1.00 33.88           O
ANISOU 1402  O   SER A  87     5107   4060   3706   -319  -1495  -1171       O
ATOM   1403  CB  SER A  87       9.781   2.341  23.008  1.00 42.71           C
ANISOU 1403  CB  SER A  87     6307   4621   5302   -261  -1724  -1763       C
ATOM   1404  OG  SER A  87       8.753   2.245  23.968  1.00 55.15           O
ANISOU 1404  OG  SER A  87     8268   6316   6371    -71  -1640  -1909       O
ATOM   1405  H   SER A  87       7.617   2.577  21.764  1.00 41.39           H
ATOM   1406  HA  SER A  87      10.109   1.863  21.073  1.00 37.91           H
ATOM   1407  HB2 SER A  87      10.575   1.905  23.354  1.00 51.34           H
ATOM   1408  HB3 SER A  87       9.965   3.279  22.839  1.00 51.34           H
ATOM   1409  HG  SER A  87       8.991   2.618  24.683  1.00 66.27           H
ATOM   1410  N   PHE A  88      10.250  -0.587  21.475  1.00 33.59           N
ANISOU 1410  N   PHE A  88     4705   3865   4193   -456  -1673  -1113       N
ATOM   1411  CA  PHE A  88      10.249  -2.041  21.586  1.00 27.52           C
ANISOU 1411  CA  PHE A  88     3969   3259   3230   -468  -1687   -921       C
ATOM   1412  C   PHE A  88      11.110  -2.440  22.777  1.00 30.10           C
ANISOU 1412  C   PHE A  88     4432   3599   3404   -429  -1857   -993       C
ATOM   1413  O   PHE A  88      12.311  -2.148  22.803  1.00 38.32           O
ANISOU 1413  O   PHE A  88     5369   4535   4656   -434  -1971  -1047       O
ATOM   1414  CB  PHE A  88      10.769  -2.691  20.303  1.00 25.02           C
ANISOU 1414  CB  PHE A  88     3416   2935   3157   -494  -1602   -739       C
ATOM   1415  CG  PHE A  88      10.858  -4.193  20.371  1.00 33.04           C
ANISOU 1415  CG  PHE A  88     4500   4023   4029   -476  -1630   -588       C
ATOM   1416  CD1 PHE A  88       9.715  -4.972  20.309  1.00 39.37           C
ANISOU 1416  CD1 PHE A  88     5402   4918   4640   -520  -1578   -431       C
ATOM   1417  CD2 PHE A  88      12.086  -4.823  20.493  1.00 30.11           C
ANISOU 1417  CD2 PHE A  88     4100   3592   3747   -421  -1742   -582       C
ATOM   1418  CE1 PHE A  88       9.793  -6.354  20.371  1.00 38.08           C
ANISOU 1418  CE1 PHE A  88     5323   4745   4399   -514  -1623   -289       C
ATOM   1419  CE2 PHE A  88      12.170  -6.203  20.556  1.00 34.79           C
ANISOU 1419  CE2 PHE A  88     4785   4185   4248   -393  -1794   -462       C
ATOM   1420  CZ  PHE A  88      11.023  -6.968  20.493  1.00 34.41           C
ANISOU 1420  CZ  PHE A  88     4853   4191   4030   -442  -1730   -325       C
ATOM   1421  H   PHE A  88      10.970  -0.270  21.127  1.00 40.40           H
ATOM   1422  HA  PHE A  88       9.343  -2.356  21.736  1.00 32.59           H
ATOM   1423  HB2 PHE A  88      10.171  -2.464  19.574  1.00 29.59           H
ATOM   1424  HB3 PHE A  88      11.659  -2.350  20.120  1.00 29.59           H
ATOM   1425  HD1 PHE A  88       8.884  -4.563  20.224  1.00 47.34           H
ATOM   1426  HD2 PHE A  88      12.862  -4.313  20.534  1.00 36.21           H
ATOM   1427  HE1 PHE A  88       9.018  -6.866  20.330  1.00 45.78           H
ATOM   1428  HE2 PHE A  88      13.000  -6.615  20.640  1.00 41.83           H
ATOM   1429  HZ  PHE A  88      11.078  -7.896  20.534  1.00 41.37           H
ATOM   1430  N   ASN A  89      10.498  -3.098  23.759  1.00 36.41           N
ANISOU 1430  N   ASN A  89     5459   4541   3833   -395  -1895   -959       N
ATOM   1431  CA  ASN A  89      11.207  -3.558  24.952  1.00 42.63           C
ANISOU 1431  CA  ASN A  89     6385   5370   4442   -362  -2068  -1001       C
ATOM   1432  C   ASN A  89      11.673  -4.987  24.696  1.00 36.60           C
ANISOU 1432  C   ASN A  89     5529   4633   3745   -376  -2105   -787       C
ATOM   1433  O   ASN A  89      10.875  -5.927  24.724  1.00 38.54           O
ANISOU 1433  O   ASN A  89     5847   4978   3819   -383  -2045   -607       O
ATOM   1434  CB  ASN A  89      10.308  -3.474  26.181  1.00 49.25           C
ANISOU 1434  CB  ASN A  89     7542   6369   4802   -284  -2065  -1062       C
ATOM   1435  CG  ASN A  89      11.065  -3.717  27.474  1.00 50.98           C
ANISOU 1435  CG  ASN A  89     7920   6632   4818   -251  -2264  -1141       C
ATOM   1436  OD1 ASN A  89      11.479  -4.839  27.764  1.00 53.86           O
ANISOU 1436  OD1 ASN A  89     8252   7065   5150   -270  -2357   -974       O
ATOM   1437  ND2 ASN A  89      11.242  -2.662  28.263  1.00 57.87           N
ANISOU 1437  ND2 ASN A  89     8989   7446   5552   -196  -2347  -1405       N
ATOM   1438  H   ASN A  89       9.661  -3.293  23.757  1.00 43.78           H
ATOM   1439  HA  ASN A  89      11.983  -2.998  25.105  1.00 51.24           H
ATOM   1440  HB2 ASN A  89       9.913  -2.590  26.225  1.00 59.19           H
ATOM   1441  HB3 ASN A  89       9.611  -4.146  26.111  1.00 59.19           H
ATOM   1442 HD21 ASN A  89      10.933  -1.894  28.029  1.00 69.53           H
ATOM   1443 HD22 ASN A  89      11.664  -2.748  29.007  1.00 69.53           H
ATOM   1444  N   LYS A  90      12.977  -5.154  24.452  1.00 45.14           N
ANISOU 1444  N   LYS A  90     6470   5601   5078   -371  -2223   -796       N
ATOM   1445  CA  LYS A  90      13.521  -6.482  24.188  1.00 47.49           C
ANISOU 1445  CA  LYS A  90     6728   5869   5448   -343  -2282   -634       C
ATOM   1446  C   LYS A  90      13.084  -7.484  25.250  1.00 48.41           C
ANISOU 1446  C   LYS A  90     7047   6088   5259   -332  -2366   -531       C
ATOM   1447  O   LYS A  90      12.867  -8.662  24.943  1.00 38.87           O
ANISOU 1447  O   LYS A  90     5869   4846   4055   -331  -2354   -360       O
ATOM   1448  CB  LYS A  90      15.053  -6.411  24.140  1.00 51.80           C
ANISOU 1448  CB  LYS A  90     7141   6304   6238   -310  -2468   -675       C
ATOM   1449  CG  LYS A  90      15.707  -7.439  23.217  1.00 68.40           C
ANISOU 1449  CG  LYS A  90     9134   8309   8545   -244  -2487   -546       C
ATOM   1450  CD  LYS A  90      16.141  -6.792  21.904  1.00 63.41           C
ANISOU 1450  CD  LYS A  90     8273   7605   8215   -225  -2390   -565       C
ATOM   1451  CE  LYS A  90      16.573  -7.835  20.879  1.00 69.92           C
ANISOU 1451  CE  LYS A  90     9037   8344   9185   -126  -2397   -468       C
ATOM   1452  NZ  LYS A  90      16.179  -7.451  19.490  1.00 42.34           N
ANISOU 1452  NZ  LYS A  90     5421   4846   5821   -119  -2208   -459       N
ATOM   1453  H   LYS A  90      13.558  -4.520  24.434  1.00 54.25           H
ATOM   1454  HA  LYS A  90      13.200  -6.790  23.326  1.00 57.07           H
ATOM   1455  HB2 LYS A  90      15.312  -5.530  23.827  1.00 62.25           H
ATOM   1456  HB3 LYS A  90      15.397  -6.560  25.034  1.00 62.25           H
ATOM   1457  HG2 LYS A  90      16.491  -7.810  23.651  1.00 82.16           H
ATOM   1458  HG3 LYS A  90      15.073  -8.144  23.017  1.00 82.16           H
ATOM   1459  HD2 LYS A  90      16.892  -6.200  22.070  1.00 76.18           H
ATOM   1460  HD3 LYS A  90      15.399  -6.290  21.533  1.00 76.18           H
ATOM   1461  HE2 LYS A  90      16.152  -8.683  21.090  1.00 83.99           H
ATOM   1462  HE3 LYS A  90      17.538  -7.928  20.906  1.00 83.99           H
ATOM   1463  HZ1 LYS A  90      15.296  -7.356  19.440  1.00 50.90           H
ATOM   1464  HZ2 LYS A  90      16.566  -6.682  19.266  1.00 50.90           H
ATOM   1465  HZ3 LYS A  90      16.435  -8.082  18.916  1.00 50.90           H
ATOM   1466  N   GLU A  91      12.939  -7.036  26.500  1.00 40.88           N
ANISOU 1466  N   GLU A  91     6258   5249   4025   -323  -2462   -630       N
ATOM   1467  CA  GLU A  91      12.690  -7.940  27.617  1.00 41.01           C
ANISOU 1467  CA  GLU A  91     6460   5399   3722   -298  -2564   -513       C
ATOM   1468  C   GLU A  91      11.214  -8.275  27.799  1.00 44.81           C
ANISOU 1468  C   GLU A  91     7067   6048   3910   -303  -2399   -352       C
ATOM   1469  O   GLU A  91      10.881  -9.441  28.038  1.00 56.89           O
ANISOU 1469  O   GLU A  91     8656   7620   5338   -314  -2419   -123       O
ATOM   1470  CB  GLU A  91      13.254  -7.345  28.913  1.00 54.96           C
ANISOU 1470  CB  GLU A  91     8377   7245   5262   -270  -2758   -679       C
ATOM   1471  CG  GLU A  91      14.728  -7.650  29.139  1.00 62.09           C
ANISOU 1471  CG  GLU A  91     9192   8040   6361   -272  -3016   -696       C
ATOM   1472  CD  GLU A  91      14.966  -8.530  30.360  1.00 73.62           C
ANISOU 1472  CD  GLU A  91    10814   9630   7527   -240  -3212   -591       C
ATOM   1473  OE1 GLU A  91      13.984  -8.989  30.982  1.00 71.65           O
ANISOU 1473  OE1 GLU A  91    10733   9565   6927   -213  -3124   -474       O
ATOM   1474  OE2 GLU A  91      16.145  -8.761  30.703  1.00 72.23           O
ANISOU 1474  OE2 GLU A  91    10585   9392   7465   -238  -3463   -597       O
ATOM   1475  H   GLU A  91      12.982  -6.207  26.725  1.00 49.14           H
ATOM   1476  HA  GLU A  91      13.155  -8.773  27.441  1.00 49.29           H
ATOM   1477  HB2 GLU A  91      13.152  -6.381  28.884  1.00 66.04           H
ATOM   1478  HB3 GLU A  91      12.758  -7.709  29.664  1.00 66.04           H
ATOM   1479  HG2 GLU A  91      15.078  -8.113  28.362  1.00 74.60           H
ATOM   1480  HG3 GLU A  91      15.206  -6.816  29.272  1.00 74.60           H
ATOM   1481  N   GLN A  92      10.315  -7.291  27.699  1.00 49.31           N
ANISOU 1481  N   GLN A  92     7689   6706   4340   -291  -2246   -438       N
ATOM   1482  CA  GLN A  92       8.897  -7.626  27.711  1.00 51.59           C
ANISOU 1482  CA  GLN A  92     8060   7173   4368   -291  -2071   -206       C
ATOM   1483  C   GLN A  92       8.522  -8.492  26.511  1.00 40.46           C
ANISOU 1483  C   GLN A  92     6492   5635   3246   -400  -2002     17       C
ATOM   1484  O   GLN A  92       7.485  -9.160  26.535  1.00 49.59           O
ANISOU 1484  O   GLN A  92     7686   6891   4265   -454  -1907    304       O
ATOM   1485  CB  GLN A  92       8.011  -6.374  27.715  1.00 57.37           C
ANISOU 1485  CB  GLN A  92     8901   8012   4887   -230  -1900   -323       C
ATOM   1486  CG  GLN A  92       6.503  -6.700  27.701  1.00 66.29           C
ANISOU 1486  CG  GLN A  92    10087   9376   5723   -221  -1661     24       C
ATOM   1487  CD  GLN A  92       5.604  -5.464  27.665  1.00 64.50           C
ANISOU 1487  CD  GLN A  92    10005   9262   5241   -110  -1415    -52       C
ATOM   1488  OE1 GLN A  92       5.542  -4.752  26.663  1.00 62.74           O
ANISOU 1488  OE1 GLN A  92     9700   8884   5255   -157  -1381   -165       O
ATOM   1489  NE2 GLN A  92       4.899  -5.213  28.765  1.00 75.64           N
ANISOU 1489  NE2 GLN A  92    11639  10943   6157     74  -1197     19       N
ATOM   1490  H   GLN A  92      10.498  -6.453  27.626  1.00 59.26           H
ATOM   1491  HA  GLN A  92       8.715  -8.105  28.535  1.00 61.99           H
ATOM   1492  HB2 GLN A  92       8.198  -5.859  28.516  1.00 68.94           H
ATOM   1493  HB3 GLN A  92       8.210  -5.846  26.927  1.00 68.94           H
ATOM   1494  HG2 GLN A  92       6.306  -7.231  26.914  1.00 79.63           H
ATOM   1495  HG3 GLN A  92       6.284  -7.201  28.503  1.00 79.63           H
ATOM   1496 HE21 GLN A  92       4.964  -5.735  29.445  1.00 90.85           H
ATOM   1497 HE22 GLN A  92       4.379  -4.530  28.795  1.00 90.85           H
ATOM   1498  N   SER A  93       9.331  -8.483  25.450  1.00 45.48           N
ANISOU 1498  N   SER A  93     6957   6050   4273   -434  -2031    -88       N
ATOM   1499  CA  SER A  93       8.990  -9.259  24.264  1.00 44.25           C
ANISOU 1499  CA  SER A  93     6708   5757   4349   -525  -1964     78       C
ATOM   1500  C   SER A  93       9.155 -10.756  24.487  1.00 35.11           C
ANISOU 1500  C   SER A  93     5643   4495   3202   -566  -2079    263       C
ATOM   1501  O   SER A  93       8.518 -11.548  23.783  1.00 34.43           O
ANISOU 1501  O   SER A  93     5567   4301   3212   -684  -2050    441       O
ATOM   1502  CB  SER A  93       9.848  -8.822  23.075  1.00 37.95           C
ANISOU 1502  CB  SER A  93     5733   4797   3890   -497  -1930    -74       C
ATOM   1503  OG  SER A  93      11.131  -9.420  23.119  1.00 40.06           O
ANISOU 1503  OG  SER A  93     5986   4934   4300   -429  -2067   -123       O
ATOM   1504  H   SER A  93      10.069  -8.044  25.395  1.00 54.66           H
ATOM   1505  HA  SER A  93       8.062  -9.084  24.044  1.00 53.19           H
ATOM   1506  HB2 SER A  93       9.406  -9.088  22.254  1.00 45.63           H
ATOM   1507  HB3 SER A  93       9.951  -7.858  23.099  1.00 45.63           H
ATOM   1508  HG  SER A  93      11.532  -9.191  23.821  1.00 48.15           H
ATOM   1509  N   ARG A  94       9.986 -11.162  25.450  1.00 36.22           N
ANISOU 1509  N   ARG A  94     5866   4645   3252   -494  -2239    228       N
ATOM   1510  CA  ARG A  94      10.241 -12.580  25.664  1.00 38.87           C
ANISOU 1510  CA  ARG A  94     6305   4846   3618   -528  -2384    400       C
ATOM   1511  C   ARG A  94       9.035 -13.314  26.235  1.00 44.66           C
ANISOU 1511  C   ARG A  94     7146   5688   4134   -636  -2355    688       C
ATOM   1512  O   ARG A  94       8.973 -14.545  26.132  1.00 45.48           O
ANISOU 1512  O   ARG A  94     7331   5623   4327   -729  -2466    865       O
ATOM   1513  CB  ARG A  94      11.443 -12.769  26.591  1.00 46.22           C
ANISOU 1513  CB  ARG A  94     7279   5783   4498   -425  -2582    320       C
ATOM   1514  CG  ARG A  94      12.769 -12.844  25.857  1.00 60.12           C
ANISOU 1514  CG  ARG A  94     8940   7336   6568   -350  -2685    187       C
ATOM   1515  CD  ARG A  94      13.891 -13.332  26.759  1.00 68.24           C
ANISOU 1515  CD  ARG A  94    10013   8349   7568   -273  -2930    192       C
ATOM   1516  NE  ARG A  94      14.538 -12.239  27.476  1.00 72.35           N
ANISOU 1516  NE  ARG A  94    10465   9016   8009   -233  -2996     19       N
ATOM   1517  CZ  ARG A  94      15.449 -11.436  26.945  1.00 73.48           C
ANISOU 1517  CZ  ARG A  94    10441   9090   8387   -198  -3023   -140       C
ATOM   1518  NH1 ARG A  94      15.822 -11.554  25.681  1.00 72.98           N
ANISOU 1518  NH1 ARG A  94    10248   8863   8618   -162  -2960   -149       N
ATOM   1519  NH2 ARG A  94      15.997 -10.488  27.699  1.00 69.05           N
ANISOU 1519  NH2 ARG A  94     9854   8627   7755   -202  -3135   -285       N
ATOM   1520  H   ARG A  94      10.409 -10.639  25.986  1.00 43.55           H
ATOM   1521  HA  ARG A  94      10.455 -12.982  24.807  1.00 46.73           H
ATOM   1522  HB2 ARG A  94      11.486 -12.018  27.204  1.00 55.55           H
ATOM   1523  HB3 ARG A  94      11.330 -13.595  27.086  1.00 55.55           H
ATOM   1524  HG2 ARG A  94      12.688 -13.462  25.114  1.00 72.23           H
ATOM   1525  HG3 ARG A  94      13.005 -11.962  25.531  1.00 72.23           H
ATOM   1526  HD2 ARG A  94      13.528 -13.949  27.414  1.00 81.98           H
ATOM   1527  HD3 ARG A  94      14.563 -13.778  26.220  1.00 81.98           H
ATOM   1528  HE  ARG A  94      14.313 -12.108  28.296  1.00 86.91           H
ATOM   1529 HH11 ARG A  94      15.471 -12.163  25.185  1.00 87.66           H
ATOM   1530 HH12 ARG A  94      16.415 -11.023  25.356  1.00 87.66           H
ATOM   1531 HH21 ARG A  94      15.759 -10.402  28.521  1.00 82.95           H
ATOM   1532 HH22 ARG A  94      16.589  -9.961  27.365  1.00 82.95           H
ATOM   1533  N   ARG A  95       8.082 -12.600  26.844  1.00 38.90           N
ANISOU 1533  N   ARG A  95     6425   5232   3121   -618  -2212    760       N
ATOM   1534  CA  ARG A  95       6.851 -13.229  27.298  1.00 43.59           C
ANISOU 1534  CA  ARG A  95     7066   5968   3529   -709  -2125   1107       C
ATOM   1535  C   ARG A  95       5.831 -13.394  26.176  1.00 39.10           C
ANISOU 1535  C   ARG A  95     6377   5306   3173   -908  -2012   1267       C
ATOM   1536  O   ARG A  95       4.733 -13.899  26.431  1.00 41.05           O
ANISOU 1536  O   ARG A  95     6590   5662   3344  -1028  -1928   1589       O
ATOM   1537  CB  ARG A  95       6.255 -12.430  28.468  1.00 45.49           C
ANISOU 1537  CB  ARG A  95     7388   6574   3322   -545  -1977   1166       C
ATOM   1538  CG  ARG A  95       6.357 -10.912  28.365  1.00 56.99           C
ANISOU 1538  CG  ARG A  95     8836   8146   4671   -425  -1878    875       C
ATOM   1539  CD  ARG A  95       6.162 -10.205  29.731  1.00 49.55           C
ANISOU 1539  CD  ARG A  95     8072   7542   3215   -218  -1797    831       C
ATOM   1540  NE  ARG A  95       7.373 -10.220  30.541  1.00 74.53           N
ANISOU 1540  NE  ARG A  95    11321  10695   6301   -160  -2031    598       N
ATOM   1541  CZ  ARG A  95       7.706  -9.282  31.418  1.00 84.99           C
ANISOU 1541  CZ  ARG A  95    12792  12178   7323    -59  -2059    348       C
ATOM   1542  NH1 ARG A  95       6.950  -8.214  31.612  1.00 87.94           N
ANISOU 1542  NH1 ARG A  95    13279  12720   7413     23  -1845    256       N
ATOM   1543  NH2 ARG A  95       8.832  -9.418  32.112  1.00 82.31           N
ANISOU 1543  NH2 ARG A  95    12516  11787   6969    -52  -2308    184       N
ATOM   1544  H   ARG A  95       8.131 -11.756  27.002  1.00 46.24           H
ATOM   1545  HA  ARG A  95       7.049 -14.117  27.636  1.00 52.40           H
ATOM   1546  HB2 ARG A  95       5.312 -12.649  28.536  1.00 54.67           H
ATOM   1547  HB3 ARG A  95       6.716 -12.693  29.280  1.00 54.67           H
ATOM   1548  HG2 ARG A  95       7.236 -10.676  28.027  1.00 68.47           H
ATOM   1549  HG3 ARG A  95       5.672 -10.589  27.759  1.00 68.47           H
ATOM   1550  HD2 ARG A  95       5.914  -9.280  29.578  1.00 59.55           H
ATOM   1551  HD3 ARG A  95       5.463 -10.659  30.227  1.00 59.55           H
ATOM   1552  HE  ARG A  95       7.910 -10.884  30.443  1.00 89.52           H
ATOM   1553 HH11 ARG A  95       6.223  -8.116  31.163  1.00105.61           H
ATOM   1554 HH12 ARG A  95       7.185  -7.619  32.186  1.00105.61           H
ATOM   1555 HH21 ARG A  95       9.332 -10.106  31.990  1.00 98.85           H
ATOM   1556 HH22 ARG A  95       9.059  -8.817  32.684  1.00 98.85           H
ATOM   1557  N   PHE A  96       6.174 -13.009  24.941  1.00 26.22           N
ANISOU 1557  N   PHE A  96     3271   3676   3015    602  -1359     87       N
ATOM   1558  CA  PHE A  96       5.280 -13.152  23.801  1.00 25.60           C
ANISOU 1558  CA  PHE A  96     3249   3428   3049    503  -1110     75       C
ATOM   1559  C   PHE A  96       5.869 -13.959  22.650  1.00 27.06           C
ANISOU 1559  C   PHE A  96     3355   3594   3334    678  -1006    144       C
ATOM   1560  O   PHE A  96       5.108 -14.403  21.782  1.00 27.85           O
ANISOU 1560  O   PHE A  96     3605   3523   3454    629   -828    141       O
ATOM   1561  CB  PHE A  96       4.869 -11.770  23.269  1.00 25.56           C
ANISOU 1561  CB  PHE A  96     3055   3442   3216    238  -1078    -38       C
ATOM   1562  CG  PHE A  96       4.214 -10.893  24.300  1.00 21.99           C
ANISOU 1562  CG  PHE A  96     2692   2971   2694     77  -1133   -150       C
ATOM   1563  CD1 PHE A  96       3.375 -11.436  25.260  1.00 25.89           C
ANISOU 1563  CD1 PHE A  96     3492   3366   2979    101  -1060   -143       C
ATOM   1564  CD2 PHE A  96       4.440  -9.527  24.312  1.00 26.35           C
ANISOU 1564  CD2 PHE A  96     3038   3586   3388    -98  -1234   -266       C
ATOM   1565  CE1 PHE A  96       2.773 -10.634  26.211  1.00 26.59           C
ANISOU 1565  CE1 PHE A  96     3682   3443   2975    -23  -1055   -270       C
ATOM   1566  CE2 PHE A  96       3.842  -8.718  25.262  1.00 26.43           C
ANISOU 1566  CE2 PHE A  96     3165   3549   3329   -220  -1263   -409       C
ATOM   1567  CZ  PHE A  96       3.007  -9.273  26.212  1.00 32.48           C
ANISOU 1567  CZ  PHE A  96     4241   4241   3861   -170  -1159   -421       C
ATOM   1568  H   PHE A  96       6.932 -12.656  24.742  1.00 31.55           H
ATOM   1569  HA  PHE A  96       4.476 -13.608  24.095  1.00 30.80           H
ATOM   1570  HB2 PHE A  96       5.661 -11.310  22.950  1.00 30.76           H
ATOM   1571  HB3 PHE A  96       4.240 -11.891  22.541  1.00 30.76           H
ATOM   1572  HD1 PHE A  96       3.215 -12.352  25.264  1.00 31.16           H
ATOM   1573  HD2 PHE A  96       5.001  -9.148  23.674  1.00 31.71           H
ATOM   1574  HE1 PHE A  96       2.211 -11.010  26.850  1.00 31.99           H
ATOM   1575  HE2 PHE A  96       4.001  -7.802  25.261  1.00 31.80           H
ATOM   1576  HZ  PHE A  96       2.603  -8.731  26.851  1.00 39.07           H
ATOM   1577  N   TRP A  97       7.186 -14.158  22.612  1.00 27.94           N
ANISOU 1577  N   TRP A  97     3233   3872   3512    883  -1110    198       N
ATOM   1578  CA  TRP A  97       7.784 -14.991  21.578  1.00 32.14           C
ANISOU 1578  CA  TRP A  97     3705   4380   4125   1102   -960    245       C
ATOM   1579  C   TRP A  97       7.479 -16.466  21.835  1.00 32.50           C
ANISOU 1579  C   TRP A  97     4104   4202   4043   1334   -906    319       C
ATOM   1580  O   TRP A  97       7.548 -16.941  22.973  1.00 31.84           O
ANISOU 1580  O   TRP A  97     4169   4093   3836   1448  -1061    403       O
ATOM   1581  CB  TRP A  97       9.305 -14.796  21.526  1.00 34.05           C
ANISOU 1581  CB  TRP A  97     3536   4874   4527   1281  -1064    295       C
ATOM   1582  CG  TRP A  97       9.773 -13.497  20.937  1.00 40.63           C
ANISOU 1582  CG  TRP A  97     3992   5900   5543   1061  -1057    251       C
ATOM   1583  CD1 TRP A  97      10.407 -12.479  21.589  1.00 39.19           C
ANISOU 1583  CD1 TRP A  97     3541   5883   5466    889  -1257    253       C
ATOM   1584  CD2 TRP A  97       9.667 -13.089  19.565  1.00 34.69           C
ANISOU 1584  CD2 TRP A  97     3147   5154   4881    940   -813    228       C
ATOM   1585  NE1 TRP A  97      10.697 -11.463  20.711  1.00 39.73           N
ANISOU 1585  NE1 TRP A  97     3348   6032   5714    670  -1147    251       N
ATOM   1586  CE2 TRP A  97      10.253 -11.812  19.463  1.00 31.60           C
ANISOU 1586  CE2 TRP A  97     2385   4950   4671    726   -894    230       C
ATOM   1587  CE3 TRP A  97       9.133 -13.680  18.415  1.00 31.25           C
ANISOU 1587  CE3 TRP A  97     2934   4572   4367    976   -553    207       C
ATOM   1588  CZ2 TRP A  97      10.317 -11.112  18.259  1.00 33.53           C
ANISOU 1588  CZ2 TRP A  97     2479   5245   5017    555   -699    248       C
ATOM   1589  CZ3 TRP A  97       9.196 -12.982  17.219  1.00 33.21           C
ANISOU 1589  CZ3 TRP A  97     3050   4893   4676    814   -379    205       C
ATOM   1590  CH2 TRP A  97       9.785 -11.712  17.152  1.00 36.66           C
ANISOU 1590  CH2 TRP A  97     3117   5522   5291    610   -441    243       C
ATOM   1591  H   TRP A  97       7.748 -13.824  23.170  1.00 33.62           H
ATOM   1592  HA  TRP A  97       7.412 -14.733  20.720  1.00 38.65           H
ATOM   1593  HB2 TRP A  97       9.649 -14.842  22.431  1.00 40.95           H
ATOM   1594  HB3 TRP A  97       9.685 -15.509  20.989  1.00 40.95           H
ATOM   1595  HD1 TRP A  97      10.612 -12.474  22.496  1.00 47.11           H
ATOM   1596  HE1 TRP A  97      11.093 -10.727  20.912  1.00 47.76           H
ATOM   1597  HE3 TRP A  97       8.742 -14.523  18.452  1.00 37.59           H
ATOM   1598  HZ2 TRP A  97      10.707 -10.269  18.211  1.00 40.33           H
ATOM   1599  HZ3 TRP A  97       8.842 -13.363  16.448  1.00 39.94           H
ATOM   1600  HH2 TRP A  97       9.814 -11.268  16.335  1.00 44.08           H
ATOM   1601  N   ILE A  98       7.147 -17.192  20.772  1.00 32.87           N
ANISOU 1601  N   ILE A  98     4316   4069   4103   1394   -698    291       N
ATOM   1602  CA  ILE A  98       7.039 -18.653  20.883  1.00 29.73           C
ANISOU 1602  CA  ILE A  98     4246   3419   3633   1639   -644    354       C
ATOM   1603  C   ILE A  98       8.392 -19.211  21.298  1.00 36.18           C
ANISOU 1603  C   ILE A  98     4884   4343   4519   2017   -749    451       C
ATOM   1604  O   ILE A  98       9.420 -18.824  20.711  1.00 39.95           O
ANISOU 1604  O   ILE A  98     4997   5034   5148   2137   -708    427       O
ATOM   1605  CB  ILE A  98       6.594 -19.264  19.543  1.00 30.79           C
ANISOU 1605  CB  ILE A  98     4582   3344   3773   1637   -420    262       C
ATOM   1606  CG1 ILE A  98       5.212 -18.754  19.139  1.00 26.67           C
ANISOU 1606  CG1 ILE A  98     4211   2713   3210   1264   -375    192       C
ATOM   1607  CG2 ILE A  98       6.603 -20.790  19.626  1.00 37.97           C
ANISOU 1607  CG2 ILE A  98     5837   3947   4642   1908   -372    308       C
ATOM   1608  CD1 ILE A  98       4.825 -19.104  17.712  1.00 23.42           C
ANISOU 1608  CD1 ILE A  98     3966   2154   2778   1206   -217     86       C
ATOM   1609  H   ILE A  98       6.981 -16.876  19.989  1.00 39.53           H
ATOM   1610  HA  ILE A  98       6.380 -18.879  21.558  1.00 35.77           H
ATOM   1611  HB  ILE A  98       7.225 -18.985  18.861  1.00 37.04           H
ATOM   1612 HG12 ILE A  98       4.550 -19.145  19.730  1.00 32.09           H
ATOM   1613 HG13 ILE A  98       5.201 -17.787  19.220  1.00 32.09           H
ATOM   1614 HG21 ILE A  98       6.147 -21.151  18.849  1.00 45.65           H
ATOM   1615 HG22 ILE A  98       7.522 -21.099  19.645  1.00 45.65           H
ATOM   1616 HG23 ILE A  98       6.144 -21.064  20.436  1.00 45.65           H
ATOM   1617 HD11 ILE A  98       4.072 -18.554  17.445  1.00 27.67           H
ATOM   1618 HD12 ILE A  98       5.581 -18.935  17.128  1.00 27.67           H
ATOM   1619 HD13 ILE A  98       4.580 -20.042  17.672  1.00 27.67           H
ATOM   1620  N   PRO A  99       8.466 -20.114  22.275  1.00 35.82           N
ANISOU 1620  N   PRO A  99     5032   4175   4402   2118   -844    562       N
ATOM   1621  CA  PRO A  99       9.779 -20.643  22.670  1.00 39.85           C
ANISOU 1621  CA  PRO A  99     5321   4787   5033   2367   -941    655       C
ATOM   1622  C   PRO A  99      10.444 -21.402  21.532  1.00 45.49           C
ANISOU 1622  C   PRO A  99     5966   5411   5906   2617   -728    599       C
ATOM   1623  O   PRO A  99       9.807 -22.194  20.836  1.00 47.92           O
ANISOU 1623  O   PRO A  99     6595   5453   6162   2640   -541    528       O
ATOM   1624  CB  PRO A  99       9.457 -21.571  23.852  1.00 37.92           C
ANISOU 1624  CB  PRO A  99     5390   4368   4651   2394  -1055    795       C
ATOM   1625  CG  PRO A  99       8.104 -21.153  24.330  1.00 41.58           C
ANISOU 1625  CG  PRO A  99     6135   4752   4912   2111  -1043    775       C
ATOM   1626  CD  PRO A  99       7.369 -20.649  23.111  1.00 45.31           C
ANISOU 1626  CD  PRO A  99     6627   5158   5431   1971   -861    628       C
ATOM   1627  HA  PRO A  99      10.358 -19.923  22.966  1.00 47.91           H
ATOM   1628  HB2 PRO A  99       9.447 -22.494  23.551  1.00 45.07           H
ATOM   1629  HB3 PRO A  99      10.121 -21.457  24.549  1.00 45.07           H
ATOM   1630  HG2 PRO A  99       7.645 -21.914  24.717  1.00 49.99           H
ATOM   1631  HG3 PRO A  99       8.195 -20.449  24.991  1.00 49.99           H
ATOM   1632  HD2 PRO A  99       6.908 -21.373  22.659  1.00 54.46           H
ATOM   1633  HD3 PRO A  99       6.739 -19.951  23.348  1.00 54.46           H
ATOM   1634  N   GLY A 100      11.734 -21.157  21.351  1.00 43.58           N
ANISOU 1634  N   GLY A 100     5306   5387   5867   2779   -752    621       N
ATOM   1635  CA  GLY A 100      12.528 -21.936  20.438  1.00 57.51           C
ANISOU 1635  CA  GLY A 100     6977   7081   7793   3055   -540    573       C
ATOM   1636  C   GLY A 100      13.493 -21.056  19.674  1.00 70.38           C
ANISOU 1636  C   GLY A 100     8119   9008   9614   3073   -428    521       C
ATOM   1637  O   GLY A 100      13.624 -19.857  19.920  1.00 57.70           O
ANISOU 1637  O   GLY A 100     6224   7652   8046   2854   -556    536       O
ATOM   1638  H   GLY A 100      12.170 -20.535  21.755  1.00 52.39           H
ATOM   1639  HA2 GLY A 100      13.035 -22.601  20.930  1.00 69.10           H
ATOM   1640  HA3 GLY A 100      11.948 -22.387  19.804  1.00 69.10           H
ATOM   1641  N   GLU A 101      14.217 -21.696  18.711  1.00 81.01           N
ANISOU 1641  N   GLU A 101     9373  10312  11093   3322   -165    450       N
ATOM   1642  CA  GLU A 101      15.169 -21.021  17.854  1.00 76.79           C
ANISOU 1642  CA  GLU A 101     8393  10043  10741   3348     28    400       C
ATOM   1643  C   GLU A 101      14.497 -20.603  16.552  1.00 82.88           C
ANISOU 1643  C   GLU A 101     9327  10828  11334   3229    348    263       C
ATOM   1644  O   GLU A 101      13.574 -21.265  16.056  1.00 77.61           O
ANISOU 1644  O   GLU A 101     9135   9896  10457   3246    477    164       O
ATOM   1645  CB  GLU A 101      16.323 -21.962  17.554  1.00 77.78           C
ANISOU 1645  CB  GLU A 101     8338  10119  11096   3696    164    391       C
ATOM   1646  CG  GLU A 101      17.155 -22.362  18.758  1.00 77.60           C
ANISOU 1646  CG  GLU A 101     8090  10094  11300   3847   -166    545       C
ATOM   1647  CD  GLU A 101      18.235 -21.357  19.097  1.00 89.65           C
ANISOU 1647  CD  GLU A 101     9029  11937  13096   3750   -340    608       C
ATOM   1648  OE1 GLU A 101      19.040 -21.016  18.203  1.00 95.46           O
ANISOU 1648  OE1 GLU A 101     9409  12851  14010   3803    -93    528       O
ATOM   1649  OE2 GLU A 101      18.282 -20.910  20.261  1.00 88.04           O
ANISOU 1649  OE2 GLU A 101     8739  11798  12916   3600   -724    730       O
ATOM   1650  H   GLU A 101      14.158 -22.538  18.549  1.00 97.29           H
ATOM   1651  HA  GLU A 101      15.517 -20.225  18.285  1.00 92.24           H
ATOM   1652  HB2 GLU A 101      15.963 -22.774  17.166  1.00 93.43           H
ATOM   1653  HB3 GLU A 101      16.917 -21.527  16.922  1.00 93.43           H
ATOM   1654  HG2 GLU A 101      16.573 -22.445  19.529  1.00 93.21           H
ATOM   1655  HG3 GLU A 101      17.586 -23.211  18.574  1.00 93.21           H
ATOM   1656  N   PRO A 102      14.977 -19.508  15.980  1.00 78.62           N
ANISOU 1656  N   PRO A 102     8405  10583  10883   3077    465    263       N
ATOM   1657  CA  PRO A 102      14.351 -19.008  14.733  1.00 73.57           C
ANISOU 1657  CA  PRO A 102     7916   9985  10054   2940    767    168       C
ATOM   1658  C   PRO A 102      14.599 -19.931  13.560  1.00 77.94           C
ANISOU 1658  C   PRO A 102     8698  10404  10512   3169   1141     31       C
ATOM   1659  O   PRO A 102      15.654 -20.560  13.451  1.00 69.18           O
ANISOU 1659  O   PRO A 102     7390   9313   9582   3417   1254     19       O
ATOM   1660  CB  PRO A 102      15.009 -17.654  14.502  1.00 65.67           C
ANISOU 1660  CB  PRO A 102     6408   9332   9213   2700    792    243       C
ATOM   1661  CG  PRO A 102      16.331 -17.746  15.344  1.00 77.70           C
ANISOU 1661  CG  PRO A 102     7495  10968  11059   2811    592    319       C
ATOM   1662  CD  PRO A 102      16.046 -18.635  16.531  1.00 78.76           C
ANISOU 1662  CD  PRO A 102     7869  10881  11174   2969    284    358       C
ATOM   1663  HA  PRO A 102      13.397 -18.895  14.868  1.00 88.38           H
ATOM   1664  HB2 PRO A 102      15.199 -17.527  13.560  1.00 78.90           H
ATOM   1665  HB3 PRO A 102      14.435 -16.941  14.824  1.00 78.90           H
ATOM   1666  HG2 PRO A 102      17.034 -18.129  14.796  1.00 93.33           H
ATOM   1667  HG3 PRO A 102      16.586 -16.858  15.639  1.00 93.33           H
ATOM   1668  HD2 PRO A 102      16.829 -19.149  16.783  1.00 94.60           H
ATOM   1669  HD3 PRO A 102      15.728 -18.121  17.289  1.00 94.60           H
ATOM   1670  N   ASN A 103      13.610 -20.011  12.681  1.00 73.29           N
ANISOU 1670  N   ASN A 103     8542   9666   9637   3073   1315    -89       N
ATOM   1671  CA  ASN A 103      13.718 -20.721  11.410  1.00 75.08           C
ANISOU 1671  CA  ASN A 103     9061   9774   9691   3199   1665   -256       C
ATOM   1672  C   ASN A 103      13.462 -19.668  10.331  1.00 75.49           C
ANISOU 1672  C   ASN A 103     9092  10041   9551   2956   1899   -273       C
ATOM   1673  O   ASN A 103      12.324 -19.467   9.901  1.00 72.23           O
ANISOU 1673  O   ASN A 103     9082   9494   8867   2757   1881   -344       O
ATOM   1674  CB  ASN A 103      12.743 -21.872  11.317  1.00 61.33           C
ANISOU 1674  CB  ASN A 103     7938   7615   7749   3234   1601   -395       C
ATOM   1675  CG  ASN A 103      12.872 -22.628  10.010  1.00 61.80           C
ANISOU 1675  CG  ASN A 103     8318   7546   7617   3334   1914   -593       C
ATOM   1676  OD1 ASN A 103      13.520 -22.162   9.072  1.00 54.88           O
ANISOU 1676  OD1 ASN A 103     7260   6906   6686   3345   2211   -629       O
ATOM   1677  ND2 ASN A 103      12.235 -23.791   9.932  1.00 64.43           N
ANISOU 1677  ND2 ASN A 103     9135   7506   7840   3372   1842   -717       N
ATOM   1678  H   ASN A 103      12.839 -19.649  12.800  1.00 88.03           H
ATOM   1679  HA  ASN A 103      14.607 -21.097  11.311  1.00 90.18           H
ATOM   1680  HB2 ASN A 103      12.913 -22.492  12.043  1.00 73.68           H
ATOM   1681  HB3 ASN A 103      11.839 -21.528  11.379  1.00 73.68           H
ATOM   1682 HD21 ASN A 103      12.278 -24.257   9.210  1.00 77.40           H
ATOM   1683 HD22 ASN A 103      11.780 -24.078  10.603  1.00 77.40           H
ATOM   1684  N   ASN A 104      14.523 -18.993   9.895  1.00 67.68           N
ANISOU 1684  N   ASN A 104     7637   9371   8705   2939   2105   -194       N
ATOM   1685  CA  ASN A 104      14.405 -17.932   8.900  1.00 60.44           C
ANISOU 1685  CA  ASN A 104     6662   8681   7621   2669   2332   -153       C
ATOM   1686  C   ASN A 104      15.786 -17.534   8.398  1.00 60.97           C
ANISOU 1686  C   ASN A 104     6245   9038   7884   2700   2596    -85       C
ATOM   1687  O   ASN A 104      16.639 -17.097   9.178  1.00 71.79           O
ANISOU 1687  O   ASN A 104     7092  10577   9607   2692   2440     40       O
ATOM   1688  CB  ASN A 104      13.665 -16.735   9.494  1.00 63.55           C
ANISOU 1688  CB  ASN A 104     6916   9177   8055   2321   2054     -7       C
ATOM   1689  CG  ASN A 104      13.264 -15.718   8.443  1.00 58.80           C
ANISOU 1689  CG  ASN A 104     6406   8697   7239   1944   2188     46       C
ATOM   1690  OD1 ASN A 104      13.545 -15.889   7.256  1.00 67.35           O
ANISOU 1690  OD1 ASN A 104     7648   9854   8087   2020   2576     -9       O
ATOM   1691  ND2 ASN A 104      12.596 -14.655   8.875  1.00 43.55           N
ANISOU 1691  ND2 ASN A 104     4402   6773   5372   1546   1872    155       N
ATOM   1692  H   ASN A 104      15.329 -19.133  10.162  1.00 81.30           H
ATOM   1693  HA  ASN A 104      13.889 -18.244   8.140  1.00 72.62           H
ATOM   1694  HB2 ASN A 104      12.859 -17.047   9.933  1.00 76.35           H
ATOM   1695  HB3 ASN A 104      14.242 -16.292  10.136  1.00 76.35           H
ATOM   1696 HD21 ASN A 104      12.414 -14.573   9.711  1.00 52.35           H
ATOM   1697 HD22 ASN A 104      12.346 -14.049   8.318  1.00 52.35           H
ATOM   1698  N   ALA A 105      16.017 -17.690   7.091  1.00 65.50           N
ANISOU 1698  N   ALA A 105     7011   9658   8218   2714   2977   -182       N
ATOM   1699  CA  ALA A 105      17.322 -17.383   6.522  1.00 63.50           C
ANISOU 1699  CA  ALA A 105     6327   9671   8131   2755   3283   -135       C
ATOM   1700  C   ALA A 105      17.565 -15.886   6.394  1.00 78.40           C
ANISOU 1700  C   ALA A 105     7826  11841  10120   2377   3286     74       C
ATOM   1701  O   ALA A 105      18.725 -15.462   6.338  1.00 79.55           O
ANISOU 1701  O   ALA A 105     7479  12209  10536   2361   3416    156       O
ATOM   1702  CB  ALA A 105      17.463 -18.043   5.148  1.00 77.95           C
ANISOU 1702  CB  ALA A 105     8526  11463   9630   2884   3698   -318       C
ATOM   1703  H   ALA A 105      15.437 -17.969   6.521  1.00 78.69           H
ATOM   1704  HA  ALA A 105      18.004 -17.747   7.108  1.00 75.77           H
ATOM   1705  HB1 ALA A 105      18.336 -17.829   4.783  1.00 93.63           H
ATOM   1706  HB2 ALA A 105      17.372 -19.004   5.248  1.00 93.63           H
ATOM   1707  HB3 ALA A 105      16.767 -17.705   4.562  1.00 93.63           H
ATOM   1708  N   GLY A 106      16.506 -15.085   6.339  1.00 58.06           N
ANISOU 1708  N   GLY A 106     5463   9243   7354   2061   3135    162       N
ATOM   1709  CA  GLY A 106      16.658 -13.654   6.172  1.00 70.17           C
ANISOU 1709  CA  GLY A 106     6688  10986   8988   1665   3112    368       C
ATOM   1710  C   GLY A 106      16.759 -13.181   4.745  1.00 81.42           C
ANISOU 1710  C   GLY A 106     8288  12537  10110   1480   3481    407       C
ATOM   1711  O   GLY A 106      17.169 -12.040   4.511  1.00 72.07           O
ANISOU 1711  O   GLY A 106     6809  11519   9054   1169   3514    587       O
ATOM   1712  H   GLY A 106      15.690 -15.350   6.396  1.00 69.24           H
ATOM   1713  HA2 GLY A 106      15.894 -13.213   6.575  1.00 84.29           H
ATOM   1714  HA3 GLY A 106      17.464 -13.373   6.633  1.00 84.29           H
ATOM   1715  N   ASN A 107      16.402 -14.024   3.772  1.00 95.10           N
ANISOU 1715  N   ASN A 107    10531  14170  11430   1639   3732    233       N
ATOM   1716  CA  ASN A 107      16.444 -13.600   2.376  1.00 93.55           C
ANISOU 1716  CA  ASN A 107    10572  14102  10870   1446   4051    264       C
ATOM   1717  C   ASN A 107      15.372 -12.555   2.088  1.00 88.06           C
ANISOU 1717  C   ASN A 107    10129  13383   9947   1034   3860    436       C
ATOM   1718  O   ASN A 107      15.600 -11.621   1.310  1.00 81.64           O
ANISOU 1718  O   ASN A 107     9264  12727   9029    744   4010    603       O
ATOM   1719  CB  ASN A 107      16.284 -14.809   1.456  1.00 87.05           C
ANISOU 1719  CB  ASN A 107    10277  13154   9644   1704   4287     -2       C
ATOM   1720  CG  ASN A 107      17.477 -15.747   1.518  1.00101.05           C
ANISOU 1720  CG  ASN A 107    11780  14970  11643   2097   4547   -149       C
ATOM   1721  OD1 ASN A 107      18.591 -15.331   1.836  1.00102.64           O
ANISOU 1721  OD1 ASN A 107    11396  15382  12220   2123   4664    -30       O
ATOM   1722  ND2 ASN A 107      17.249 -17.019   1.211  1.00113.34           N
ANISOU 1722  ND2 ASN A 107    13763  16307  12995   2389   4614   -409       N
ATOM   1723  H   ASN A 107      16.137 -14.833   3.893  1.00114.20           H
ATOM   1724  HA  ASN A 107      17.308 -13.199   2.194  1.00112.35           H
ATOM   1725  HB2 ASN A 107      15.495 -15.307   1.720  1.00104.55           H
ATOM   1726  HB3 ASN A 107      16.191 -14.501   0.541  1.00104.55           H
ATOM   1727 HD21 ASN A 107      17.893 -17.589   1.232  1.00136.10           H
ATOM   1728 HD22 ASN A 107      16.457 -17.273   0.991  1.00136.10           H
ATOM   1729  N   ASN A 108      14.197 -12.696   2.701  1.00 78.35           N
ANISOU 1729  N   ASN A 108     9178  11945   8648    997   3526    408       N
ATOM   1730  CA  ASN A 108      13.159 -11.674   2.628  1.00 74.11           C
ANISOU 1730  CA  ASN A 108     8807  11367   7985    614   3281    597       C
ATOM   1731  C   ASN A 108      13.009 -11.026   4.000  1.00 72.38           C
ANISOU 1731  C   ASN A 108     8151  11124   8227    494   2910    723       C
ATOM   1732  O   ASN A 108      11.890 -10.836   4.489  1.00 62.99           O
ANISOU 1732  O   ASN A 108     7191   9701   7042    308   2476    688       O
ATOM   1733  CB  ASN A 108      11.839 -12.273   2.151  1.00 65.80           C
ANISOU 1733  CB  ASN A 108     8456  10070   6476    593   3125    450       C
ATOM   1734  CG  ASN A 108      11.950 -12.888   0.767  1.00 84.97           C
ANISOU 1734  CG  ASN A 108    11335  12508   8443    651   3368    286       C
ATOM   1735  OD1 ASN A 108      12.088 -12.182  -0.233  1.00 82.84           O
ANISOU 1735  OD1 ASN A 108    11135  12400   7941    419   3499    428       O
ATOM   1736  ND2 ASN A 108      11.889 -14.212   0.704  1.00 77.58           N
ANISOU 1736  ND2 ASN A 108    10704  11392   7382    953   3402     -7       N
ATOM   1737  H   ASN A 108      13.976 -13.382   3.170  1.00 94.11           H
ATOM   1738  HA  ASN A 108      13.401 -10.992   1.981  1.00 89.02           H
ATOM   1739  HB2 ASN A 108      11.565 -12.968   2.769  1.00 79.05           H
ATOM   1740  HB3 ASN A 108      11.167 -11.574   2.118  1.00 79.05           H
ATOM   1741 HD21 ASN A 108      11.792 -14.673   1.424  1.00 93.18           H
ATOM   1742 HD22 ASN A 108      11.946 -14.610  -0.056  1.00 93.18           H
ATOM   1743  N   GLU A 109      14.139 -10.701   4.633  1.00 70.07           N
ANISOU 1743  N   GLU A 109     7273  10986   8364    544   2941    790       N
ATOM   1744  CA  GLU A 109      14.157 -10.089   5.956  1.00 63.17           C
ANISOU 1744  CA  GLU A 109     5987  10093   7923    422   2555    868       C
ATOM   1745  C   GLU A 109      13.310 -10.889   6.938  1.00 60.91           C
ANISOU 1745  C   GLU A 109     5936   9571   7636    585   2211    693       C
ATOM   1746  O   GLU A 109      12.913 -12.023   6.648  1.00 57.60           O
ANISOU 1746  O   GLU A 109     5931   8999   6953    833   2294    509       O
ATOM   1747  CB  GLU A 109      13.671  -8.641   5.884  1.00 64.39           C
ANISOU 1747  CB  GLU A 109     6091  10209   8164    -41   2328   1062       C
ATOM   1748  CG  GLU A 109      14.510  -7.745   4.979  1.00 69.66           C
ANISOU 1748  CG  GLU A 109     6617  10986   8865   -259   2560   1197       C
ATOM   1749  CD  GLU A 109      14.185  -7.932   3.507  1.00 69.18           C
ANISOU 1749  CD  GLU A 109     7003  10966   8316   -292   2897   1237       C
ATOM   1750  OE1 GLU A 109      13.014  -8.225   3.186  1.00 77.07           O
ANISOU 1750  OE1 GLU A 109     8465  11850   8970   -320   2796   1222       O
ATOM   1751  OE2 GLU A 109      15.101  -7.787   2.670  1.00 77.45           O
ANISOU 1751  OE2 GLU A 109     7963  12162   9305   -305   3243   1273       O
ATOM   1752  H   GLU A 109      14.924 -10.829   4.307  1.00 84.17           H
ATOM   1753  HA  GLU A 109      15.068 -10.082   6.287  1.00 75.89           H
ATOM   1754  HB2 GLU A 109      12.763  -8.635   5.544  1.00 77.35           H
ATOM   1755  HB3 GLU A 109      13.694  -8.261   6.776  1.00 77.35           H
ATOM   1756  HG2 GLU A 109      14.341  -6.817   5.208  1.00 83.68           H
ATOM   1757  HG3 GLU A 109      15.448  -7.953   5.108  1.00 83.68           H
ATOM   1758  N   HIS A 110      13.030 -10.308   8.100  1.00 42.22           N
ANISOU 1758  N   HIS A 110     3358   7129   5555    423   1806    725       N
ATOM   1759  CA  HIS A 110      12.326 -11.000   9.169  1.00 36.94           C
ANISOU 1759  CA  HIS A 110     2888   6237   4912    551   1471    571       C
ATOM   1760  C   HIS A 110      11.132 -10.168   9.607  1.00 34.72           C
ANISOU 1760  C   HIS A 110     2781   5766   4645    211   1108    590       C
ATOM   1761  O   HIS A 110      11.275  -8.984   9.926  1.00 32.41           O
ANISOU 1761  O   HIS A 110     2203   5536   4575    -56    965    710       O
ATOM   1762  CB  HIS A 110      13.251 -11.266  10.348  1.00 39.79           C
ANISOU 1762  CB  HIS A 110     2814   6707   5599    766   1342    569       C
ATOM   1763  CG  HIS A 110      14.474 -12.063   9.998  1.00 56.82           C
ANISOU 1763  CG  HIS A 110     4711   9049   7828   1141   1687    566       C
ATOM   1764  ND1 HIS A 110      14.780 -13.260  10.612  1.00 59.42           N
ANISOU 1764  ND1 HIS A 110     5091   9284   8202   1527   1640    453       N
ATOM   1765  CD2 HIS A 110      15.477 -11.823   9.122  1.00 56.59           C
ANISOU 1765  CD2 HIS A 110     4491   9171   7839   1122   1997    607       C
ATOM   1766  CE1 HIS A 110      15.908 -13.732  10.113  1.00 52.12           C
ANISOU 1766  CE1 HIS A 110     3998   8445   7362   1730   1901    419       C
ATOM   1767  NE2 HIS A 110      16.348 -12.882   9.202  1.00 53.16           N
ANISOU 1767  NE2 HIS A 110     3970   8743   7485   1496   2138    503       N
ATOM   1768  H   HIS A 110      13.243  -9.498   8.294  1.00 50.75           H
ATOM   1769  HA  HIS A 110      11.994 -11.851   8.842  1.00 43.90           H
ATOM   1770  HB2 HIS A 110      13.547 -10.415  10.709  1.00 47.84           H
ATOM   1771  HB3 HIS A 110      12.760 -11.759  11.024  1.00 47.84           H
ATOM   1772  HD1 HIS A 110      14.310 -13.640  11.223  1.00 71.39           H
ATOM   1773  HD2 HIS A 110      15.560 -11.080   8.569  1.00 68.00           H
ATOM   1774  HE1 HIS A 110      16.322 -14.527  10.360  1.00 62.64           H
ATOM   1775  N   CYS A 111       9.960 -10.794   9.613  1.00 30.41           N
ANISOU 1775  N   CYS A 111     2691   4975   3889    224    968    469       N
ATOM   1776  CA  CYS A 111       8.699 -10.163   9.978  1.00 28.33           C
ANISOU 1776  CA  CYS A 111     2606   4514   3644    -50    660    473       C
ATOM   1777  C   CYS A 111       7.996 -11.071  10.976  1.00 29.18           C
ANISOU 1777  C   CYS A 111     2921   4421   3746     93    461    332       C
ATOM   1778  O   CYS A 111       8.082 -12.299  10.874  1.00 33.58           O
ANISOU 1778  O   CYS A 111     3694   4904   4160    350    571    228       O
ATOM   1779  CB  CYS A 111       7.835  -9.922   8.737  1.00 26.96           C
ANISOU 1779  CB  CYS A 111     2783   4251   3211   -243    701    518       C
ATOM   1780  SG  CYS A 111       8.477  -8.649   7.593  1.00 29.68           S
ANISOU 1780  SG  CYS A 111     2940   4801   3537   -487    906    753       S
ATOM   1781  H   CYS A 111       9.866 -11.622   9.399  1.00 36.06           H
ATOM   1782  HA  CYS A 111       8.839  -9.301  10.400  1.00 34.08           H
ATOM   1783  HB2 CYS A 111       7.770 -10.753   8.241  1.00 31.92           H
ATOM   1784  HB3 CYS A 111       6.954  -9.638   9.025  1.00 31.92           H
ATOM   1785  N   ALA A 112       7.315 -10.472  11.948  1.00 22.27           N
ANISOU 1785  N   ALA A 112     1992   3443   3027    -70    192    329       N
ATOM   1786  CA  ALA A 112       6.671 -11.226  13.015  1.00 21.12           C
ANISOU 1786  CA  ALA A 112     2015   3129   2880     37     29    229       C
ATOM   1787  C   ALA A 112       5.191 -11.420  12.720  1.00 23.81           C
ANISOU 1787  C   ALA A 112     2702   3233   3112   -117    -68    189       C
ATOM   1788  O   ALA A 112       4.528 -10.523  12.190  1.00 20.66           O
ANISOU 1788  O   ALA A 112     2310   2795   2745   -359   -140    251       O
ATOM   1789  CB  ALA A 112       6.830 -10.519  14.365  1.00 22.67           C
ANISOU 1789  CB  ALA A 112     1963   3368   3281    -29   -180    230       C
ATOM   1790  H   ALA A 112       7.211  -9.620  12.010  1.00 26.81           H
ATOM   1791  HA  ALA A 112       7.088 -12.100  13.070  1.00 25.43           H
ATOM   1792  HB1 ALA A 112       6.435 -11.070  15.059  1.00 27.29           H
ATOM   1793  HB2 ALA A 112       7.775 -10.389  14.544  1.00 27.29           H
ATOM   1794  HB3 ALA A 112       6.380  -9.661  14.328  1.00 27.29           H
ATOM   1795  N   ASN A 113       4.674 -12.593  13.077  1.00 22.47           N
ANISOU 1795  N   ASN A 113     2800   2893   2844     20    -86    104       N
ATOM   1796  CA  ASN A 113       3.250 -12.879  12.975  1.00 18.95           C
ANISOU 1796  CA  ASN A 113     2632   2216   2354   -137   -201     71       C
ATOM   1797  C   ASN A 113       2.793 -13.602  14.234  1.00 21.09           C
ANISOU 1797  C   ASN A 113     2994   2346   2673    -52   -280     31       C
ATOM   1798  O   ASN A 113       3.538 -14.405  14.805  1.00 19.54           O
ANISOU 1798  O   ASN A 113     2816   2168   2442    191   -225     13       O
ATOM   1799  CB  ASN A 113       2.929 -13.719  11.723  1.00 18.32           C
ANISOU 1799  CB  ASN A 113     2890   2022   2047   -123   -120     15       C
ATOM   1800  CG  ASN A 113       3.670 -15.044  11.695  1.00 20.58           C
ANISOU 1800  CG  ASN A 113     3352   2261   2206    183     41    -78       C
ATOM   1801  OD1 ASN A 113       3.162 -16.062  12.169  1.00 20.42           O
ANISOU 1801  OD1 ASN A 113     3567   2024   2169    257     -9   -139       O
ATOM   1802  ND2 ASN A 113       4.869 -15.040  11.125  1.00 22.70           N
ANISOU 1802  ND2 ASN A 113     3502   2717   2408    365    251    -78       N
ATOM   1803  H   ASN A 113       5.138 -13.248  13.387  1.00 27.05           H
ATOM   1804  HA  ASN A 113       2.753 -12.049  12.908  1.00 22.83           H
ATOM   1805  HB2 ASN A 113       1.977 -13.908  11.705  1.00 21.54           H
ATOM   1806  HB3 ASN A 113       3.182 -13.217  10.933  1.00 21.54           H
ATOM   1807 HD21 ASN A 113       5.328 -15.766  11.084  1.00 27.33           H
ATOM   1808 HD22 ASN A 113       5.186 -14.311  10.796  1.00 27.33           H
ATOM   1809  N   ILE A 114       1.574 -13.290  14.673  1.00 15.41           N
ANISOU 1809  N   ILE A 114     2319   1489   2045   -246   -399     38       N
ATOM   1810  CA  ILE A 114       0.921 -14.038  15.741  1.00 20.49           C
ANISOU 1810  CA  ILE A 114     3102   1978   2706   -212   -429     23       C
ATOM   1811  C   ILE A 114       0.281 -15.277  15.125  1.00 18.15           C
ANISOU 1811  C   ILE A 114     3134   1454   2308   -212   -409    -11       C
ATOM   1812  O   ILE A 114      -0.499 -15.172  14.171  1.00 23.82           O
ANISOU 1812  O   ILE A 114     3949   2083   3019   -395   -470    -21       O
ATOM   1813  CB  ILE A 114      -0.124 -13.171  16.460  1.00 15.86           C
ANISOU 1813  CB  ILE A 114     2397   1347   2282   -412   -509     40       C
ATOM   1814  CG1 ILE A 114       0.558 -11.977  17.135  1.00 33.68           C
ANISOU 1814  CG1 ILE A 114     4383   3786   4629   -410   -545     35       C
ATOM   1815  CG2 ILE A 114      -0.901 -13.996  17.475  1.00 25.18           C
ANISOU 1815  CG2 ILE A 114     3741   2370   3458   -403   -483     46       C
ATOM   1816  CD1 ILE A 114      -0.405 -10.950  17.706  1.00 36.27           C
ANISOU 1816  CD1 ILE A 114     4596   4125   5062   -510   -520     17       C
ATOM   1817  H   ILE A 114       1.101 -12.641  14.365  1.00 18.57           H
ATOM   1818  HA  ILE A 114       1.580 -14.315  16.397  1.00 24.67           H
ATOM   1819  HB  ILE A 114      -0.752 -12.835  15.802  1.00 19.12           H
ATOM   1820 HG12 ILE A 114       1.105 -12.305  17.866  1.00 40.50           H
ATOM   1821 HG13 ILE A 114       1.115 -11.527  16.481  1.00 40.50           H
ATOM   1822 HG21 ILE A 114      -1.454 -13.403  18.007  1.00 30.31           H
ATOM   1823 HG22 ILE A 114      -1.458 -14.634  17.003  1.00 30.31           H
ATOM   1824 HG23 ILE A 114      -0.273 -14.465  18.047  1.00 30.31           H
ATOM   1825 HD11 ILE A 114       0.091 -10.152  17.946  1.00 43.62           H
ATOM   1826 HD12 ILE A 114      -1.072 -10.736  17.035  1.00 43.62           H
ATOM   1827 HD13 ILE A 114      -0.834 -11.323  18.492  1.00 43.62           H
ATOM   1828  N   ARG A 115       0.611 -16.455  15.666  1.00 21.43           N
ANISOU 1828  N   ARG A 115     3738   1757   2648    -15   -353    -23       N
ATOM   1829  CA  ARG A 115       0.165 -17.697  15.050  1.00 19.90           C
ANISOU 1829  CA  ARG A 115     3890   1306   2364     -2   -335    -76       C
ATOM   1830  C   ARG A 115      -0.202 -18.789  16.048  1.00 20.15           C
ANISOU 1830  C   ARG A 115     4078   1166   2411     65   -318    -31       C
ATOM   1831  O   ARG A 115      -0.306 -19.959  15.650  1.00 21.45           O
ANISOU 1831  O   ARG A 115     4439   1201   2511    121   -281    -71       O
ATOM   1832  CB  ARG A 115       1.248 -18.240  14.095  1.00 19.87           C
ANISOU 1832  CB  ARG A 115     4005   1339   2207    234   -215   -159       C
ATOM   1833  CG  ARG A 115       2.536 -18.684  14.787  1.00 23.53           C
ANISOU 1833  CG  ARG A 115     4374   1897   2669    581   -121   -134       C
ATOM   1834  CD  ARG A 115       3.437 -19.495  13.843  1.00 24.75           C
ANISOU 1834  CD  ARG A 115     4691   2012   2702    853     46   -235       C
ATOM   1835  NE  ARG A 115       3.503 -18.902  12.513  1.00 26.65           N
ANISOU 1835  NE  ARG A 115     4924   2377   2823    738    127   -303       N
ATOM   1836  CZ  ARG A 115       3.316 -19.566  11.380  1.00 26.33           C
ANISOU 1836  CZ  ARG A 115     5226   2181   2596    749    208   -437       C
ATOM   1837  NH1 ARG A 115       3.154 -20.879  11.367  1.00 28.43           N
ANISOU 1837  NH1 ARG A 115     5858   2138   2808    894    232   -540       N
ATOM   1838  NH2 ARG A 115       3.300 -18.896  10.232  1.00 26.70           N
ANISOU 1838  NH2 ARG A 115     5283   2372   2492    606    259   -468       N
ATOM   1839  H   ARG A 115       1.084 -16.554  16.377  1.00 25.81           H
ATOM   1840  HA  ARG A 115      -0.637 -17.498  14.541  1.00 23.96           H
ATOM   1841  HB2 ARG A 115       0.889 -19.008  13.624  1.00 23.41           H
ATOM   1842  HB3 ARG A 115       1.481 -17.542  13.463  1.00 23.41           H
ATOM   1843  HG2 ARG A 115       3.029 -17.901  15.079  1.00 28.32           H
ATOM   1844  HG3 ARG A 115       2.315 -19.240  15.550  1.00 28.32           H
ATOM   1845  HD2 ARG A 115       4.336 -19.526  14.207  1.00 29.79           H
ATOM   1846  HD3 ARG A 115       3.083 -20.394  13.757  1.00 29.79           H
ATOM   1847  HE  ARG A 115       3.676 -18.061  12.459  1.00 32.06           H
ATOM   1848 HH11 ARG A 115       3.168 -21.322  12.105  1.00 33.68           H
ATOM   1849 HH12 ARG A 115       3.034 -21.291  10.621  1.00 33.68           H
ATOM   1850 HH21 ARG A 115       3.411 -18.043  10.230  1.00 31.61           H
ATOM   1851 HH22 ARG A 115       3.180 -19.316   9.491  1.00 31.61           H
ATOM   1852  N   VAL A 116      -0.388 -18.458  17.323  1.00 19.22           N
ANISOU 1852  N   VAL A 116     3840   1104   2359     48   -331     53       N
ATOM   1853  CA  VAL A 116      -0.862 -19.410  18.318  1.00 20.18           C
ANISOU 1853  CA  VAL A 116     4051   1144   2474     62   -286    124       C
ATOM   1854  C   VAL A 116      -1.913 -18.712  19.170  1.00 18.05           C
ANISOU 1854  C   VAL A 116     3599    955   2302   -141   -268    175       C
ATOM   1855  O   VAL A 116      -1.854 -17.498  19.393  1.00 17.76           O
ANISOU 1855  O   VAL A 116     3396   1037   2314   -202   -300    163       O
ATOM   1856  CB  VAL A 116       0.274 -19.955  19.210  1.00 21.26           C
ANISOU 1856  CB  VAL A 116     4313   1251   2514    369   -286    196       C
ATOM   1857  CG1 VAL A 116      -0.267 -21.010  20.178  1.00 23.97           C
ANISOU 1857  CG1 VAL A 116     4793   1481   2832    348   -243    291       C
ATOM   1858  CG2 VAL A 116       1.395 -20.535  18.364  1.00 23.97           C
ANISOU 1858  CG2 VAL A 116     4750   1552   2805    648   -259    133       C
ATOM   1859  H   VAL A 116      -0.242 -17.672  17.640  1.00 23.15           H
ATOM   1860  HA  VAL A 116      -1.266 -20.166  17.864  1.00 24.31           H
ATOM   1861  HB  VAL A 116       0.639 -19.221  19.729  1.00 25.60           H
ATOM   1862 HG11 VAL A 116       0.480 -21.456  20.608  1.00 28.85           H
ATOM   1863 HG12 VAL A 116      -0.819 -20.574  20.845  1.00 28.85           H
ATOM   1864 HG13 VAL A 116      -0.795 -21.654  19.681  1.00 28.85           H
ATOM   1865 HG21 VAL A 116       2.067 -20.919  18.950  1.00 28.85           H
ATOM   1866 HG22 VAL A 116       1.031 -21.222  17.784  1.00 28.85           H
ATOM   1867 HG23 VAL A 116       1.788 -19.826  17.831  1.00 28.85           H
ATOM   1868  N   SER A 117      -2.886 -19.487  19.647  1.00 23.58           N
ANISOU 1868  N   SER A 117     4331   1573   3053   -235   -204    227       N
ATOM   1869  CA  SER A 117      -3.903 -18.972  20.565  1.00 28.18           C
ANISOU 1869  CA  SER A 117     4770   2202   3736   -376   -130    282       C
ATOM   1870  C   SER A 117      -3.363 -19.059  21.994  1.00 21.73           C
ANISOU 1870  C   SER A 117     4139   1359   2760   -269    -90    377       C
ATOM   1871  O   SER A 117      -3.815 -19.844  22.830  1.00 24.75           O
ANISOU 1871  O   SER A 117     4653   1649   3101   -286     -7    479       O
ATOM   1872  CB  SER A 117      -5.207 -19.741  20.402  1.00 30.25           C
ANISOU 1872  CB  SER A 117     4972   2368   4153   -514    -74    314       C
ATOM   1873  OG  SER A 117      -6.259 -19.116  21.117  1.00 49.74           O
ANISOU 1873  OG  SER A 117     7249   4876   6774   -630     19    360       O
ATOM   1874  H   SER A 117      -2.980 -20.320  19.453  1.00 28.38           H
ATOM   1875  HA  SER A 117      -4.083 -18.042  20.357  1.00 33.90           H
ATOM   1876  HB2 SER A 117      -5.440 -19.770  19.461  1.00 36.39           H
ATOM   1877  HB3 SER A 117      -5.087 -20.641  20.742  1.00 36.39           H
ATOM   1878  HG  SER A 117      -6.978 -19.531  20.991  1.00 59.77           H
ATOM   1879  N   ALA A 118      -2.354 -18.230  22.256  1.00 24.12           N
ANISOU 1879  N   ALA A 118     4464   1743   2960   -149   -169    359       N
ATOM   1880  CA  ALA A 118      -1.689 -18.201  23.551  1.00 24.65           C
ANISOU 1880  CA  ALA A 118     4680   1862   2824      8   -187    445       C
ATOM   1881  C   ALA A 118      -0.875 -16.919  23.649  1.00 24.19           C
ANISOU 1881  C   ALA A 118     4352   2087   2750     65   -294    331       C
ATOM   1882  O   ALA A 118      -0.648 -16.226  22.654  1.00 22.11           O
ANISOU 1882  O   ALA A 118     3876   1899   2625     15   -347    236       O
ATOM   1883  CB  ALA A 118      -0.796 -19.432  23.749  1.00 32.28           C
ANISOU 1883  CB  ALA A 118     5859   2746   3659    263   -244    541       C
ATOM   1884  H   ALA A 118      -2.034 -17.667  21.690  1.00 29.04           H
ATOM   1885  HA  ALA A 118      -2.359 -18.193  24.252  1.00 29.67           H
ATOM   1886  HB1 ALA A 118      -0.371 -19.377  24.619  1.00 38.82           H
ATOM   1887  HB2 ALA A 118      -1.343 -20.231  23.697  1.00 38.82           H
ATOM   1888  HB3 ALA A 118      -0.121 -19.448  23.052  1.00 38.82           H
ATOM   1889  N   LEU A 119      -0.434 -16.612  24.872  1.00 28.09           N
ANISOU 1889  N   LEU A 119     4883   2727   3061    151   -339    350       N
ATOM   1890  CA  LEU A 119       0.411 -15.442  25.083  1.00 32.76           C
ANISOU 1890  CA  LEU A 119     5243   3566   3641    186   -482    236       C
ATOM   1891  C   LEU A 119       1.720 -15.568  24.310  1.00 26.12           C
ANISOU 1891  C   LEU A 119     4237   2827   2860    365   -628    232       C
ATOM   1892  O   LEU A 119       2.158 -14.620  23.647  1.00 27.24           O
ANISOU 1892  O   LEU A 119     4109   3098   3142    304   -686    138       O
ATOM   1893  CB  LEU A 119       0.688 -15.257  26.572  1.00 34.92           C
ANISOU 1893  CB  LEU A 119     5653   3962   3651    249   -546    252       C
ATOM   1894  CG  LEU A 119      -0.386 -14.545  27.391  1.00 35.84           C
ANISOU 1894  CG  LEU A 119     5838   4076   3703     73   -381    175       C
ATOM   1895  CD1 LEU A 119      -0.041 -14.592  28.870  1.00 46.41           C
ANISOU 1895  CD1 LEU A 119     7417   5532   4683    159   -442    202       C
ATOM   1896  CD2 LEU A 119      -0.540 -13.108  26.923  1.00 24.82           C
ANISOU 1896  CD2 LEU A 119     4159   2753   2517    -67   -400    -14       C
ATOM   1897  H   LEU A 119      -0.609 -17.061  25.584  1.00 33.79           H
ATOM   1898  HA  LEU A 119      -0.059 -14.656  24.762  1.00 39.41           H
ATOM   1899  HB2 LEU A 119       0.807 -16.135  26.965  1.00 41.99           H
ATOM   1900  HB3 LEU A 119       1.503 -14.739  26.662  1.00 41.99           H
ATOM   1901  HG  LEU A 119      -1.235 -14.996  27.265  1.00 43.09           H
ATOM   1902 HD11 LEU A 119      -0.732 -14.129  29.370  1.00 55.78           H
ATOM   1903 HD12 LEU A 119       0.008 -15.518  29.154  1.00 55.78           H
ATOM   1904 HD13 LEU A 119       0.815 -14.157  29.009  1.00 55.78           H
ATOM   1905 HD21 LEU A 119      -1.081 -12.623  27.566  1.00 29.87           H
ATOM   1906 HD22 LEU A 119       0.338 -12.702  26.855  1.00 29.87           H
ATOM   1907 HD23 LEU A 119      -0.975 -13.103  26.056  1.00 29.87           H
ATOM   1908  N   LYS A 120       2.367 -16.728  24.396  1.00 26.07           N
ANISOU 1908  N   LYS A 120     4382   2756   2766    595   -672    345       N
ATOM   1909  CA  LYS A 120       3.578 -17.001  23.624  1.00 26.28           C
ANISOU 1909  CA  LYS A 120     4243   2864   2880    809   -750    347       C
ATOM   1910  C   LYS A 120       3.151 -17.445  22.231  1.00 29.46           C
ANISOU 1910  C   LYS A 120     4690   3095   3408    762   -601    303       C
ATOM   1911  O   LYS A 120       2.864 -18.631  22.018  1.00 22.61           O
ANISOU 1911  O   LYS A 120     4089   1992   2511    853   -529    361       O
ATOM   1912  CB  LYS A 120       4.449 -18.031  24.334  1.00 30.17           C
ANISOU 1912  CB  LYS A 120     4869   3341   3254   1113   -866    486       C
ATOM   1913  CG  LYS A 120       4.992 -17.507  25.663  1.00 39.50           C
ANISOU 1913  CG  LYS A 120     6005   4732   4273   1151  -1082    524       C
ATOM   1914  CD  LYS A 120       6.205 -18.288  26.149  1.00 43.70           C
ANISOU 1914  CD  LYS A 120     6500   5330   4773   1452  -1256    654       C
ATOM   1915  CE  LYS A 120       6.711 -17.720  27.471  1.00 47.93           C
ANISOU 1915  CE  LYS A 120     6982   6085   5144   1409  -1482    670       C
ATOM   1916  NZ  LYS A 120       8.091 -18.166  27.805  1.00 54.92           N
ANISOU 1916  NZ  LYS A 120     7656   7101   6111   1612  -1665    773       N
ATOM   1917  H   LYS A 120       2.122 -17.381  24.900  1.00 31.37           H
ATOM   1918  HA  LYS A 120       4.109 -16.195  23.531  1.00 31.63           H
ATOM   1919  HB2 LYS A 120       3.920 -18.824  24.514  1.00 36.29           H
ATOM   1920  HB3 LYS A 120       5.202 -18.257  23.766  1.00 36.29           H
ATOM   1921  HG2 LYS A 120       4.299 -17.578  26.338  1.00 47.49           H
ATOM   1922  HG3 LYS A 120       5.256 -16.580  25.554  1.00 47.49           H
ATOM   1923  HD2 LYS A 120       5.961 -19.217  26.285  1.00 52.53           H
ATOM   1924  HD3 LYS A 120       6.917 -18.225  25.493  1.00 52.53           H
ATOM   1925  HE2 LYS A 120       6.714 -16.752  27.418  1.00 57.60           H
ATOM   1926  HE3 LYS A 120       6.122 -18.011  28.185  1.00 57.60           H
ATOM   1927  HZ1 LYS A 120       8.348 -17.809  28.579  1.00 66.00           H
ATOM   1928  HZ2 LYS A 120       8.117 -19.053  27.874  1.00 66.00           H
ATOM   1929  HZ3 LYS A 120       8.657 -17.909  27.168  1.00 66.00           H
ATOM   1930  N   SER A 121       3.100 -16.499  21.300  1.00 18.90           N
ANISOU 1930  N   SER A 121     3128   1859   2195    608   -572    205       N
ATOM   1931  CA  SER A 121       2.523 -16.763  19.992  1.00 20.69           C
ANISOU 1931  CA  SER A 121     3436   1939   2487    508   -462    157       C
ATOM   1932  C   SER A 121       3.205 -16.030  18.848  1.00 20.98           C
ANISOU 1932  C   SER A 121     3231   2141   2598    495   -437     97       C
ATOM   1933  O   SER A 121       2.795 -16.227  17.701  1.00 17.86           O
ANISOU 1933  O   SER A 121     2940   1646   2201    416   -360     55       O
ATOM   1934  CB  SER A 121       1.026 -16.395  20.018  1.00 24.22           C
ANISOU 1934  CB  SER A 121     3958   2251   2992    213   -427    141       C
ATOM   1935  OG  SER A 121       0.835 -15.064  20.478  1.00 19.18           O
ANISOU 1935  OG  SER A 121     3093   1768   2425     65   -473    102       O
ATOM   1936  H   SER A 121       3.392 -15.697  21.401  1.00 22.52           H
ATOM   1937  HA  SER A 121       2.610 -17.711  19.806  1.00 24.92           H
ATOM   1938  HB2 SER A 121       0.668 -16.472  19.120  1.00 29.15           H
ATOM   1939  HB3 SER A 121       0.562 -17.004  20.613  1.00 29.15           H
ATOM   1940  HG  SER A 121       1.125 -14.987  21.263  1.00 23.10           H
ATOM   1941  N   TRP A 122       4.224 -15.207  19.101  1.00 17.62           N
ANISOU 1941  N   TRP A 122     2405   2108   2183    349   -763    175       N
ATOM   1942  CA  TRP A 122       4.915 -14.526  18.018  1.00 19.63           C
ANISOU 1942  CA  TRP A 122     2473   2431   2554    317   -719     72       C
ATOM   1943  C   TRP A 122       5.888 -15.468  17.316  1.00 21.61           C
ANISOU 1943  C   TRP A 122     2646   2640   2925    460   -702     55       C
ATOM   1944  O   TRP A 122       6.644 -16.198  17.966  1.00 22.13           O
ANISOU 1944  O   TRP A 122     2699   2694   3016    614   -808    103       O
ATOM   1945  CB  TRP A 122       5.707 -13.322  18.526  1.00 21.83           C
ANISOU 1945  CB  TRP A 122     2602   2843   2849    280   -821     16       C
ATOM   1946  CG  TRP A 122       4.914 -12.204  19.089  1.00 24.94           C
ANISOU 1946  CG  TRP A 122     3069   3270   3138    156   -823     -5       C
ATOM   1947  CD1 TRP A 122       3.557 -12.117  19.186  1.00 21.04           C
ANISOU 1947  CD1 TRP A 122     2725   2725   2546     88   -726     35       C
ATOM   1948  CD2 TRP A 122       5.437 -10.993  19.641  1.00 22.09           C
ANISOU 1948  CD2 TRP A 122     2629   2990   2775     92   -925    -78       C
ATOM   1949  NE1 TRP A 122       3.202 -10.924  19.770  1.00 22.27           N
ANISOU 1949  NE1 TRP A 122     2909   2926   2625     16   -742     -7       N
ATOM   1950  CE2 TRP A 122       4.340 -10.215  20.057  1.00 22.97           C
ANISOU 1950  CE2 TRP A 122     2880   3081   2764      9   -870    -86       C
ATOM   1951  CE3 TRP A 122       6.729 -10.490  19.824  1.00 25.11           C
ANISOU 1951  CE3 TRP A 122     2824   3453   3266     90  -1061   -145       C
ATOM   1952  CZ2 TRP A 122       4.495  -8.962  20.647  1.00 20.33           C
ANISOU 1952  CZ2 TRP A 122     2551   2781   2394    -63   -945   -172       C
ATOM   1953  CZ3 TRP A 122       6.881  -9.250  20.409  1.00 24.39           C
ANISOU 1953  CZ3 TRP A 122     2719   3396   3152    -16  -1157   -229       C
ATOM   1954  CH2 TRP A 122       5.773  -8.499  20.814  1.00 27.65           C
ANISOU 1954  CH2 TRP A 122     3319   3763   3422    -86  -1098   -250       C
ATOM   1955  H   TRP A 122       4.527 -15.030  19.885  1.00 21.23           H
ATOM   1956  HA  TRP A 122       4.245 -14.219  17.388  1.00 23.64           H
ATOM   1957  HB2 TRP A 122       6.305 -13.628  19.226  1.00 26.28           H
ATOM   1958  HB3 TRP A 122       6.219 -12.963  17.785  1.00 26.28           H
ATOM   1959  HD1 TRP A 122       2.960 -12.768  18.898  1.00 25.34           H
ATOM   1960  HE1 TRP A 122       2.398 -10.666  19.929  1.00 26.81           H
ATOM   1961  HE3 TRP A 122       7.471 -10.983  19.556  1.00 30.22           H
ATOM   1962  HZ2 TRP A 122       3.760  -8.461  20.916  1.00 24.49           H
ATOM   1963  HZ3 TRP A 122       7.736  -8.907  20.536  1.00 29.36           H
ATOM   1964  HH2 TRP A 122       5.906  -7.666  21.206  1.00 33.26           H
ATOM   1965  N   ASN A 123       5.892 -15.422  15.985  1.00 24.59           N
ANISOU 1965  N   ASN A 123     2979   3001   3365    431   -566    -11       N
ATOM   1966  CA  ASN A 123       6.826 -16.186  15.169  1.00 23.60           C
ANISOU 1966  CA  ASN A 123     2780   2844   3343    580   -501    -50       C
ATOM   1967  C   ASN A 123       7.535 -15.252  14.199  1.00 21.90           C
ANISOU 1967  C   ASN A 123     2370   2747   3205    540   -388   -118       C
ATOM   1968  O   ASN A 123       6.935 -14.306  13.683  1.00 22.20           O
ANISOU 1968  O   ASN A 123     2422   2822   3191    389   -318   -140       O
ATOM   1969  CB  ASN A 123       6.108 -17.294  14.390  1.00 19.99           C
ANISOU 1969  CB  ASN A 123     2526   2215   2855    608   -414    -71       C
ATOM   1970  CG  ASN A 123       6.972 -17.890  13.291  1.00 36.11           C
ANISOU 1970  CG  ASN A 123     4524   4225   4971    759   -297   -149       C
ATOM   1971  OD1 ASN A 123       6.764 -17.618  12.108  1.00 34.83           O
ANISOU 1971  OD1 ASN A 123     4390   4073   4771    710   -169   -226       O
ATOM   1972  ND2 ASN A 123       7.951 -18.701  13.678  1.00 38.10           N
ANISOU 1972  ND2 ASN A 123     4717   4442   5318    966   -336   -124       N
ATOM   1973  H   ASN A 123       5.348 -14.943  15.523  1.00 29.60           H
ATOM   1974  HA  ASN A 123       7.493 -16.597  15.740  1.00 28.40           H
ATOM   1975  HB2 ASN A 123       5.868 -18.007  15.003  1.00 24.08           H
ATOM   1976  HB3 ASN A 123       5.310 -16.927  13.979  1.00 24.08           H
ATOM   1977 HD21 ASN A 123       8.466 -19.062  13.093  1.00 45.81           H
ATOM   1978 HD22 ASN A 123       8.068 -18.864  14.514  1.00 45.81           H
ATOM   1979  N   ASP A 124       8.816 -15.524  13.962  1.00 25.95           N
ANISOU 1979  N   ASP A 124     2694   3316   3850    685   -360   -134       N
ATOM   1980  CA  ASP A 124       9.619 -14.790  12.990  1.00 26.03           C
ANISOU 1980  CA  ASP A 124     2499   3433   3957    663   -206   -177       C
ATOM   1981  C   ASP A 124       9.591 -15.547  11.668  1.00 27.77           C
ANISOU 1981  C   ASP A 124     2831   3580   4142    771     -6   -230       C
ATOM   1982  O   ASP A 124      10.079 -16.678  11.589  1.00 28.70           O
ANISOU 1982  O   ASP A 124     2974   3624   4308    971     13   -245       O
ATOM   1983  CB  ASP A 124      11.048 -14.629  13.507  1.00 47.08           C
ANISOU 1983  CB  ASP A 124     4852   6224   6814    756   -279   -162       C
ATOM   1984  CG  ASP A 124      11.997 -14.091  12.453  1.00 40.31           C
ANISOU 1984  CG  ASP A 124     3751   5469   6097    757    -70   -185       C
ATOM   1985  OD1 ASP A 124      11.533 -13.668  11.373  1.00 54.52           O
ANISOU 1985  OD1 ASP A 124     5653   7251   7811    672    126   -205       O
ATOM   1986  OD2 ASP A 124      13.217 -14.090  12.712  1.00 38.76           O
ANISOU 1986  OD2 ASP A 124     3251   5378   6097    847   -100   -172       O
ATOM   1987  H   ASP A 124       9.253 -16.147  14.363  1.00 31.23           H
ATOM   1988  HA  ASP A 124       9.251 -13.905  12.843  1.00 31.32           H
ATOM   1989  HB2 ASP A 124      11.046 -14.009  14.253  1.00 56.59           H
ATOM   1990  HB3 ASP A 124      11.379 -15.494  13.796  1.00 56.59           H
ATOM   1991  N   GLY A 125       9.030 -14.925  10.634  1.00 31.30           N
ANISOU 1991  N   GLY A 125     3365   4038   4491    656    135   -261       N
ATOM   1992  CA  GLY A 125       8.865 -15.586   9.361  1.00 40.40           C
ANISOU 1992  CA  GLY A 125     4682   5120   5548    747    302   -329       C
ATOM   1993  C   GLY A 125       9.317 -14.760   8.177  1.00 34.50           C
ANISOU 1993  C   GLY A 125     3857   4477   4775    718    526   -339       C
ATOM   1994  O   GLY A 125       9.542 -13.551   8.281  1.00 32.99           O
ANISOU 1994  O   GLY A 125     3505   4389   4640    579    551   -282       O
ATOM   1995  H   GLY A 125       8.739 -14.116  10.652  1.00 37.65           H
ATOM   1996  HA2 GLY A 125       9.377 -16.409   9.364  1.00 48.57           H
ATOM   1997  HA3 GLY A 125       7.926 -15.799   9.236  1.00 48.57           H
ATOM   1998  N   PRO A 126       9.477 -15.411   7.024  1.00 27.96           N
ANISOU 1998  N   PRO A 126     3164   3608   3850    853    703   -411       N
ATOM   1999  CA  PRO A 126       9.787 -14.663   5.795  1.00 39.12           C
ANISOU 1999  CA  PRO A 126     4568   5117   5178    834    946   -405       C
ATOM   2000  C   PRO A 126       8.688 -13.661   5.472  1.00 31.19           C
ANISOU 2000  C   PRO A 126     3707   4123   4019    631    894   -366       C
ATOM   2001  O   PRO A 126       7.500 -13.991   5.482  1.00 27.54           O
ANISOU 2001  O   PRO A 126     3471   3571   3423    570    743   -406       O
ATOM   2002  CB  PRO A 126       9.891 -15.757   4.722  1.00 35.18           C
ANISOU 2002  CB  PRO A 126     4291   4540   4537   1036   1101   -518       C
ATOM   2003  CG  PRO A 126      10.236 -17.002   5.483  1.00 46.66           C
ANISOU 2003  CG  PRO A 126     5729   5880   6119   1204    992   -564       C
ATOM   2004  CD  PRO A 126       9.547 -16.874   6.827  1.00 31.75           C
ANISOU 2004  CD  PRO A 126     3812   3948   4305   1054    710   -499       C
ATOM   2005  HA  PRO A 126      10.638 -14.205   5.878  1.00 47.03           H
ATOM   2006  HB2 PRO A 126       9.042 -15.853   4.264  1.00 42.31           H
ATOM   2007  HB3 PRO A 126      10.588 -15.532   4.087  1.00 42.31           H
ATOM   2008  HG2 PRO A 126       9.910 -17.779   5.003  1.00 56.08           H
ATOM   2009  HG3 PRO A 126      11.197 -17.061   5.595  1.00 56.08           H
ATOM   2010  HD2 PRO A 126       8.659 -17.263   6.799  1.00 38.19           H
ATOM   2011  HD3 PRO A 126      10.071 -17.294   7.526  1.00 38.19           H
ATOM   2012  N   CYS A 127       9.097 -12.430   5.164  1.00 25.62           N
ANISOU 2012  N   CYS A 127     2859   3523   3353    528   1025   -280       N
ATOM   2013  CA  CYS A 127       8.132 -11.356   4.970  1.00 28.62           C
ANISOU 2013  CA  CYS A 127     3353   3903   3619    353    970   -220       C
ATOM   2014  C   CYS A 127       7.262 -11.552   3.735  1.00 25.98           C
ANISOU 2014  C   CYS A 127     3326   3539   3008    385   1020   -259       C
ATOM   2015  O   CYS A 127       6.226 -10.889   3.617  1.00 23.54           O
ANISOU 2015  O   CYS A 127     3139   3215   2590    271    913   -219       O
ATOM   2016  CB  CYS A 127       8.866 -10.014   4.887  1.00 29.28           C
ANISOU 2016  CB  CYS A 127     3229   4068   3828    237   1116   -111       C
ATOM   2017  SG  CYS A 127       9.809  -9.592   6.379  1.00 30.53           S
ANISOU 2017  SG  CYS A 127     3025   4265   4310    151    986    -85       S
ATOM   2018  H   CYS A 127       9.918 -12.196   5.062  1.00 30.83           H
ATOM   2019  HA  CYS A 127       7.538 -11.334   5.737  1.00 34.43           H
ATOM   2020  HB2 CYS A 127       9.488 -10.046   4.144  1.00 35.22           H
ATOM   2021  HB3 CYS A 127       8.212  -9.312   4.743  1.00 35.22           H
ATOM   2022  N   ASP A 128       7.641 -12.446   2.825  1.00 23.46           N
ANISOU 2022  N   ASP A 128     3140   3208   2565    551   1164   -344       N
ATOM   2023  CA  ASP A 128       6.875 -12.671   1.605  1.00 25.10           C
ANISOU 2023  CA  ASP A 128     3668   3393   2474    592   1188   -406       C
ATOM   2024  C   ASP A 128       5.800 -13.740   1.761  1.00 24.97           C
ANISOU 2024  C   ASP A 128     3868   3251   2370    594    942   -534       C
ATOM   2025  O   ASP A 128       5.044 -13.977   0.812  1.00 27.52           O
ANISOU 2025  O   ASP A 128     4460   3548   2450    605    892   -608       O
ATOM   2026  CB  ASP A 128       7.819 -13.047   0.457  1.00 33.74           C
ANISOU 2026  CB  ASP A 128     4843   4536   3439    778   1491   -449       C
ATOM   2027  CG  ASP A 128       8.458 -14.403   0.651  1.00 52.34           C
ANISOU 2027  CG  ASP A 128     7191   6819   5878    968   1528   -579       C
ATOM   2028  OD1 ASP A 128       8.409 -15.227  -0.286  1.00 69.39           O
ANISOU 2028  OD1 ASP A 128     9595   8927   7843   1097   1583   -702       O
ATOM   2029  OD2 ASP A 128       8.992 -14.651   1.752  1.00 50.43           O
ANISOU 2029  OD2 ASP A 128     6695   6562   5903    974   1455   -554       O
ATOM   2030  H   ASP A 128       8.343 -12.937   2.892  1.00 28.24           H
ATOM   2031  HA  ASP A 128       6.427 -11.845   1.365  1.00 30.20           H
ATOM   2032  HB2 ASP A 128       7.317 -13.067  -0.373  1.00 40.57           H
ATOM   2033  HB3 ASP A 128       8.527 -12.386   0.400  1.00 40.57           H
ATOM   2034  N   ASN A 129       5.714 -14.391   2.921  1.00 27.68           N
ANISOU 2034  N   ASN A 129     4105   3510   2901    575    782   -556       N
ATOM   2035  CA  ASN A 129       4.573 -15.251   3.203  1.00 27.92           C
ANISOU 2035  CA  ASN A 129     4308   3408   2892    518    548   -639       C
ATOM   2036  C   ASN A 129       3.288 -14.432   3.150  1.00 24.17           C
ANISOU 2036  C   ASN A 129     3882   2968   2331    345    388   -581       C
ATOM   2037  O   ASN A 129       3.273 -13.241   3.473  1.00 24.07           O
ANISOU 2037  O   ASN A 129     3725   3048   2371    260    411   -461       O
ATOM   2038  CB  ASN A 129       4.709 -15.905   4.579  1.00 27.91           C
ANISOU 2038  CB  ASN A 129     4174   3320   3109    515    429   -619       C
ATOM   2039  CG  ASN A 129       5.731 -17.019   4.595  1.00 31.00           C
ANISOU 2039  CG  ASN A 129     4570   3630   3577    716    529   -693       C
ATOM   2040  OD1 ASN A 129       6.115 -17.540   3.548  1.00 33.38           O
ANISOU 2040  OD1 ASN A 129     5027   3901   3754    856    669   -798       O
ATOM   2041  ND2 ASN A 129       6.172 -17.400   5.788  1.00 41.49           N
ANISOU 2041  ND2 ASN A 129     5745   4920   5099    754    456   -637       N
ATOM   2042  H   ASN A 129       6.297 -14.351   3.552  1.00 33.30           H
ATOM   2043  HA  ASN A 129       4.531 -15.959   2.542  1.00 33.59           H
ATOM   2044  HB2 ASN A 129       4.986 -15.234   5.222  1.00 33.57           H
ATOM   2045  HB3 ASN A 129       3.853 -16.279   4.837  1.00 33.57           H
ATOM   2046 HD21 ASN A 129       5.876 -17.016   6.499  1.00 49.87           H
ATOM   2047 HD22 ASN A 129       6.754 -18.030   5.851  1.00 49.87           H
ATOM   2048  N   THR A 130       2.197 -15.077   2.749  1.00 22.80           N
ANISOU 2048  N   THR A 130     3908   2711   2046    294    216   -672       N
ATOM   2049  CA  THR A 130       0.898 -14.420   2.631  1.00 24.06           C
ANISOU 2049  CA  THR A 130     4094   2910   2139    152     43   -624       C
ATOM   2050  C   THR A 130       0.023 -14.852   3.801  1.00 20.16           C
ANISOU 2050  C   THR A 130     3505   2333   1824     28   -139   -602       C
ATOM   2051  O   THR A 130      -0.435 -15.999   3.853  1.00 20.41           O
ANISOU 2051  O   THR A 130     3645   2228   1880      1   -253   -699       O
ATOM   2052  CB  THR A 130       0.234 -14.749   1.295  1.00 27.75           C
ANISOU 2052  CB  THR A 130     4824   3368   2353    168    -45   -737       C
ATOM   2053  OG1 THR A 130       0.100 -16.168   1.153  1.00 35.80           O
ANISOU 2053  OG1 THR A 130     6008   4230   3365    193   -134   -904       O
ATOM   2054  CG2 THR A 130       1.065 -14.199   0.141  1.00 26.91           C
ANISOU 2054  CG2 THR A 130     4835   3362   2028    300    172   -727       C
ATOM   2055  H   THR A 130       2.184 -15.910   2.536  1.00 27.45           H
ATOM   2056  HA  THR A 130       1.024 -13.460   2.683  1.00 28.96           H
ATOM   2057  HB  THR A 130      -0.646 -14.342   1.263  1.00 33.39           H
ATOM   2058  HG1 THR A 130      -0.390 -16.473   1.763  1.00 43.05           H
ATOM   2059 HG21 THR A 130       0.629 -14.392  -0.704  1.00 32.38           H
ATOM   2060 HG22 THR A 130       1.165 -13.239   0.231  1.00 32.38           H
ATOM   2061 HG23 THR A 130       1.945 -14.609   0.141  1.00 32.38           H
ATOM   2062  N   PHE A 131      -0.202 -13.930   4.736  1.00 17.21           N
ANISOU 2062  N   PHE A 131     2944   2025   1571    -48   -151   -473       N
ATOM   2063  CA  PHE A 131      -1.019 -14.181   5.909  1.00 16.21           C
ANISOU 2063  CA  PHE A 131     2721   1845   1593   -153   -276   -425       C
ATOM   2064  C   PHE A 131      -2.096 -13.106   6.023  1.00 18.94           C
ANISOU 2064  C   PHE A 131     2984   2277   1936   -247   -354   -335       C
ATOM   2065  O   PHE A 131      -1.980 -12.019   5.451  1.00 18.04           O
ANISOU 2065  O   PHE A 131     2863   2255   1737   -221   -298   -285       O
ATOM   2066  CB  PHE A 131      -0.195 -14.165   7.211  1.00 19.27           C
ANISOU 2066  CB  PHE A 131     2967   2225   2131   -119   -208   -360       C
ATOM   2067  CG  PHE A 131       0.836 -15.253   7.314  1.00 16.96           C
ANISOU 2067  CG  PHE A 131     2718   1843   1882     -1   -148   -423       C
ATOM   2068  CD1 PHE A 131       0.572 -16.534   6.866  1.00 21.76           C
ANISOU 2068  CD1 PHE A 131     3496   2307   2466     22   -201   -525       C
ATOM   2069  CD2 PHE A 131       2.073 -14.989   7.882  1.00 21.73           C
ANISOU 2069  CD2 PHE A 131     3186   2500   2571     91    -52   -383       C
ATOM   2070  CE1 PHE A 131       1.528 -17.532   6.973  1.00 23.34           C
ANISOU 2070  CE1 PHE A 131     3748   2402   2717    164   -137   -579       C
ATOM   2071  CE2 PHE A 131       3.031 -15.978   7.990  1.00 20.13           C
ANISOU 2071  CE2 PHE A 131     2997   2224   2427    232     -3   -429       C
ATOM   2072  CZ  PHE A 131       2.759 -17.251   7.536  1.00 23.36           C
ANISOU 2072  CZ  PHE A 131     3595   2477   2805    283    -35   -523       C
ATOM   2073  H   PHE A 131       0.118 -13.132   4.707  1.00 20.74           H
ATOM   2074  HA  PHE A 131      -1.433 -15.052   5.805  1.00 19.54           H
ATOM   2075  HB2 PHE A 131       0.269 -13.316   7.273  1.00 23.21           H
ATOM   2076  HB3 PHE A 131      -0.802 -14.267   7.961  1.00 23.21           H
ATOM   2077  HD1 PHE A 131      -0.255 -16.728   6.488  1.00 26.20           H
ATOM   2078  HD2 PHE A 131       2.260 -14.133   8.195  1.00 26.16           H
ATOM   2079  HE1 PHE A 131       1.342 -18.390   6.666  1.00 28.09           H
ATOM   2080  HE2 PHE A 131       3.858 -15.785   8.369  1.00 24.24           H
ATOM   2081  HZ  PHE A 131       3.402 -17.919   7.608  1.00 28.12           H
ATOM   2082  N   LEU A 132      -3.140 -13.404   6.792  1.00 20.23           N
ANISOU 2082  N   LEU A 132     3079   2402   2206   -347   -465   -302       N
ATOM   2083  CA  LEU A 132      -4.009 -12.344   7.287  1.00 15.37           C
ANISOU 2083  CA  LEU A 132     2335   1869   1639   -400   -493   -198       C
ATOM   2084  C   LEU A 132      -3.166 -11.353   8.094  1.00 16.67           C
ANISOU 2084  C   LEU A 132     2411   2080   1844   -351   -366   -128       C
ATOM   2085  O   LEU A 132      -2.022 -11.631   8.467  1.00 18.21           O
ANISOU 2085  O   LEU A 132     2603   2251   2065   -298   -286   -149       O
ATOM   2086  CB  LEU A 132      -5.134 -12.925   8.131  1.00 15.62           C
ANISOU 2086  CB  LEU A 132     2282   1853   1800   -505   -578   -163       C
ATOM   2087  CG  LEU A 132      -6.050 -13.914   7.411  1.00 21.33           C
ANISOU 2087  CG  LEU A 132     3062   2511   2531   -600   -735   -239       C
ATOM   2088  CD1 LEU A 132      -7.145 -14.404   8.357  1.00 20.94           C
ANISOU 2088  CD1 LEU A 132     2882   2417   2656   -728   -779   -171       C
ATOM   2089  CD2 LEU A 132      -6.657 -13.304   6.155  1.00 20.86           C
ANISOU 2089  CD2 LEU A 132     3032   2544   2349   -594   -853   -268       C
ATOM   2090  H   LEU A 132      -3.362 -14.198   7.037  1.00 24.37           H
ATOM   2091  HA  LEU A 132      -4.426 -11.872   6.549  1.00 18.54           H
ATOM   2092  HB2 LEU A 132      -4.739 -13.391   8.885  1.00 18.83           H
ATOM   2093  HB3 LEU A 132      -5.687 -12.193   8.446  1.00 18.83           H
ATOM   2094  HG  LEU A 132      -5.521 -14.676   7.130  1.00 25.68           H
ATOM   2095 HD11 LEU A 132      -7.721 -15.022   7.880  1.00 25.21           H
ATOM   2096 HD12 LEU A 132      -6.732 -14.853   9.111  1.00 25.21           H
ATOM   2097 HD13 LEU A 132      -7.660 -13.643   8.666  1.00 25.21           H
ATOM   2098 HD21 LEU A 132      -7.344 -13.898   5.815  1.00 25.12           H
ATOM   2099 HD22 LEU A 132      -7.045 -12.443   6.378  1.00 25.12           H
ATOM   2100 HD23 LEU A 132      -5.959 -13.190   5.491  1.00 25.12           H
ATOM   2101  N   PHE A 133      -3.730 -10.178   8.356  1.00 16.42           N
ANISOU 2101  N   PHE A 133     2303   2108   1829   -363   -359    -50       N
ATOM   2102  CA  PHE A 133      -2.967  -9.139   9.035  1.00 17.21           C
ANISOU 2102  CA  PHE A 133     2346   2228   1965   -335   -259     -6       C
ATOM   2103  C   PHE A 133      -3.885  -8.288   9.899  1.00 15.15           C
ANISOU 2103  C   PHE A 133     2010   1984   1762   -352   -269     60       C
ATOM   2104  O   PHE A 133      -5.111  -8.343   9.785  1.00 16.59           O
ANISOU 2104  O   PHE A 133     2155   2186   1961   -372   -335     92       O
ATOM   2105  CB  PHE A 133      -2.199  -8.267   8.026  1.00 18.14           C
ANISOU 2105  CB  PHE A 133     2509   2375   2009   -296   -174      7       C
ATOM   2106  CG  PHE A 133      -3.080  -7.560   7.028  1.00 12.12           C
ANISOU 2106  CG  PHE A 133     1805   1647   1154   -282   -216     59       C
ATOM   2107  CD1 PHE A 133      -3.457  -8.183   5.850  1.00 16.97           C
ANISOU 2107  CD1 PHE A 133     2526   2284   1638   -263   -290     20       C
ATOM   2108  CD2 PHE A 133      -3.518  -6.267   7.265  1.00 18.03           C
ANISOU 2108  CD2 PHE A 133     2519   2396   1934   -271   -196    143       C
ATOM   2109  CE1 PHE A 133      -4.263  -7.534   4.930  1.00 14.88           C
ANISOU 2109  CE1 PHE A 133     2322   2065   1267   -232   -365     75       C
ATOM   2110  CE2 PHE A 133      -4.324  -5.612   6.349  1.00 20.16           C
ANISOU 2110  CE2 PHE A 133     2845   2696   2121   -228   -249    210       C
ATOM   2111  CZ  PHE A 133      -4.696  -6.247   5.180  1.00 19.96           C
ANISOU 2111  CZ  PHE A 133     2914   2715   1954   -208   -344    183       C
ATOM   2112  H   PHE A 133      -4.538  -9.964   8.154  1.00 19.80           H
ATOM   2113  HA  PHE A 133      -2.332  -9.567   9.630  1.00 20.74           H
ATOM   2114  HB2 PHE A 133      -1.704  -7.590   8.513  1.00 21.86           H
ATOM   2115  HB3 PHE A 133      -1.587  -8.832   7.529  1.00 21.86           H
ATOM   2116  HD1 PHE A 133      -3.165  -9.049   5.674  1.00 20.45           H
ATOM   2117  HD2 PHE A 133      -3.268  -5.833   8.049  1.00 21.72           H
ATOM   2118  HE1 PHE A 133      -4.513  -7.965   4.144  1.00 17.94           H
ATOM   2119  HE2 PHE A 133      -4.614  -4.746   6.521  1.00 24.28           H
ATOM   2120  HZ  PHE A 133      -5.236  -5.808   4.563  1.00 24.04           H
ATOM   2121  N   ILE A 134      -3.264  -7.494  10.773  1.00 15.19           N
ANISOU 2121  N   ILE A 134     1987   1980   1806   -339   -204     71       N
ATOM   2122  CA  ILE A 134      -3.972  -6.674  11.750  1.00 15.34           C
ANISOU 2122  CA  ILE A 134     1969   1998   1862   -330   -186    110       C
ATOM   2123  C   ILE A 134      -3.402  -5.262  11.705  1.00 14.96           C
ANISOU 2123  C   ILE A 134     1943   1920   1823   -314   -128    116       C
ATOM   2124  O   ILE A 134      -2.232  -5.051  12.049  1.00 16.64           O
ANISOU 2124  O   ILE A 134     2155   2109   2060   -338   -102     75       O
ATOM   2125  CB  ILE A 134      -3.842  -7.242  13.176  1.00 16.25           C
ANISOU 2125  CB  ILE A 134     2075   2102   1997   -334   -181     96       C
ATOM   2126  CG1 ILE A 134      -4.257  -8.711  13.223  1.00 13.14           C
ANISOU 2126  CG1 ILE A 134     1680   1697   1615   -365   -222    105       C
ATOM   2127  CG2 ILE A 134      -4.680  -6.424  14.153  1.00 15.71           C
ANISOU 2127  CG2 ILE A 134     1997   2038   1934   -303   -134    127       C
ATOM   2128  CD1 ILE A 134      -3.893  -9.410  14.522  1.00 16.40           C
ANISOU 2128  CD1 ILE A 134     2124   2087   2022   -355   -213    115       C
ATOM   2129  H   ILE A 134      -2.409  -7.413  10.819  1.00 18.32           H
ATOM   2130  HA  ILE A 134      -4.910  -6.636  11.504  1.00 18.50           H
ATOM   2131  HB  ILE A 134      -2.909  -7.183  13.434  1.00 19.58           H
ATOM   2132 HG12 ILE A 134      -5.220  -8.766  13.117  1.00 15.86           H
ATOM   2133 HG13 ILE A 134      -3.816  -9.183  12.499  1.00 15.86           H
ATOM   2134 HG21 ILE A 134      -4.637  -6.838  15.029  1.00 18.94           H
ATOM   2135 HG22 ILE A 134      -4.324  -5.522  14.196  1.00 18.94           H
ATOM   2136 HG23 ILE A 134      -5.598  -6.403  13.842  1.00 18.94           H
ATOM   2137 HD11 ILE A 134      -4.068 -10.360  14.429  1.00 19.77           H
ATOM   2138 HD12 ILE A 134      -2.952  -9.263  14.706  1.00 19.77           H
ATOM   2139 HD13 ILE A 134      -4.432  -9.043  15.240  1.00 19.77           H
ATOM   2140  N   CYS A 135      -4.229  -4.299  11.301  1.00 17.25           N
ANISOU 2140  N   CYS A 135     2244   2199   2112   -276   -115    171       N
ATOM   2141  CA  CYS A 135      -3.855  -2.898  11.386  1.00 15.99           C
ANISOU 2141  CA  CYS A 135     2130   1965   1980   -263    -54    186       C
ATOM   2142  C   CYS A 135      -4.308  -2.312  12.729  1.00 16.96           C
ANISOU 2142  C   CYS A 135     2260   2047   2137   -229    -30    156       C
ATOM   2143  O   CYS A 135      -5.253  -2.795  13.360  1.00 15.55           O
ANISOU 2143  O   CYS A 135     2039   1915   1953   -190    -35    167       O
ATOM   2144  CB  CYS A 135      -4.472  -2.068  10.259  1.00 16.70           C
ANISOU 2144  CB  CYS A 135     2264   2037   2044   -208    -46    275       C
ATOM   2145  SG  CYS A 135      -4.198  -2.599   8.560  1.00 20.77           S
ANISOU 2145  SG  CYS A 135     2833   2610   2449   -211    -70    318       S
ATOM   2146  H   CYS A 135      -5.012  -4.436  10.974  1.00 20.79           H
ATOM   2147  HA  CYS A 135      -2.890  -2.839  11.306  1.00 19.27           H
ATOM   2148  HB2 CYS A 135      -5.432  -2.056  10.394  1.00 20.13           H
ATOM   2149  HB3 CYS A 135      -4.116  -1.168  10.328  1.00 20.13           H
ATOM   2150  N   LYS A 136      -3.643  -1.235  13.141  1.00 17.48           N
ANISOU 2150  N   LYS A 136     2388   2015   2237   -247      7    118       N
ATOM   2151  CA  LYS A 136      -3.980  -0.511  14.364  1.00 17.50           C
ANISOU 2151  CA  LYS A 136     2451   1953   2244   -202     32     61       C
ATOM   2152  C   LYS A 136      -3.949   0.978  14.074  1.00 19.82           C
ANISOU 2152  C   LYS A 136     2837   2101   2594   -181     82     72       C
ATOM   2153  O   LYS A 136      -2.971   1.484  13.515  1.00 15.40           O
ANISOU 2153  O   LYS A 136     2301   1464   2086   -271     90     75       O
ATOM   2154  CB  LYS A 136      -2.999  -0.861  15.486  1.00 19.44           C
ANISOU 2154  CB  LYS A 136     2718   2204   2466   -264    -17    -44       C
ATOM   2155  CG  LYS A 136      -3.099  -0.022  16.751  1.00 24.48           C
ANISOU 2155  CG  LYS A 136     3471   2762   3069   -226     -9   -138       C
ATOM   2156  CD  LYS A 136      -1.980  -0.451  17.692  1.00 26.87           C
ANISOU 2156  CD  LYS A 136     3790   3089   3330   -295   -112   -239       C
ATOM   2157  CE  LYS A 136      -2.187   0.002  19.122  1.00 35.20           C
ANISOU 2157  CE  LYS A 136     4993   4107   4274   -237   -128   -345       C
ATOM   2158  NZ  LYS A 136      -1.025  -0.458  19.941  1.00 29.54           N
ANISOU 2158  NZ  LYS A 136     4286   3433   3506   -301   -277   -436       N
ATOM   2159  H   LYS A 136      -2.976  -0.895  12.717  1.00 21.06           H
ATOM   2160  HA  LYS A 136      -4.875  -0.745  14.657  1.00 21.08           H
ATOM   2161  HB2 LYS A 136      -3.149  -1.784  15.742  1.00 23.42           H
ATOM   2162  HB3 LYS A 136      -2.098  -0.754  15.143  1.00 23.42           H
ATOM   2163  HG2 LYS A 136      -2.994   0.918  16.538  1.00 29.46           H
ATOM   2164  HG3 LYS A 136      -3.955  -0.171  17.184  1.00 29.46           H
ATOM   2165  HD2 LYS A 136      -1.925  -1.420  17.693  1.00 32.33           H
ATOM   2166  HD3 LYS A 136      -1.144  -0.072  17.378  1.00 32.33           H
ATOM   2167  HE2 LYS A 136      -2.237   0.970  19.160  1.00 42.32           H
ATOM   2168  HE3 LYS A 136      -3.000  -0.387  19.479  1.00 42.32           H
ATOM   2169  HZ1 LYS A 136      -0.271  -0.104  19.626  1.00 35.54           H
ATOM   2170  HZ2 LYS A 136      -1.131  -0.208  20.788  1.00 35.54           H
ATOM   2171  HZ3 LYS A 136      -0.962  -1.346  19.908  1.00 35.54           H
ATOM   2172  N   ARG A 137      -5.022   1.672  14.446  1.00 15.80           N
ANISOU 2172  N   ARG A 137     2374   1541   2087    -59    132     89       N
ATOM   2173  CA  ARG A 137      -5.107   3.122  14.306  1.00 19.69           C
ANISOU 2173  CA  ARG A 137     2987   1854   2639     -9    186     97       C
ATOM   2174  C   ARG A 137      -5.581   3.698  15.632  1.00 21.20           C
ANISOU 2174  C   ARG A 137     3278   1970   2809     85    234     -7       C
ATOM   2175  O   ARG A 137      -6.691   3.357  16.092  1.00 19.38           O
ANISOU 2175  O   ARG A 137     2992   1830   2541    215    286     17       O
ATOM   2176  CB  ARG A 137      -6.057   3.515  13.172  1.00 19.94           C
ANISOU 2176  CB  ARG A 137     2998   1885   2694    107    207    244       C
ATOM   2177  CG  ARG A 137      -6.163   5.014  12.979  1.00 29.77           C
ANISOU 2177  CG  ARG A 137     4390   2914   4007    182    268    278       C
ATOM   2178  CD  ARG A 137      -7.100   5.382  11.846  1.00 20.26           C
ANISOU 2178  CD  ARG A 137     3170   1717   2809    326    263    445       C
ATOM   2179  NE  ARG A 137      -7.178   6.829  11.687  1.00 29.13           N
ANISOU 2179  NE  ARG A 137     4461   2602   4006    415    329    494       N
ATOM   2180  CZ  ARG A 137      -7.895   7.445  10.758  1.00 36.17           C
ANISOU 2180  CZ  ARG A 137     5391   3445   4909    568    325    653       C
ATOM   2181  NH1 ARG A 137      -8.613   6.768   9.878  1.00 34.66           N
ANISOU 2181  NH1 ARG A 137     5072   3444   4653    641    235    767       N
ATOM   2182  NH2 ARG A 137      -7.891   8.774  10.711  1.00 37.58           N
ANISOU 2182  NH2 ARG A 137     5751   3364   5165    650    396    697       N
ATOM   2183  H   ARG A 137      -5.727   1.318  14.789  1.00 19.05           H
ATOM   2184  HA  ARG A 137      -4.227   3.478  14.104  1.00 23.71           H
ATOM   2185  HB2 ARG A 137      -5.735   3.129  12.343  1.00 24.02           H
ATOM   2186  HB3 ARG A 137      -6.944   3.176  13.373  1.00 24.02           H
ATOM   2187  HG2 ARG A 137      -6.501   5.417  13.794  1.00 35.81           H
ATOM   2188  HG3 ARG A 137      -5.285   5.371  12.772  1.00 35.81           H
ATOM   2189  HD2 ARG A 137      -6.773   4.998  11.018  1.00 24.39           H
ATOM   2190  HD3 ARG A 137      -7.989   5.045  12.040  1.00 24.39           H
ATOM   2191  HE  ARG A 137      -6.728   7.317  12.233  1.00 35.05           H
ATOM   2192 HH11 ARG A 137      -8.621   5.908   9.900  1.00 41.68           H
ATOM   2193 HH12 ARG A 137      -9.071   7.187   9.283  1.00 41.68           H
ATOM   2194 HH21 ARG A 137      -7.426   9.223  11.278  1.00 45.19           H
ATOM   2195 HH22 ARG A 137      -8.352   9.185  10.112  1.00 45.19           H
ATOM   2196  N   PRO A 138      -4.796   4.553  16.286  1.00 22.07           N
ANISOU 2196  N   PRO A 138     3531   1916   2939     22    225   -130       N
ATOM   2197  CA  PRO A 138      -5.256   5.132  17.554  1.00 23.17           C
ANISOU 2197  CA  PRO A 138     3815   1972   3018    131    274   -255       C
ATOM   2198  C   PRO A 138      -6.459   6.046  17.361  1.00 25.62           C
ANISOU 2198  C   PRO A 138     4183   2178   3372    335    391   -194       C
ATOM   2199  O   PRO A 138      -6.647   6.663  16.310  1.00 20.30           O
ANISOU 2199  O   PRO A 138     3507   1412   2795    366    407    -78       O
ATOM   2200  CB  PRO A 138      -4.037   5.915  18.065  1.00 24.75           C
ANISOU 2200  CB  PRO A 138     4163   1991   3252    -15    196   -410       C
ATOM   2201  CG  PRO A 138      -3.134   6.079  16.878  1.00 33.11           C
ANISOU 2201  CG  PRO A 138     5142   2996   4442   -177    162   -322       C
ATOM   2202  CD  PRO A 138      -3.395   4.904  15.973  1.00 29.14           C
ANISOU 2202  CD  PRO A 138     4451   2710   3910   -166    165   -175       C
ATOM   2203  HA  PRO A 138      -5.480   4.430  18.185  1.00 27.90           H
ATOM   2204  HB2 PRO A 138      -4.321   6.778  18.405  1.00 29.79           H
ATOM   2205  HB3 PRO A 138      -3.595   5.411  18.767  1.00 29.79           H
ATOM   2206  HG2 PRO A 138      -3.343   6.911  16.424  1.00 39.82           H
ATOM   2207  HG3 PRO A 138      -2.210   6.084  17.171  1.00 39.82           H
ATOM   2208  HD2 PRO A 138      -3.300   5.157  15.041  1.00 35.05           H
ATOM   2209  HD3 PRO A 138      -2.798   4.168  16.180  1.00 35.05           H
ATOM   2210  N   TYR A 139      -7.288   6.114  18.398  1.00 25.57           N
ANISOU 2210  N   TYR A 139     4235   2195   3287    495    483   -260       N
ATOM   2211  CA  TYR A 139      -8.421   7.027  18.398  1.00 25.33           C
ANISOU 2211  CA  TYR A 139     4255   2060   3307    727    614   -223       C
ATOM   2212  C   TYR A 139      -7.942   8.428  18.762  1.00 30.63           C
ANISOU 2212  C   TYR A 139     5197   2428   4013    744    630   -359       C
ATOM   2213  O   TYR A 139      -7.291   8.629  19.788  1.00 31.06           O
ANISOU 2213  O   TYR A 139     5426   2399   3975    675    597   -549       O
ATOM   2214  CB  TYR A 139      -9.488   6.544  19.383  1.00 32.17           C
ANISOU 2214  CB  TYR A 139     5066   3074   4082    901    750   -237       C
ATOM   2215  CG  TYR A 139     -10.739   7.393  19.431  1.00 28.81           C
ANISOU 2215  CG  TYR A 139     4644   2577   3727   1178    911   -191       C
ATOM   2216  CD1 TYR A 139     -10.980   8.373  18.478  1.00 38.75           C
ANISOU 2216  CD1 TYR A 139     5928   3669   5126   1271    899   -104       C
ATOM   2217  CD2 TYR A 139     -11.674   7.221  20.441  1.00 35.16           C
ANISOU 2217  CD2 TYR A 139     5428   3476   4456   1363   1091   -221       C
ATOM   2218  CE1 TYR A 139     -12.114   9.157  18.530  1.00 46.70           C
ANISOU 2218  CE1 TYR A 139     6929   4603   6211   1558   1040    -56       C
ATOM   2219  CE2 TYR A 139     -12.811   7.998  20.500  1.00 36.29           C
ANISOU 2219  CE2 TYR A 139     5539   3569   4681   1630   1249   -177       C
ATOM   2220  CZ  TYR A 139     -13.026   8.963  19.542  1.00 42.32           C
ANISOU 2220  CZ  TYR A 139     6299   4186   5593   1702   1190    -96       C
ATOM   2221  OH  TYR A 139     -14.155   9.739  19.596  1.00 52.71           O
ANISOU 2221  OH  TYR A 139     7542   5496   6989   1917   1286    -44       O
ATOM   2222  H   TYR A 139      -7.215   5.641  19.113  1.00 30.78           H
ATOM   2223  HA  TYR A 139      -8.823   7.061  17.516  1.00 30.48           H
ATOM   2224  HB2 TYR A 139      -9.754   5.645  19.132  1.00 38.69           H
ATOM   2225  HB3 TYR A 139      -9.104   6.539  20.274  1.00 38.69           H
ATOM   2226  HD1 TYR A 139     -10.365   8.503  17.793  1.00 46.58           H
ATOM   2227  HD2 TYR A 139     -11.532   6.570  21.089  1.00 42.28           H
ATOM   2228  HE1 TYR A 139     -12.262   9.812  17.886  1.00 56.12           H
ATOM   2229  HE2 TYR A 139     -13.429   7.871  21.184  1.00 43.64           H
ATOM   2230  HH  TYR A 139     -14.153  10.293  18.965  1.00 63.34           H
ATOM   2231  N   VAL A 140      -8.241   9.389  17.891  1.00 29.56           N
ANISOU 2231  N   VAL A 140     5110   2113   4008    830    663   -260       N
ATOM   2232  CA  VAL A 140      -7.878  10.788  18.111  1.00 34.65           C
ANISOU 2232  CA  VAL A 140     5989   2457   4719    832    673   -362       C
ATOM   2233  C   VAL A 140      -9.083  11.668  17.784  1.00 30.69           C
ANISOU 2233  C   VAL A 140     5476   1894   4292   1088    771   -256       C
ATOM   2234  O   VAL A 140      -9.731  12.213  18.675  1.00 55.09           O
ANISOU 2234  O   VAL A 140     8640   4951   7340   1249    856   -358       O
ATOM   2235  CB  VAL A 140      -6.652  11.184  17.276  1.00 52.19           C
ANISOU 2235  CB  VAL A 140     8240   4539   7049    578    567   -324       C
ATOM   2236  CG1 VAL A 140      -6.668  12.667  16.950  1.00 49.33           C
ANISOU 2236  CG1 VAL A 140     8001   3933   6809    609    580   -303       C
ATOM   2237  CG2 VAL A 140      -5.372  10.813  18.029  1.00 48.64           C
ANISOU 2237  CG2 VAL A 140     7822   4104   6553    328    448   -505       C
ATOM   2238  H   VAL A 140      -8.660   9.256  17.152  1.00 35.56           H
ATOM   2239  HA  VAL A 140      -7.637  10.922  19.041  1.00 41.66           H
ATOM   2240  HB  VAL A 140      -6.673  10.701  16.436  1.00 62.71           H
ATOM   2241 HG11 VAL A 140      -5.854  12.895  16.476  1.00 59.28           H
ATOM   2242 HG12 VAL A 140      -7.440  12.860  16.395  1.00 59.28           H
ATOM   2243 HG13 VAL A 140      -6.721  13.172  17.777  1.00 59.28           H
ATOM   2244 HG21 VAL A 140      -4.605  11.067  17.492  1.00 58.45           H
ATOM   2245 HG22 VAL A 140      -5.356  11.286  18.875  1.00 58.45           H
ATOM   2246 HG23 VAL A 140      -5.364   9.856  18.185  1.00 58.45           H
TER
HETATM 2247  C01ALIG A 201      14.259 -14.198  15.425  0.54 68.86      A    C
HETATM 2248  C02ALIG A 201      14.007 -14.104  16.936  0.54 64.95      A    C
HETATM 2249  C03ALIG A 201      14.761 -13.240  17.755  0.54 65.62      A    C
HETATM 2250  C04ALIG A 201      15.852 -12.264  17.324  0.54 64.09      A    C
HETATM 2251  C06ALIG A 201      13.016 -14.680  18.963  0.54 62.39      A    C
HETATM 2252  C08ALIG A 201      11.175 -16.429  19.231  0.54 59.63      A    C
HETATM 2253  C09ALIG A 201      11.221 -16.672  17.809  0.54 57.63      A    C
HETATM 2254  C10ALIG A 201      10.280 -17.715  17.210  0.54 47.33      A    C
HETATM 2255  C13ALIG A 201      12.154 -15.909  16.982  0.54 64.76      A    C
HETATM 2256  N07ALIG A 201      12.042 -15.451  19.823  0.54 59.96      A    N
HETATM 2257  N14ALIG A 201      13.079 -14.892  17.604  0.54 61.03      A    N
HETATM 2258  O11ALIG A 201       9.935 -17.655  16.000  0.54 37.90      A    O1-
HETATM 2259  O12ALIG A 201       9.839 -18.639  17.941  0.54 46.84      A    O
HETATM 2260  O15ALIG A 201      12.193 -16.142  15.822  0.54 74.89      A    O
HETATM 2261  S05ALIG A 201      14.153 -13.490  19.348  0.54 84.20      A    S
HETATM 2262 H011ALIG A 201      15.071 -14.703  15.264  0.54 82.71      A    H
HETATM 2263 H012ALIG A 201      14.355 -13.306  15.057  0.54 82.71      A    H
HETATM 2264 H013ALIG A 201      13.511 -14.644  15.000  0.54 82.71      A    H
HETATM 2265 H041ALIG A 201      16.611 -12.759  16.978  0.54 77.00      A    H
HETATM 2266 H042ALIG A 201      15.506 -11.677  16.633  0.54 77.00      A    H
HETATM 2267 H043ALIG A 201      16.132 -11.735  18.088  0.54 77.00      A    H
HETATM 2268 H081ALIG A 201      10.582 -16.906  19.765  0.54 71.65      A    H
HETATM 2269  C01BLIG A 201      14.198 -12.097  19.533  0.46 63.66      A    C
HETATM 2270  C02BLIG A 201      13.893 -12.906  18.279  0.46 61.47      A    C
HETATM 2271  C03BLIG A 201      14.146 -12.401  16.988  0.46 63.39      A    C
HETATM 2272  C04BLIG A 201      14.612 -10.993  16.647  0.46 60.13      A    C
HETATM 2273  C06BLIG A 201      13.149 -14.719  17.082  0.46 62.01      A    C
HETATM 2274  C08BLIG A 201      12.330 -16.914  18.186  0.46 61.47      A    C
HETATM 2275  C09BLIG A 201      12.567 -16.282  19.471  0.46 58.85      A    C
HETATM 2276  C10BLIG A 201      12.286 -17.011  20.783  0.46 56.57      A    C
HETATM 2277  C13BLIG A 201      13.096 -14.929  19.551  0.46 62.98      A    C
HETATM 2278  N07BLIG A 201      12.553 -16.149  16.990  0.46 65.44      A    N
HETATM 2279  N14BLIG A 201      13.401 -14.170  18.308  0.46 69.15      A    N
HETATM 2280  O11BLIG A 201      12.779 -16.563  21.848  0.46 69.64      A    O1-
HETATM 2281  O12BLIG A 201      11.592 -18.054  20.816  0.46 54.27      A    O
HETATM 2282  O15BLIG A 201      13.275 -14.450  20.614  0.46 74.89      A    O
HETATM 2283  S05BLIG A 201      13.639 -13.636  15.897  0.46 84.20      A    S
HETATM 2284 H011BLIG A 201      13.447 -12.151  20.144  0.46 76.48      A    H
HETATM 2285 H012BLIG A 201      14.351 -11.170  19.290  0.46 76.48      A    H
HETATM 2286 H013BLIG A 201      14.991 -12.453  19.963  0.46 76.48      A    H
HETATM 2287 H041BLIG A 201      14.554 -10.434  17.437  0.46 72.24      A    H
HETATM 2288 H042BLIG A 201      15.531 -11.023  16.338  0.46 72.24      A    H
HETATM 2289 H043BLIG A 201      14.048 -10.626  15.949  0.46 72.24      A    H
HETATM 2290 H081BLIG A 201      12.039 -17.796  18.138  0.46 73.85      A    H
ATOM   2291  N   HIS B   2      30.149  20.801   4.918  1.00 80.41           N
ANISOU 2291  N   HIS B   2    10582   7814  12157    451  -3284  -3005       N
ATOM   2292  CA  HIS B   2      28.912  21.459   4.500  1.00 81.46           C
ANISOU 2292  CA  HIS B   2    11084   7777  12090    661  -3076  -2931       C
ATOM   2293  C   HIS B   2      28.141  20.539   3.549  1.00 72.89           C
ANISOU 2293  C   HIS B   2     9875   6945  10874    655  -2602  -2605       C
ATOM   2294  O   HIS B   2      28.183  19.316   3.694  1.00 68.28           O
ANISOU 2294  O   HIS B   2     9082   6773  10087    737  -2492  -2556       O
ATOM   2295  CB  HIS B   2      29.211  22.809   3.856  1.00 81.10           C
ANISOU 2295  CB  HIS B   2    11147   7152  12517    298  -3132  -2880       C
ATOM   2296  CG  HIS B   2      29.992  22.722   2.586  1.00 85.59           C
ANISOU 2296  CG  HIS B   2    11326   7576  13619   -312  -2853  -2515       C
ATOM   2297  ND1 HIS B   2      29.396  22.796   1.347  1.00 89.13           N
ANISOU 2297  ND1 HIS B   2    11798   7922  14146   -467  -2426  -2145       N
ATOM   2298  CD2 HIS B   2      31.318  22.574   2.359  1.00 77.70           C
ANISOU 2298  CD2 HIS B   2     9905   6562  13055   -759  -2906  -2424       C
ATOM   2299  CE1 HIS B   2      30.321  22.693   0.410  1.00 85.55           C
ANISOU 2299  CE1 HIS B   2    10982   7426  14097   -971  -2197  -1835       C
ATOM   2300  NE2 HIS B   2      31.496  22.558   0.997  1.00 87.18           N
ANISOU 2300  NE2 HIS B   2    10895   7695  14536  -1150  -2465  -1993       N
ATOM   2301  HA  HIS B   2      28.349  21.641   5.269  1.00 97.84           H
ATOM   2302  HB2 HIS B   2      28.371  23.250   3.654  1.00 97.41           H
ATOM   2303  HB3 HIS B   2      29.725  23.345   4.481  1.00 97.41           H
ATOM   2304  HD2 HIS B   2      31.984  22.498   3.004  1.00 93.33           H
ATOM   2305  HE1 HIS B   2      30.170  22.712  -0.508  1.00102.75           H
ATOM   2306  HE2 HIS B   2      32.250  22.473   0.593  1.00104.71           H
ATOM   2307  N   MET B   3      27.430  21.126   2.584  1.00 81.28           N
ANISOU 2307  N   MET B   3    11091   7743  12050    576  -2341  -2378       N
ATOM   2308  CA  MET B   3      26.585  20.316   1.704  1.00 63.54           C
ANISOU 2308  CA  MET B   3     8782   5699   9661    626  -1939  -2075       C
ATOM   2309  C   MET B   3      27.412  19.263   0.968  1.00 61.38           C
ANISOU 2309  C   MET B   3     8046   5657   9617    168  -1694  -1801       C
ATOM   2310  O   MET B   3      26.967  18.123   0.793  1.00 56.66           O
ANISOU 2310  O   MET B   3     7301   5550   8676    272  -1390  -1553       O
ATOM   2311  CB  MET B   3      25.846  21.212   0.706  1.00 76.29           C
ANISOU 2311  CB  MET B   3    10614   6954  11419    584  -1735  -1804       C
ATOM   2312  CG  MET B   3      26.682  21.736  -0.443  1.00 76.49           C
ANISOU 2312  CG  MET B   3    10464   6619  11978    -31  -1592  -1511       C
ATOM   2313  SD  MET B   3      25.773  22.885  -1.513  1.00 99.98           S
ANISOU 2313  SD  MET B   3    13775   9181  15032      3  -1386  -1164       S
ATOM   2314  CE  MET B   3      24.350  21.896  -1.977  1.00 47.52           C
ANISOU 2314  CE  MET B   3     7102   3109   7843    374  -1035   -824       C
ATOM   2315  H   MET B   3      27.419  21.970   2.420  1.00 97.63           H
ATOM   2316  HA  MET B   3      25.917  19.869   2.246  1.00 76.33           H
ATOM   2317  HB2 MET B   3      25.115  20.703   0.322  1.00 91.63           H
ATOM   2318  HB3 MET B   3      25.499  21.981   1.185  1.00 91.63           H
ATOM   2319  HG2 MET B   3      27.451  22.206  -0.085  1.00 91.87           H
ATOM   2320  HG3 MET B   3      26.975  20.988  -0.987  1.00 91.87           H
ATOM   2321  HE1 MET B   3      23.856  22.360  -2.671  1.00 57.11           H
ATOM   2322  HE2 MET B   3      24.657  21.037  -2.308  1.00 57.11           H
ATOM   2323  HE3 MET B   3      23.787  21.768  -1.198  1.00 57.11           H
ATOM   2324  N   GLN B   4      28.623  19.621   0.537  1.00 61.82           N
ANISOU 2324  N   GLN B   4     7848   5445  10197   -316  -1757  -1763       N
ATOM   2325  CA  GLN B   4      29.478  18.643  -0.130  1.00 64.75           C
ANISOU 2325  CA  GLN B   4     7774   6053  10774   -660  -1490  -1522       C
ATOM   2326  C   GLN B   4      29.724  17.429   0.756  1.00 58.67           C
ANISOU 2326  C   GLN B   4     6823   5715   9753   -430  -1625  -1713       C
ATOM   2327  O   GLN B   4      29.862  16.309   0.251  1.00 57.80           O
ANISOU 2327  O   GLN B   4     6484   5941   9536   -490  -1292  -1457       O
ATOM   2328  CB  GLN B   4      30.804  19.294  -0.533  1.00 64.50           C
ANISOU 2328  CB  GLN B   4     7484   5831  11193  -1072  -1488  -1395       C
ATOM   2329  CG  GLN B   4      31.731  18.395  -1.339  1.00 71.87           C
ANISOU 2329  CG  GLN B   4     7993   7037  12275  -1330  -1126  -1101       C
ATOM   2330  CD  GLN B   4      32.497  17.414  -0.473  1.00 79.11           C
ANISOU 2330  CD  GLN B   4     8608   8262  13187  -1203  -1323  -1300       C
ATOM   2331  OE1 GLN B   4      32.668  17.629   0.728  1.00 86.74           O
ANISOU 2331  OE1 GLN B   4     9639   9206  14113  -1015  -1783  -1643       O
ATOM   2332  NE2 GLN B   4      32.955  16.324  -1.078  1.00 68.10           N
ANISOU 2332  NE2 GLN B   4     6934   7164  11776  -1253   -977  -1081       N
ATOM   2333  H   GLN B   4      28.965  20.407   0.618  1.00 74.28           H
ATOM   2334  HA  GLN B   4      29.040  18.339  -0.941  1.00 77.78           H
ATOM   2335  HB2 GLN B   4      30.613  20.076  -1.073  1.00 77.49           H
ATOM   2336  HB3 GLN B   4      31.278  19.554   0.273  1.00 77.49           H
ATOM   2337  HG2 GLN B   4      31.203  17.885  -1.974  1.00 86.33           H
ATOM   2338  HG3 GLN B   4      32.375  18.946  -1.810  1.00 86.33           H
ATOM   2339 HE21 GLN B   4      32.811  16.205  -1.917  1.00 81.80           H
ATOM   2340 HE22 GLN B   4      33.396  15.737  -0.630  1.00 81.80           H
ATOM   2341  N   SER B   5      29.764  17.622   2.077  1.00 50.83           N
ANISOU 2341  N   SER B   5     5992   4777   8542    -97  -2056  -2088       N
ATOM   2342  CA  SER B   5      30.079  16.520   2.980  1.00 45.52           C
ANISOU 2342  CA  SER B   5     5177   4527   7590    155  -2212  -2230       C
ATOM   2343  C   SER B   5      28.864  15.642   3.253  1.00 47.66           C
ANISOU 2343  C   SER B   5     5650   5245   7212    582  -1919  -2033       C
ATOM   2344  O   SER B   5      28.980  14.411   3.271  1.00 35.33           O
ANISOU 2344  O   SER B   5     3904   4039   5482    629  -1731  -1838       O
ATOM   2345  CB  SER B   5      30.642  17.068   4.293  1.00 53.69           C
ANISOU 2345  CB  SER B   5     6339   5522   8540    386  -2681  -2549       C
ATOM   2346  OG  SER B   5      30.863  16.023   5.222  1.00 60.13           O
ANISOU 2346  OG  SER B   5     7089   6749   9009    702  -2805  -2627       O
ATOM   2347  H   SER B   5      29.614  18.373   2.468  1.00 61.08           H
ATOM   2348  HA  SER B   5      30.758  15.966   2.564  1.00 54.71           H
ATOM   2349  HB2 SER B   5      31.485  17.514   4.113  1.00 64.52           H
ATOM   2350  HB3 SER B   5      30.008  17.697   4.670  1.00 64.52           H
ATOM   2351  HG  SER B   5      31.190  16.333   5.931  1.00 72.24           H
ATOM   2352  N   ASP B   6      27.698  16.248   3.486  1.00 44.32           N
ANISOU 2352  N   ASP B   6     5587   4803   6448    907  -1874  -2053       N
ATOM   2353  CA  ASP B   6      26.476  15.460   3.596  1.00 40.40           C
ANISOU 2353  CA  ASP B   6     5177   4746   5427   1236  -1534  -1756       C
ATOM   2354  C   ASP B   6      26.222  14.680   2.312  1.00 31.76           C
ANISOU 2354  C   ASP B   6     3868   3749   4450    892  -1103  -1311       C
ATOM   2355  O   ASP B   6      25.760  13.534   2.348  1.00 30.72           O
ANISOU 2355  O   ASP B   6     3654   3973   4046    973   -886  -1055       O
ATOM   2356  CB  ASP B   6      25.286  16.366   3.906  1.00 54.71           C
ANISOU 2356  CB  ASP B   6     7330   6519   6939   1643  -1515  -1809       C
ATOM   2357  CG  ASP B   6      25.408  17.049   5.252  1.00 53.77           C
ANISOU 2357  CG  ASP B   6     7537   6338   6556   2105  -1928  -2292       C
ATOM   2358  OD1 ASP B   6      25.827  16.384   6.223  1.00 49.96           O
ANISOU 2358  OD1 ASP B   6     7032   6151   5797   2315  -2103  -2423       O
ATOM   2359  OD2 ASP B   6      25.086  18.253   5.338  1.00 56.63           O
ANISOU 2359  OD2 ASP B   6     8172   6376   6968   2235  -2061  -2452       O
ATOM   2360  H   ASP B   6      27.592  17.096   3.583  1.00 53.27           H
ATOM   2361  HA  ASP B   6      26.572  14.832   4.329  1.00 48.57           H
ATOM   2362  HB2 ASP B   6      25.226  17.054   3.225  1.00 65.74           H
ATOM   2363  HB3 ASP B   6      24.475  15.834   3.912  1.00 65.74           H
ATOM   2364  N   ILE B   7      26.527  15.290   1.165  1.00 30.11           N
ANISOU 2364  N   ILE B   7     3604   3202   4634    508   -991  -1209       N
ATOM   2365  CA  ILE B   7      26.309  14.626  -0.117  1.00 31.28           C
ANISOU 2365  CA  ILE B   7     3634   3430   4822    218   -611   -830       C
ATOM   2366  C   ILE B   7      27.203  13.397  -0.236  1.00 29.32           C
ANISOU 2366  C   ILE B   7     3133   3354   4654     60   -511   -781       C
ATOM   2367  O   ILE B   7      26.745  12.311  -0.607  1.00 21.99           O
ANISOU 2367  O   ILE B   7     2193   2659   3501     60   -286   -548       O
ATOM   2368  CB  ILE B   7      26.545  15.615  -1.273  1.00 31.74           C
ANISOU 2368  CB  ILE B   7     3728   3095   5235   -113   -503   -715       C
ATOM   2369  CG1 ILE B   7      25.457  16.692  -1.271  1.00 43.01           C
ANISOU 2369  CG1 ILE B   7     5446   4360   6536    113   -561   -689       C
ATOM   2370  CG2 ILE B   7      26.573  14.889  -2.605  1.00 30.69           C
ANISOU 2370  CG2 ILE B   7     3506   3056   5097   -395   -134   -378       C
ATOM   2371  CD1 ILE B   7      25.810  17.937  -2.057  1.00 43.90           C
ANISOU 2371  CD1 ILE B   7     5669   3964   7047   -149   -574   -638       C
ATOM   2372  H   ILE B   7      26.857  16.081   1.104  1.00 36.22           H
ATOM   2373  HA  ILE B   7      25.388  14.326  -0.161  1.00 37.63           H
ATOM   2374  HB  ILE B   7      27.407  16.040  -1.141  1.00 38.17           H
ATOM   2375 HG12 ILE B   7      24.651  16.319  -1.659  1.00 51.70           H
ATOM   2376 HG13 ILE B   7      25.290  16.962  -0.354  1.00 51.70           H
ATOM   2377 HG21 ILE B   7      26.458  15.535  -3.319  1.00 36.91           H
ATOM   2378 HG22 ILE B   7      27.427  14.438  -2.701  1.00 36.91           H
ATOM   2379 HG23 ILE B   7      25.852  14.240  -2.626  1.00 36.91           H
ATOM   2380 HD11 ILE B   7      25.106  18.594  -1.942  1.00 52.77           H
ATOM   2381 HD12 ILE B   7      26.650  18.291  -1.727  1.00 52.77           H
ATOM   2382 HD13 ILE B   7      25.894  17.704  -2.995  1.00 52.77           H
ATOM   2383  N   LEU B   8      28.490  13.545   0.087  1.00 33.85           N
ANISOU 2383  N   LEU B   8     3493   3794   5576    -66   -707  -1001       N
ATOM   2384  CA  LEU B   8      29.413  12.420  -0.049  1.00 29.51           C
ANISOU 2384  CA  LEU B   8     2667   3405   5141   -151   -600   -946       C
ATOM   2385  C   LEU B   8      29.025  11.268   0.869  1.00 32.16           C
ANISOU 2385  C   LEU B   8     3067   4075   5077    186   -660   -930       C
ATOM   2386  O   LEU B   8      29.257  10.103   0.530  1.00 30.77           O
ANISOU 2386  O   LEU B   8     2805   4028   4858    169   -461   -768       O
ATOM   2387  CB  LEU B   8      30.840  12.877   0.234  1.00 35.80           C
ANISOU 2387  CB  LEU B   8     3133   4038   6430   -324   -853  -1165       C
ATOM   2388  CG  LEU B   8      32.000  11.984  -0.195  1.00 57.16           C
ANISOU 2388  CG  LEU B   8     5447   6859   9414   -445   -677  -1069       C
ATOM   2389  CD1 LEU B   8      32.268  10.890   0.835  1.00 60.54           C
ANISOU 2389  CD1 LEU B   8     5807   7576   9620   -108   -879  -1168       C
ATOM   2390  CD2 LEU B   8      31.755  11.359  -1.568  1.00 48.01           C
ANISOU 2390  CD2 LEU B   8     4341   5730   8169   -582   -144   -751       C
ATOM   2391  H   LEU B   8      28.846  14.271   0.381  1.00 40.71           H
ATOM   2392  HA  LEU B   8      29.383  12.095  -0.962  1.00 35.50           H
ATOM   2393  HB2 LEU B   8      30.967  13.727  -0.216  1.00 43.04           H
ATOM   2394  HB3 LEU B   8      30.923  12.994   1.193  1.00 43.04           H
ATOM   2395  HG  LEU B   8      32.790  12.543  -0.258  1.00 68.68           H
ATOM   2396 HD11 LEU B   8      33.118  10.467   0.633  1.00 72.74           H
ATOM   2397 HD12 LEU B   8      32.300  11.290   1.719  1.00 72.74           H
ATOM   2398 HD13 LEU B   8      31.554  10.235   0.794  1.00 72.74           H
ATOM   2399 HD21 LEU B   8      32.584  10.975  -1.893  1.00 57.70           H
ATOM   2400 HD22 LEU B   8      31.081  10.666  -1.484  1.00 57.70           H
ATOM   2401 HD23 LEU B   8      31.447  12.048  -2.178  1.00 57.70           H
ATOM   2402  N   GLU B   9      28.423  11.565   2.023  1.00 26.86           N
ANISOU 2402  N   GLU B   9     2582   3531   4091    521   -910  -1077       N
ATOM   2403  CA  GLU B   9      27.969  10.494   2.904  1.00 25.32           C
ANISOU 2403  CA  GLU B   9     2464   3673   3483    848   -910   -967       C
ATOM   2404  C   GLU B   9      26.875   9.665   2.239  1.00 30.53           C
ANISOU 2404  C   GLU B   9     3210   4465   3926    782   -552   -585       C
ATOM   2405  O   GLU B   9      26.884   8.431   2.319  1.00 22.68           O
ANISOU 2405  O   GLU B   9     2189   3604   2823    813   -442   -395       O
ATOM   2406  CB  GLU B   9      27.473  11.075   4.229  1.00 33.34           C
ANISOU 2406  CB  GLU B   9     3701   4838   4130   1273  -1185  -1173       C
ATOM   2407  CG  GLU B   9      26.788  10.057   5.123  1.00 38.29           C
ANISOU 2407  CG  GLU B   9     4432   5851   4264   1635  -1092   -948       C
ATOM   2408  CD  GLU B   9      26.768  10.472   6.581  1.00 55.02           C
ANISOU 2408  CD  GLU B   9     6762   8164   5978   2126  -1405  -1207       C
ATOM   2409  OE1 GLU B   9      27.369  11.514   6.919  1.00 69.41           O
ANISOU 2409  OE1 GLU B   9     8665   9777   7932   2165  -1775  -1630       O
ATOM   2410  OE2 GLU B   9      26.156   9.747   7.394  1.00 56.03           O
ANISOU 2410  OE2 GLU B   9     7021   8550   5716   2362  -1177   -971       O
ATOM   2411  H   GLU B   9      28.271  12.361   2.312  1.00 32.32           H
ATOM   2412  HA  GLU B   9      28.717   9.908   3.098  1.00 30.38           H
ATOM   2413  HB2 GLU B   9      28.232  11.433   4.716  1.00 40.10           H
ATOM   2414  HB3 GLU B   9      26.836  11.781   4.041  1.00 40.10           H
ATOM   2415  HG2 GLU B   9      25.869   9.948   4.830  1.00 46.03           H
ATOM   2416  HG3 GLU B   9      27.259   9.212   5.058  1.00 46.03           H
ATOM   2417  N   MET B  10      25.928  10.327   1.567  1.00 21.11           N
ANISOU 2417  N   MET B  10     2121   3204   2694    683   -408   -464       N
ATOM   2418  CA  MET B  10      24.860   9.600   0.891  1.00 19.11           C
ANISOU 2418  CA  MET B  10     1910   3076   2274    571   -155   -110       C
ATOM   2419  C   MET B  10      25.351   8.931  -0.389  1.00 21.41           C
ANISOU 2419  C   MET B  10     2167   3199   2768    218     26     -9       C
ATOM   2420  O   MET B  10      24.875   7.845  -0.740  1.00 21.10           O
ANISOU 2420  O   MET B  10     2177   3229   2612    126    144    210       O
ATOM   2421  CB  MET B  10      23.699  10.544   0.576  1.00 22.07           C
ANISOU 2421  CB  MET B  10     2371   3468   2545    623   -105     -3       C
ATOM   2422  CG  MET B  10      23.034  11.164   1.797  1.00 29.60           C
ANISOU 2422  CG  MET B  10     3403   4625   3219   1072   -210    -83       C
ATOM   2423  SD  MET B  10      22.228   9.964   2.874  1.00 27.70           S
ANISOU 2423  SD  MET B  10     3102   4844   2579   1361    -94    221       S
ATOM   2424  CE  MET B  10      21.120   9.147   1.724  1.00 28.83           C
ANISOU 2424  CE  MET B  10     3105   5067   2782    996    133    694       C
ATOM   2425  H   MET B  10      25.885  11.182   1.490  1.00 24.89           H
ATOM   2426  HA  MET B  10      24.533   8.914   1.493  1.00 23.01           H
ATOM   2427  HB2 MET B  10      24.033  11.269   0.025  1.00 26.57           H
ATOM   2428  HB3 MET B  10      23.020  10.047   0.094  1.00 26.57           H
ATOM   2429  HG2 MET B  10      23.708  11.624   2.320  1.00 35.61           H
ATOM   2430  HG3 MET B  10      22.359  11.794   1.499  1.00 35.61           H
ATOM   2431  HE1 MET B  10      20.586   8.498   2.207  1.00 34.68           H
ATOM   2432  HE2 MET B  10      20.543   9.812   1.315  1.00 34.68           H
ATOM   2433  HE3 MET B  10      21.646   8.701   1.041  1.00 34.68           H
ATOM   2434  N   VAL B  11      26.295   9.556  -1.097  1.00 19.89           N
ANISOU 2434  N   VAL B  11     1908   2773   2876     24     56   -157       N
ATOM   2435  CA  VAL B  11      26.816   8.958  -2.322  1.00 17.86           C
ANISOU 2435  CA  VAL B  11     1647   2397   2741   -226    291    -68       C
ATOM   2436  C   VAL B  11      27.548   7.657  -2.012  1.00 20.34           C
ANISOU 2436  C   VAL B  11     1889   2767   3071   -134    320    -93       C
ATOM   2437  O   VAL B  11      27.442   6.675  -2.756  1.00 20.18           O
ANISOU 2437  O   VAL B  11     2000   2704   2965   -221    490     22       O
ATOM   2438  CB  VAL B  11      27.728   9.960  -3.057  1.00 22.47           C
ANISOU 2438  CB  VAL B  11     2121   2762   3656   -425    378   -153       C
ATOM   2439  CG1 VAL B  11      28.476   9.274  -4.192  1.00 23.35           C
ANISOU 2439  CG1 VAL B  11     2204   2816   3850   -581    684    -71       C
ATOM   2440  CG2 VAL B  11      26.912  11.139  -3.579  1.00 24.45           C
ANISOU 2440  CG2 VAL B  11     2527   2891   3874   -516    381    -57       C
ATOM   2441  H   VAL B  11      26.643  10.315  -0.891  1.00 23.96           H
ATOM   2442  HA  VAL B  11      26.070   8.747  -2.905  1.00 21.51           H
ATOM   2443  HB  VAL B  11      28.386  10.302  -2.431  1.00 27.06           H
ATOM   2444 HG11 VAL B  11      28.829   9.951  -4.791  1.00 28.10           H
ATOM   2445 HG12 VAL B  11      29.202   8.749  -3.820  1.00 28.10           H
ATOM   2446 HG13 VAL B  11      27.861   8.697  -4.671  1.00 28.10           H
ATOM   2447 HG21 VAL B  11      27.516  11.804  -3.944  1.00 29.43           H
ATOM   2448 HG22 VAL B  11      26.309  10.824  -4.271  1.00 29.43           H
ATOM   2449 HG23 VAL B  11      26.404  11.521  -2.846  1.00 29.43           H
ATOM   2450  N   ALA B  12      28.299   7.626  -0.908  1.00 20.20           N
ANISOU 2450  N   ALA B  12     1700   2823   3150     71    117   -258       N
ATOM   2451  CA  ALA B  12      29.025   6.414  -0.544  1.00 20.87           C
ANISOU 2451  CA  ALA B  12     1712   2959   3261    224    118   -256       C
ATOM   2452  C   ALA B  12      28.090   5.277  -0.148  1.00 20.35           C
ANISOU 2452  C   ALA B  12     1862   2981   2886    335    133    -36       C
ATOM   2453  O   ALA B  12      28.518   4.119  -0.126  1.00 26.94           O
ANISOU 2453  O   ALA B  12     2738   3762   3734    427    185     26       O
ATOM   2454  CB  ALA B  12      30.003   6.703   0.594  1.00 24.10           C
ANISOU 2454  CB  ALA B  12     1879   3458   3820    438   -181   -469       C
ATOM   2455  H   ALA B  12      28.401   8.283  -0.363  1.00 24.32           H
ATOM   2456  HA  ALA B  12      29.541   6.123  -1.312  1.00 25.13           H
ATOM   2457  HB1 ALA B  12      30.473   5.885   0.822  1.00 29.01           H
ATOM   2458  HB2 ALA B  12      30.635   7.379   0.304  1.00 29.01           H
ATOM   2459  HB3 ALA B  12      29.506   7.023   1.363  1.00 29.01           H
ATOM   2460  N   ARG B  13      26.836   5.580   0.171  1.00 19.30           N
ANISOU 2460  N   ARG B  13     1850   2972   2513    337     98    112       N
ATOM   2461  CA  ARG B  13      25.830   4.554   0.427  1.00 23.35           C
ANISOU 2461  CA  ARG B  13     2503   3564   2804    345    143    409       C
ATOM   2462  C   ARG B  13      25.027   4.204  -0.816  1.00 25.61           C
ANISOU 2462  C   ARG B  13     2936   3714   3083     19    275    570       C
ATOM   2463  O   ARG B  13      24.091   3.401  -0.724  1.00 25.12           O
ANISOU 2463  O   ARG B  13     2956   3681   2908    -74    273    840       O
ATOM   2464  CB  ARG B  13      24.898   5.016   1.556  1.00 22.80           C
ANISOU 2464  CB  ARG B  13     2409   3780   2472    572     59    537       C
ATOM   2465  CG  ARG B  13      25.459   4.716   2.947  1.00 27.37           C
ANISOU 2465  CG  ARG B  13     2969   4530   2900    944    -92    490       C
ATOM   2466  CD  ARG B  13      25.047   5.759   3.973  1.00 39.48           C
ANISOU 2466  CD  ARG B  13     4509   6317   4174   1261   -214    382       C
ATOM   2467  NE  ARG B  13      23.599   5.884   4.086  1.00 34.94           N
ANISOU 2467  NE  ARG B  13     3951   5956   3368   1296    -43    688       N
ATOM   2468  CZ  ARG B  13      22.983   6.803   4.817  1.00 32.19           C
ANISOU 2468  CZ  ARG B  13     3642   5784   2806   1560    -28    598       C
ATOM   2469  NH1 ARG B  13      23.660   7.687   5.529  1.00 45.72           N
ANISOU 2469  NH1 ARG B  13     5456   7490   4426   1835   -250    215       N
ATOM   2470  NH2 ARG B  13      21.654   6.838   4.829  1.00 32.08           N
ANISOU 2470  NH2 ARG B  13     3540   5908   2740   1535    201    855       N
ATOM   2471  H   ARG B  13      26.538   6.383   0.247  1.00 23.25           H
ATOM   2472  HA  ARG B  13      26.267   3.741   0.726  1.00 28.11           H
ATOM   2473  HB2 ARG B  13      24.768   5.975   1.485  1.00 27.44           H
ATOM   2474  HB3 ARG B  13      24.047   4.558   1.470  1.00 27.44           H
ATOM   2475  HG2 ARG B  13      25.129   3.854   3.243  1.00 32.93           H
ATOM   2476  HG3 ARG B  13      26.428   4.703   2.903  1.00 32.93           H
ATOM   2477  HD2 ARG B  13      25.396   5.505   4.842  1.00 47.46           H
ATOM   2478  HD3 ARG B  13      25.404   6.621   3.711  1.00 47.46           H
ATOM   2479  HE  ARG B  13      23.112   5.324   3.650  1.00 42.01           H
ATOM   2480 HH11 ARG B  13      24.520   7.674   5.525  1.00 54.95           H
ATOM   2481 HH12 ARG B  13      23.241   8.275   5.996  1.00 54.95           H
ATOM   2482 HH21 ARG B  13      21.204   6.269   4.366  1.00 38.58           H
ATOM   2483 HH22 ARG B  13      21.244   7.429   5.299  1.00 38.58           H
ATOM   2484  N   GLY B  14      25.374   4.769  -1.968  1.00 21.91           N
ANISOU 2484  N   GLY B  14     2501   3097   2727   -165    371    434       N
ATOM   2485  CA  GLY B  14      24.771   4.394  -3.224  1.00 27.12           C
ANISOU 2485  CA  GLY B  14     3363   3622   3318   -437    450    534       C
ATOM   2486  C   GLY B  14      23.747   5.354  -3.788  1.00 26.23           C
ANISOU 2486  C   GLY B  14     3255   3599   3114   -582    419    643       C
ATOM   2487  O   GLY B  14      23.095   5.016  -4.783  1.00 30.93           O
ANISOU 2487  O   GLY B  14     4021   4112   3619   -778    396    724       O
ATOM   2488  H   GLY B  14      25.970   5.385  -2.042  1.00 26.38           H
ATOM   2489  HA2 GLY B  14      25.475   4.300  -3.885  1.00 32.63           H
ATOM   2490  HA3 GLY B  14      24.332   3.537  -3.108  1.00 32.63           H
ATOM   2491  N   TRP B  15      23.587   6.533  -3.197  1.00 23.02           N
ANISOU 2491  N   TRP B  15     2694   3323   2729   -435    373    608       N
ATOM   2492  CA  TRP B  15      22.599   7.494  -3.660  1.00 20.74           C
ANISOU 2492  CA  TRP B  15     2406   3108   2366   -490    341    731       C
ATOM   2493  C   TRP B  15      23.198   8.447  -4.687  1.00 22.77           C
ANISOU 2493  C   TRP B  15     2751   3175   2727   -602    434    620       C
ATOM   2494  O   TRP B  15      24.409   8.684  -4.716  1.00 28.42           O
ANISOU 2494  O   TRP B  15     3422   3748   3629   -597    524    435       O
ATOM   2495  CB  TRP B  15      22.042   8.305  -2.485  1.00 23.45           C
ANISOU 2495  CB  TRP B  15     2603   3654   2651   -196    261    749       C
ATOM   2496  CG  TRP B  15      21.292   7.490  -1.479  1.00 26.62           C
ANISOU 2496  CG  TRP B  15     2898   4316   2901    -54    240    961       C
ATOM   2497  CD1 TRP B  15      21.817   6.573  -0.616  1.00 22.96           C
ANISOU 2497  CD1 TRP B  15     2425   3892   2408     56    237    952       C
ATOM   2498  CD2 TRP B  15      19.882   7.521  -1.222  1.00 19.63           C
ANISOU 2498  CD2 TRP B  15     1877   3638   1944     18    214   1187       C
ATOM   2499  NE1 TRP B  15      20.823   6.026   0.156  1.00 26.22           N
ANISOU 2499  NE1 TRP B  15     2732   4519   2710    160    247   1205       N
ATOM   2500  CE2 TRP B  15      19.625   6.591  -0.195  1.00 28.74           C
ANISOU 2500  CE2 TRP B  15     2939   4915   3066    131    227   1290       C
ATOM   2501  CE3 TRP B  15      18.813   8.242  -1.762  1.00 20.71           C
ANISOU 2501  CE3 TRP B  15     1926   3844   2098     14    178   1287       C
ATOM   2502  CZ2 TRP B  15      18.343   6.362   0.302  1.00 32.97           C
ANISOU 2502  CZ2 TRP B  15     3261   5654   3613    208    238   1501       C
ATOM   2503  CZ3 TRP B  15      17.539   8.012  -1.266  1.00 20.40           C
ANISOU 2503  CZ3 TRP B  15     1640   4046   2065    117    172   1495       C
ATOM   2504  CH2 TRP B  15      17.316   7.081  -0.246  1.00 22.65           C
ANISOU 2504  CH2 TRP B  15     1805   4461   2340    201    211   1607       C
ATOM   2505  H   TRP B  15      24.044   6.801  -2.519  1.00 27.71           H
ATOM   2506  HA  TRP B  15      21.871   7.011  -4.081  1.00 24.97           H
ATOM   2507  HB2 TRP B  15      22.780   8.733  -2.025  1.00 28.22           H
ATOM   2508  HB3 TRP B  15      21.433   8.976  -2.832  1.00 28.22           H
ATOM   2509  HD1 TRP B  15      22.719   6.352  -0.559  1.00 27.64           H
ATOM   2510  HE1 TRP B  15      20.934   5.425   0.762  1.00 31.55           H
ATOM   2511  HE3 TRP B  15      18.953   8.864  -2.439  1.00 24.94           H
ATOM   2512  HZ2 TRP B  15      18.192   5.745   0.981  1.00 39.65           H
ATOM   2513  HZ3 TRP B  15      16.819   8.485  -1.618  1.00 24.56           H
ATOM   2514  HH2 TRP B  15      16.450   6.948   0.067  1.00 27.27           H
ATOM   2515  N   LYS B  16      22.329   8.983  -5.540  1.00 22.22           N
ANISOU 2515  N   LYS B  16     2777   3108   2556   -689    407    765       N
ATOM   2516  CA  LYS B  16      22.657  10.100  -6.409  1.00 26.08           C
ANISOU 2516  CA  LYS B  16     3361   3436   3111   -754    495    762       C
ATOM   2517  C   LYS B  16      22.084  11.379  -5.803  1.00 24.54           C
ANISOU 2517  C   LYS B  16     3089   3261   2975   -566    392    801       C
ATOM   2518  O   LYS B  16      21.031  11.357  -5.160  1.00 24.31           O
ANISOU 2518  O   LYS B  16     2960   3449   2827   -390    279    913       O
ATOM   2519  CB  LYS B  16      22.082   9.916  -7.812  1.00 28.74           C
ANISOU 2519  CB  LYS B  16     3884   3725   3312   -783    476    817       C
ATOM   2520  CG  LYS B  16      22.425   8.615  -8.516  1.00 30.05           C
ANISOU 2520  CG  LYS B  16     4172   3860   3383   -855    494    741       C
ATOM   2521  CD  LYS B  16      21.827   8.637  -9.927  1.00 38.69           C
ANISOU 2521  CD  LYS B  16     5482   4956   4263   -939    431    814       C
ATOM   2522  CE  LYS B  16      21.698   7.247 -10.530  1.00 48.16           C
ANISOU 2522  CE  LYS B  16     6911   6128   5258  -1099    341    744       C
ATOM   2523  NZ  LYS B  16      22.923   6.819 -11.260  1.00 42.84           N
ANISOU 2523  NZ  LYS B  16     6471   5327   4480  -1104    588    616       N
ATOM   2524  H   LYS B  16      21.521   8.706  -5.634  1.00 26.75           H
ATOM   2525  HA  LYS B  16      23.621  10.170  -6.493  1.00 31.38           H
ATOM   2526  HB2 LYS B  16      21.115   9.961  -7.751  1.00 34.58           H
ATOM   2527  HB3 LYS B  16      22.413  10.638  -8.370  1.00 34.58           H
ATOM   2528  HG2 LYS B  16      23.388   8.519  -8.583  1.00 36.14           H
ATOM   2529  HG3 LYS B  16      22.051   7.866  -8.027  1.00 36.14           H
ATOM   2530  HD2 LYS B  16      20.942   9.031  -9.890  1.00 46.51           H
ATOM   2531  HD3 LYS B  16      22.401   9.163 -10.506  1.00 46.51           H
ATOM   2532  HE2 LYS B  16      21.533   6.608  -9.819  1.00 57.87           H
ATOM   2533  HE3 LYS B  16      20.958   7.242 -11.158  1.00 57.87           H
ATOM   2534  HZ1 LYS B  16      22.804   6.006 -11.604  1.00 51.50           H
ATOM   2535  HZ2 LYS B  16      23.099   7.389 -11.920  1.00 51.50           H
ATOM   2536  HZ3 LYS B  16      23.617   6.798 -10.703  1.00 51.50           H
ATOM   2537  N   TYR B  17      22.770  12.494  -6.020  1.00 19.07           N
ANISOU 2537  N   TYR B  17     2441   2320   2484   -577    444    715       N
ATOM   2538  CA  TYR B  17      22.255  13.799  -5.631  1.00 27.20           C
ANISOU 2538  CA  TYR B  17     3504   3244   3587   -374    330    718       C
ATOM   2539  C   TYR B  17      21.839  14.568  -6.878  1.00 32.69           C
ANISOU 2539  C   TYR B  17     4382   3795   4246   -474    388    961       C
ATOM   2540  O   TYR B  17      22.617  14.673  -7.835  1.00 34.30           O
ANISOU 2540  O   TYR B  17     4689   3819   4526   -710    558   1024       O
ATOM   2541  CB  TYR B  17      23.281  14.610  -4.844  1.00 30.02           C
ANISOU 2541  CB  TYR B  17     3824   3333   4251   -318    254    437       C
ATOM   2542  CG  TYR B  17      22.782  16.004  -4.540  1.00 27.29           C
ANISOU 2542  CG  TYR B  17     3617   2762   3990    -98    114    400       C
ATOM   2543  CD1 TYR B  17      21.925  16.237  -3.473  1.00 26.13           C
ANISOU 2543  CD1 TYR B  17     3483   2782   3664    310    -29    303       C
ATOM   2544  CD2 TYR B  17      23.148  17.082  -5.334  1.00 41.73           C
ANISOU 2544  CD2 TYR B  17     5593   4199   6065   -261    154    490       C
ATOM   2545  CE1 TYR B  17      21.458  17.506  -3.197  1.00 31.12           C
ANISOU 2545  CE1 TYR B  17     4298   3174   4351    595   -149    234       C
ATOM   2546  CE2 TYR B  17      22.686  18.355  -5.066  1.00 44.41           C
ANISOU 2546  CE2 TYR B  17     6121   4246   6506    -34      6    453       C
ATOM   2547  CZ  TYR B  17      21.842  18.561  -3.997  1.00 45.81           C
ANISOU 2547  CZ  TYR B  17     6338   4575   6493    416   -155    295       C
ATOM   2548  OH  TYR B  17      21.379  19.827  -3.726  1.00 49.13           O
ANISOU 2548  OH  TYR B  17     7001   4672   6995    723   -296    221       O
ATOM   2549  H   TYR B  17      23.544  12.520  -6.395  1.00 22.97           H
ATOM   2550  HA  TYR B  17      21.480  13.669  -5.062  1.00 32.73           H
ATOM   2551  HB2 TYR B  17      23.465  14.162  -4.003  1.00 36.12           H
ATOM   2552  HB3 TYR B  17      24.096  14.685  -5.365  1.00 36.12           H
ATOM   2553  HD1 TYR B  17      21.662  15.526  -2.935  1.00 31.44           H
ATOM   2554  HD2 TYR B  17      23.715  16.945  -6.058  1.00 50.17           H
ATOM   2555  HE1 TYR B  17      20.888  17.649  -2.475  1.00 37.43           H
ATOM   2556  HE2 TYR B  17      22.943  19.069  -5.604  1.00 53.38           H
ATOM   2557  HH  TYR B  17      21.635  20.361  -4.322  1.00 59.05           H
ATOM   2558  N   PHE B  18      20.621  15.107  -6.864  1.00 27.73           N
ANISOU 2558  N   PHE B  18     3780   3271   3483   -256    269   1131       N
ATOM   2559  CA  PHE B  18      20.119  15.881  -7.994  1.00 27.90           C
ANISOU 2559  CA  PHE B  18     3988   3174   3440   -282    273   1398       C
ATOM   2560  C   PHE B  18      19.131  16.924  -7.501  1.00 30.35           C
ANISOU 2560  C   PHE B  18     4300   3464   3766    101    132   1474       C
ATOM   2561  O   PHE B  18      18.104  16.579  -6.909  1.00 26.65           O
ANISOU 2561  O   PHE B  18     3639   3339   3149    345     41   1541       O
ATOM   2562  CB  PHE B  18      19.454  14.973  -9.033  1.00 33.32           C
ANISOU 2562  CB  PHE B  18     4715   4122   3823   -442    243   1589       C
ATOM   2563  CG  PHE B  18      18.733  15.725 -10.113  1.00 37.88           C
ANISOU 2563  CG  PHE B  18     5472   4651   4268   -366    175   1770       C
ATOM   2564  CD1 PHE B  18      19.440  16.339 -11.133  1.00 37.36           C
ANISOU 2564  CD1 PHE B  18     5676   4315   4205   -467    346   1808       C
ATOM   2565  CD2 PHE B  18      17.352  15.828 -10.105  1.00 36.99           C
ANISOU 2565  CD2 PHE B  18     5226   4785   4043   -172    -37   1920       C
ATOM   2566  CE1 PHE B  18      18.785  17.040 -12.126  1.00 37.00           C
ANISOU 2566  CE1 PHE B  18     5834   4228   3996   -365    285   2009       C
ATOM   2567  CE2 PHE B  18      16.690  16.527 -11.097  1.00 42.04           C
ANISOU 2567  CE2 PHE B  18     6024   5388   4562    -82   -132   2098       C
ATOM   2568  CZ  PHE B  18      17.408  17.134 -12.109  1.00 39.82           C
ANISOU 2568  CZ  PHE B  18     6083   4819   4229   -172     16   2147       C
ATOM   2569  H   PHE B  18      20.066  15.037  -6.210  1.00 33.36           H
ATOM   2570  HA  PHE B  18      20.866  16.343  -8.405  1.00 33.57           H
ATOM   2571  HB2 PHE B  18      20.137  14.429  -9.455  1.00 40.07           H
ATOM   2572  HB3 PHE B  18      18.808  14.406  -8.584  1.00 40.07           H
ATOM   2573  HD1 PHE B  18      20.368  16.279 -11.149  1.00 44.92           H
ATOM   2574  HD2 PHE B  18      16.864  15.422  -9.425  1.00 44.47           H
ATOM   2575  HE1 PHE B  18      19.271  17.448 -12.806  1.00 44.48           H
ATOM   2576  HE2 PHE B  18      15.762  16.589 -11.084  1.00 50.53           H
ATOM   2577  HZ  PHE B  18      16.965  17.605 -12.777  1.00 47.87           H
ATOM   2578  N   SER B  19      19.452  18.193  -7.745  1.00 32.22           N
ANISOU 2578  N   SER B  19     4749   3288   4206    166    135   1490       N
ATOM   2579  CA  SER B  19      18.541  19.314  -7.530  1.00 37.98           C
ANISOU 2579  CA  SER B  19     5580   3898   4954    574     12   1591       C
ATOM   2580  C   SER B  19      17.871  19.262  -6.160  1.00 38.23           C
ANISOU 2580  C   SER B  19     5441   4174   4910   1013    -74   1394       C
ATOM   2581  O   SER B  19      16.647  19.341  -6.031  1.00 36.13           O
ANISOU 2581  O   SER B  19     5037   4216   4474   1365   -120   1590       O
ATOM   2582  CB  SER B  19      17.488  19.369  -8.643  1.00 38.98           C
ANISOU 2582  CB  SER B  19     5736   4225   4850    626    -40   2004       C
ATOM   2583  OG  SER B  19      18.093  19.541  -9.912  1.00 53.02           O
ANISOU 2583  OG  SER B  19     7754   5777   6612    302     63   2205       O
ATOM   2584  H   SER B  19      20.219  18.438  -8.047  1.00 38.75           H
ATOM   2585  HA  SER B  19      19.068  20.128  -7.553  1.00 45.67           H
ATOM   2586  HB2 SER B  19      16.987  18.539  -8.644  1.00 46.86           H
ATOM   2587  HB3 SER B  19      16.893  20.116  -8.476  1.00 46.86           H
ATOM   2588  HG  SER B  19      17.503  19.574 -10.509  1.00 63.71           H
ATOM   2589  N   GLY B  20      18.695  19.146  -5.124  1.00 35.75           N
ANISOU 2589  N   GLY B  20     5123   3751   4711   1021    -91   1024       N
ATOM   2590  CA  GLY B  20      18.219  19.232  -3.763  1.00 43.21           C
ANISOU 2590  CA  GLY B  20     6008   4885   5525   1496   -153    800       C
ATOM   2591  C   GLY B  20      17.651  17.960  -3.183  1.00 40.02           C
ANISOU 2591  C   GLY B  20     5280   5073   4852   1557    -69    895       C
ATOM   2592  O   GLY B  20      17.224  17.968  -2.020  1.00 40.68           O
ANISOU 2592  O   GLY B  20     5305   5389   4761   1991    -57    767       O
ATOM   2593  H   GLY B  20      19.542  19.017  -5.191  1.00 42.99           H
ATOM   2594  HA2 GLY B  20      18.958  19.506  -3.197  1.00 51.94           H
ATOM   2595  HA3 GLY B  20      17.524  19.907  -3.723  1.00 51.94           H
ATOM   2596  N   ASN B  21      17.628  16.870  -3.943  1.00 34.36           N
ANISOU 2596  N   ASN B  21     4046   4162   4846   -479   -130    456       N
ATOM   2597  CA  ASN B  21      17.102  15.604  -3.463  1.00 29.60           C
ANISOU 2597  CA  ASN B  21     3311   3666   4272   -338   -145    439       C
ATOM   2598  C   ASN B  21      18.131  14.504  -3.673  1.00 28.19           C
ANISOU 2598  C   ASN B  21     2988   3687   4037   -365   -127    450       C
ATOM   2599  O   ASN B  21      18.987  14.589  -4.558  1.00 25.07           O
ANISOU 2599  O   ASN B  21     2585   3339   3601   -461    -91    481       O
ATOM   2600  CB  ASN B  21      15.794  15.211  -4.179  1.00 26.49           C
ANISOU 2600  CB  ASN B  21     2941   3187   3939   -185   -191    492       C
ATOM   2601  CG  ASN B  21      14.643  16.134  -3.843  1.00 28.97           C
ANISOU 2601  CG  ASN B  21     3335   3308   4364   -103   -213    472       C
ATOM   2602  OD1 ASN B  21      14.087  16.077  -2.747  1.00 35.83           O
ANISOU 2602  OD1 ASN B  21     4163   4159   5290    -48   -174    386       O
ATOM   2603  ND2 ASN B  21      14.269  16.983  -4.792  1.00 36.35           N
ANISOU 2603  ND2 ASN B  21     4393   4084   5336    -97   -270    549       N
ATOM   2604  H   ASN B  21      17.916  16.841  -4.752  1.00 41.32           H
ATOM   2605  HA  ASN B  21      16.919  15.684  -2.514  1.00 35.61           H
ATOM   2606  HB2 ASN B  21      15.936  15.246  -5.138  1.00 31.88           H
ATOM   2607  HB3 ASN B  21      15.546  14.312  -3.913  1.00 31.88           H
ATOM   2608 HD21 ASN B  21      13.619  17.528  -4.649  1.00 43.71           H
ATOM   2609 HD22 ASN B  21      14.676  16.988  -5.549  1.00 43.71           H
ATOM   2610  N   PHE B  22      18.040  13.469  -2.845  1.00 20.63           N
ANISOU 2610  N   PHE B  22     1923   2831   3083   -281   -143    421       N
ATOM   2611  CA  PHE B  22      18.817  12.251  -3.018  1.00 21.54           C
ANISOU 2611  CA  PHE B  22     1901   3105   3180   -247   -135    438       C
ATOM   2612  C   PHE B  22      17.925  11.184  -3.637  1.00 21.33           C
ANISOU 2612  C   PHE B  22     1884   3064   3157   -111   -129    472       C
ATOM   2613  O   PHE B  22      16.742  11.078  -3.300  1.00 24.30           O
ANISOU 2613  O   PHE B  22     2313   3367   3554    -32   -154    460       O
ATOM   2614  CB  PHE B  22      19.381  11.762  -1.686  1.00 20.42           C
ANISOU 2614  CB  PHE B  22     1661   3070   3025   -253   -184    402       C
ATOM   2615  CG  PHE B  22      20.410  12.679  -1.102  1.00 26.68           C
ANISOU 2615  CG  PHE B  22     2426   3913   3800   -418   -205    373       C
ATOM   2616  CD1 PHE B  22      21.703  12.694  -1.598  1.00 21.41           C
ANISOU 2616  CD1 PHE B  22     1623   3364   3146   -505   -187    386       C
ATOM   2617  CD2 PHE B  22      20.084  13.534  -0.065  1.00 24.30           C
ANISOU 2617  CD2 PHE B  22     2231   3537   3464   -505   -227    321       C
ATOM   2618  CE1 PHE B  22      22.653  13.542  -1.064  1.00 24.72           C
ANISOU 2618  CE1 PHE B  22     2002   3846   3544   -683   -214    356       C
ATOM   2619  CE2 PHE B  22      21.028  14.383   0.472  1.00 24.60           C
ANISOU 2619  CE2 PHE B  22     2264   3621   3462   -689   -249    292       C
ATOM   2620  CZ  PHE B  22      22.314  14.387  -0.027  1.00 25.07           C
ANISOU 2620  CZ  PHE B  22     2175   3816   3533   -783   -254    314       C
ATOM   2621  H   PHE B  22      17.521  13.450  -2.160  1.00 24.84           H
ATOM   2622  HA  PHE B  22      19.569  12.416  -3.608  1.00 25.94           H
ATOM   2623  HB2 PHE B  22      18.655  11.685  -1.048  1.00 24.59           H
ATOM   2624  HB3 PHE B  22      19.797  10.896  -1.822  1.00 24.59           H
ATOM   2625  HD1 PHE B  22      21.935  12.126  -2.297  1.00 25.25           H
ATOM   2626  HD2 PHE B  22      19.218  13.536   0.274  1.00 29.24           H
ATOM   2627  HE1 PHE B  22      23.519  13.544  -1.403  1.00 29.75           H
ATOM   2628  HE2 PHE B  22      20.798  14.953   1.170  1.00 29.61           H
ATOM   2629  HZ  PHE B  22      22.952  14.959   0.335  1.00 30.17           H
ATOM   2630  N   TYR B  23      18.493  10.407  -4.550  1.00 19.45           N
ANISOU 2630  N   TYR B  23     1595   2896   2902   -100    -80    501       N
ATOM   2631  CA  TYR B  23      17.770   9.348  -5.236  1.00 20.70           C
ANISOU 2631  CA  TYR B  23     1785   3042   3038     -7    -61    530       C
ATOM   2632  C   TYR B  23      18.540   8.044  -5.091  1.00 17.22           C
ANISOU 2632  C   TYR B  23     1233   2708   2601     61    -16    519       C
ATOM   2633  O   TYR B  23      19.770   8.023  -5.200  1.00 20.35           O
ANISOU 2633  O   TYR B  23     1518   3186   3028     21     31    506       O
ATOM   2634  CB  TYR B  23      17.576   9.664  -6.723  1.00 22.50           C
ANISOU 2634  CB  TYR B  23     2123   3204   3221    -74    -27    579       C
ATOM   2635  CG  TYR B  23      16.759  10.901  -7.008  1.00 20.08           C
ANISOU 2635  CG  TYR B  23     1944   2763   2924   -116   -100    615       C
ATOM   2636  CD1 TYR B  23      17.355  12.154  -7.063  1.00 22.50           C
ANISOU 2636  CD1 TYR B  23     2303   3015   3230   -232    -95    615       C
ATOM   2637  CD2 TYR B  23      15.393  10.816  -7.240  1.00 23.10           C
ANISOU 2637  CD2 TYR B  23     2389   3063   3327    -39   -177    651       C
ATOM   2638  CE1 TYR B  23      16.610  13.289  -7.330  1.00 23.56           C
ANISOU 2638  CE1 TYR B  23     2574   2992   3385   -250   -168    657       C
ATOM   2639  CE2 TYR B  23      14.641  11.943  -7.510  1.00 22.08           C
ANISOU 2639  CE2 TYR B  23     2354   2793   3243    -44   -262    694       C
ATOM   2640  CZ  TYR B  23      15.254  13.178  -7.553  1.00 27.62           C
ANISOU 2640  CZ  TYR B  23     3132   3417   3945   -140   -257    700       C
ATOM   2641  OH  TYR B  23      14.507  14.301  -7.821  1.00 26.35           O
ANISOU 2641  OH  TYR B  23     3086   3084   3841   -126   -346    750       O
ATOM   2642  H   TYR B  23      19.315  10.476  -4.794  1.00 23.43           H
ATOM   2643  HA  TYR B  23      16.894   9.244  -4.833  1.00 24.93           H
ATOM   2644  HB2 TYR B  23      18.449   9.792  -7.127  1.00 27.08           H
ATOM   2645  HB3 TYR B  23      17.124   8.914  -7.141  1.00 27.08           H
ATOM   2646  HD1 TYR B  23      18.271  12.232  -6.919  1.00 27.09           H
ATOM   2647  HD2 TYR B  23      14.976   9.985  -7.213  1.00 27.81           H
ATOM   2648  HE1 TYR B  23      17.022  14.122  -7.359  1.00 28.36           H
ATOM   2649  HE2 TYR B  23      13.726  11.870  -7.662  1.00 26.58           H
ATOM   2650  HH  TYR B  23      13.700  14.091  -7.925  1.00 31.71           H
ATOM   2651  N   TYR B  24      17.810   6.958  -4.849  1.00 18.51           N
ANISOU 2651  N   TYR B  24     1422   2865   2744    165    -27    521       N
ATOM   2652  CA  TYR B  24      18.387   5.624  -4.727  1.00 18.88           C
ANISOU 2652  CA  TYR B  24     1403   2973   2799    255     11    519       C
ATOM   2653  C   TYR B  24      17.838   4.767  -5.862  1.00 24.08           C
ANISOU 2653  C   TYR B  24     2159   3588   3404    277     93    533       C
ATOM   2654  O   TYR B  24      16.655   4.416  -5.861  1.00 19.47           O
ANISOU 2654  O   TYR B  24     1672   2956   2771    297     62    541       O
ATOM   2655  CB  TYR B  24      18.069   5.010  -3.362  1.00 24.85           C
ANISOU 2655  CB  TYR B  24     2156   3740   3546    328    -70    509       C
ATOM   2656  CG  TYR B  24      18.749   3.681  -3.114  1.00 23.49           C
ANISOU 2656  CG  TYR B  24     1929   3605   3392    437    -61    524       C
ATOM   2657  CD1 TYR B  24      20.053   3.623  -2.639  1.00 23.58           C
ANISOU 2657  CD1 TYR B  24     1785   3693   3480    465   -104    535       C
ATOM   2658  CD2 TYR B  24      18.090   2.483  -3.360  1.00 26.18           C
ANISOU 2658  CD2 TYR B  24     2371   3894   3681    512    -18    529       C
ATOM   2659  CE1 TYR B  24      20.680   2.409  -2.415  1.00 30.88           C
ANISOU 2659  CE1 TYR B  24     2648   4630   4454    596   -113    560       C
ATOM   2660  CE2 TYR B  24      18.707   1.266  -3.139  1.00 22.32           C
ANISOU 2660  CE2 TYR B  24     1858   3404   3218    626     -8    547       C
ATOM   2661  CZ  TYR B  24      20.002   1.234  -2.666  1.00 29.82           C
ANISOU 2661  CZ  TYR B  24     2644   4417   4269    684    -60    566       C
ATOM   2662  OH  TYR B  24      20.616   0.022  -2.447  1.00 29.76           O
ANISOU 2662  OH  TYR B  24     2602   4387   4317    828    -66    594       O
ATOM   2663  H   TYR B  24      16.956   6.970  -4.749  1.00 22.29           H
ATOM   2664  HA  TYR B  24      19.352   5.674  -4.818  1.00 22.75           H
ATOM   2665  HB2 TYR B  24      18.359   5.624  -2.670  1.00 29.91           H
ATOM   2666  HB3 TYR B  24      17.111   4.869  -3.301  1.00 29.91           H
ATOM   2667  HD1 TYR B  24      20.513   4.413  -2.468  1.00 28.38           H
ATOM   2668  HD2 TYR B  24      17.216   2.501  -3.679  1.00 31.50           H
ATOM   2669  HE1 TYR B  24      21.554   2.385  -2.096  1.00 37.14           H
ATOM   2670  HE2 TYR B  24      18.252   0.473  -3.309  1.00 26.87           H
ATOM   2671  HH  TYR B  24      21.399   0.143  -2.169  1.00 35.79           H
ATOM   2672  N   PHE B  25      18.690   4.449  -6.834  1.00 23.49           N
ANISOU 2672  N   PHE B  25     2057   3532   3335    253    209    527       N
ATOM   2673  CA  PHE B  25      18.357   3.511  -7.901  1.00 20.79           C
ANISOU 2673  CA  PHE B  25     1827   3148   2925    252    314    528       C
ATOM   2674  C   PHE B  25      18.806   2.123  -7.455  1.00 27.31           C
ANISOU 2674  C   PHE B  25     2603   3985   3791    390    369    507       C
ATOM   2675  O   PHE B  25      19.994   1.904  -7.215  1.00 21.74           O
ANISOU 2675  O   PHE B  25     1745   3328   3188    452    416    487       O
ATOM   2676  CB  PHE B  25      19.028   3.922  -9.208  1.00 26.23           C
ANISOU 2676  CB  PHE B  25     2552   3831   3585    126    445    516       C
ATOM   2677  CG  PHE B  25      18.456   5.174  -9.812  1.00 26.33           C
ANISOU 2677  CG  PHE B  25     2680   3794   3529    -15    376    558       C
ATOM   2678  CD1 PHE B  25      18.724   6.415  -9.256  1.00 26.28           C
ANISOU 2678  CD1 PHE B  25     2613   3799   3575    -58    296    565       C
ATOM   2679  CD2 PHE B  25      17.652   5.110 -10.938  1.00 21.63           C
ANISOU 2679  CD2 PHE B  25     2276   3130   2814   -111    379    597       C
ATOM   2680  CE1 PHE B  25      18.196   7.568  -9.809  1.00 30.16           C
ANISOU 2680  CE1 PHE B  25     3234   4211   4014   -170    227    612       C
ATOM   2681  CE2 PHE B  25      17.123   6.261 -11.497  1.00 25.58           C
ANISOU 2681  CE2 PHE B  25     2894   3565   3261   -226    281    657       C
ATOM   2682  CZ  PHE B  25      17.394   7.491 -10.932  1.00 26.40           C
ANISOU 2682  CZ  PHE B  25     2938   3659   3432   -243    208    665       C
ATOM   2683  H   PHE B  25      19.485   4.771  -6.898  1.00 28.27           H
ATOM   2684  HA  PHE B  25      17.400   3.497  -8.060  1.00 25.04           H
ATOM   2685  HB2 PHE B  25      19.971   4.078  -9.040  1.00 31.57           H
ATOM   2686  HB3 PHE B  25      18.920   3.205  -9.853  1.00 31.57           H
ATOM   2687  HD1 PHE B  25      19.265   6.474  -8.502  1.00 31.63           H
ATOM   2688  HD2 PHE B  25      17.465   4.285 -11.323  1.00 26.05           H
ATOM   2689  HE1 PHE B  25      18.381   8.395  -9.425  1.00 36.28           H
ATOM   2690  HE2 PHE B  25      16.584   6.205 -12.254  1.00 30.79           H
ATOM   2691  HZ  PHE B  25      17.039   8.265 -11.305  1.00 31.76           H
ATOM   2692  N   SER B  26      17.857   1.194  -7.343  1.00 21.49           N
ANISOU 2692  N   SER B  26     1989   3195   2980    436    355    514       N
ATOM   2693  CA  SER B  26      18.117  -0.045  -6.623  1.00 24.96           C
ANISOU 2693  CA  SER B  26     2418   3617   3448    573    364    509       C
ATOM   2694  C   SER B  26      19.002  -0.995  -7.427  1.00 25.21           C
ANISOU 2694  C   SER B  26     2441   3615   3523    635    536    479       C
ATOM   2695  O   SER B  26      19.086  -0.936  -8.657  1.00 25.81           O
ANISOU 2695  O   SER B  26     2587   3668   3553    541    677    451       O
ATOM   2696  CB  SER B  26      16.801  -0.748  -6.280  1.00 23.21           C
ANISOU 2696  CB  SER B  26     2356   3343   3118    571    318    515       C
ATOM   2697  OG  SER B  26      16.248  -1.393  -7.418  1.00 23.94           O
ANISOU 2697  OG  SER B  26     2601   3383   3113    507    425    504       O
ATOM   2698  H   SER B  26      17.064   1.259  -7.671  1.00 25.87           H
ATOM   2699  HA  SER B  26      18.587   0.173  -5.802  1.00 30.04           H
ATOM   2700  HB2 SER B  26      16.970  -1.412  -5.594  1.00 27.93           H
ATOM   2701  HB3 SER B  26      16.168  -0.088  -5.955  1.00 27.93           H
ATOM   2702  HG  SER B  26      15.568  -1.833  -7.196  1.00 28.82           H
ATOM   2703  N   ARG B  27      19.669  -1.892  -6.696  1.00 26.85           N
ANISOU 2703  N   ARG B  27     2576   3806   3821    794    526    483       N
ATOM   2704  CA  ARG B  27      20.477  -2.940  -7.301  1.00 32.71           C
ANISOU 2704  CA  ARG B  27     3302   4486   4642    901    698    447       C
ATOM   2705  C   ARG B  27      19.665  -4.180  -7.648  1.00 28.31           C
ANISOU 2705  C   ARG B  27     2985   3806   3965    919    784    437       C
ATOM   2706  O   ARG B  27      19.985  -4.871  -8.623  1.00 33.91           O
ANISOU 2706  O   ARG B  27     3770   4440   4675    924    987    384       O
ATOM   2707  CB  ARG B  27      21.612  -3.355  -6.359  1.00 35.90           C
ANISOU 2707  CB  ARG B  27     3502   4911   5229   1090    623    471       C
ATOM   2708  CG  ARG B  27      22.749  -2.363  -6.236  1.00 48.18           C
ANISOU 2708  CG  ARG B  27     4784   6591   6932   1071    590    460       C
ATOM   2709  CD  ARG B  27      23.833  -2.891  -5.296  1.00 54.93           C
ANISOU 2709  CD  ARG B  27     5503   7443   7925   1195    443    451       C
ATOM   2710  NE  ARG B  27      23.358  -3.008  -3.922  1.00 61.62           N
ANISOU 2710  NE  ARG B  27     6428   8279   8705   1224    205    525       N
ATOM   2711  CZ  ARG B  27      23.438  -2.037  -3.021  1.00 57.33           C
ANISOU 2711  CZ  ARG B  27     5825   7822   8135   1129     27    545       C
ATOM   2712  NH1 ARG B  27      23.979  -0.866  -3.314  1.00 62.44           N
ANISOU 2712  NH1 ARG B  27     6329   8574   8823   1009     45    505       N
ATOM   2713  NH2 ARG B  27      22.963  -2.247  -1.797  1.00 57.44           N
ANISOU 2713  NH2 ARG B  27     5945   7812   8068   1140   -158    605       N
ATOM   2714  H   ARG B  27      19.666  -1.911  -5.836  1.00 32.31           H
ATOM   2715  HA  ARG B  27      20.870  -2.585  -8.114  1.00 39.34           H
ATOM   2716  HB2 ARG B  27      21.241  -3.482  -5.471  1.00 43.17           H
ATOM   2717  HB3 ARG B  27      21.988  -4.189  -6.683  1.00 43.17           H
ATOM   2718  HG2 ARG B  27      23.145  -2.215  -7.109  1.00 57.90           H
ATOM   2719  HG3 ARG B  27      22.412  -1.527  -5.878  1.00 57.90           H
ATOM   2720  HD2 ARG B  27      24.114  -3.770  -5.595  1.00 66.00           H
ATOM   2721  HD3 ARG B  27      24.587  -2.281  -5.305  1.00 66.00           H
ATOM   2722  HE  ARG B  27      23.004  -3.753  -3.680  1.00 74.03           H
ATOM   2723 HH11 ARG B  27      24.288  -0.720  -4.103  1.00 75.02           H
ATOM   2724 HH12 ARG B  27      24.021  -0.250  -2.715  1.00 75.02           H
ATOM   2725 HH21 ARG B  27      22.609  -3.005  -1.597  1.00 69.02           H
ATOM   2726 HH22 ARG B  27      23.010  -1.625  -1.205  1.00 69.02           H
ATOM   2727  N   THR B  28      18.629  -4.483  -6.868  1.00 25.13           N
ANISOU 2727  N   THR B  28     2717   3377   3453    909    654    473       N
ATOM   2728  CA  THR B  28      17.844  -5.695  -7.035  1.00 37.44           C
ANISOU 2728  CA  THR B  28     4512   4824   4889    908    722    462       C
ATOM   2729  C   THR B  28      16.371  -5.357  -7.222  1.00 29.12           C
ANISOU 2729  C   THR B  28     3602   3797   3666    730    663    464       C
ATOM   2730  O   THR B  28      15.900  -4.320  -6.746  1.00 23.31           O
ANISOU 2730  O   THR B  28     2779   3146   2931    667    529    483       O
ATOM   2731  CB  THR B  28      18.001  -6.624  -5.823  1.00 25.80           C
ANISOU 2731  CB  THR B  28     3081   3278   3444   1062    626    502       C
ATOM   2732  OG1 THR B  28      17.468  -5.988  -4.654  1.00 29.09           O
ANISOU 2732  OG1 THR B  28     3466   3766   3820   1017    431    540       O
ATOM   2733  CG2 THR B  28      19.469  -6.955  -5.588  1.00 26.21           C
ANISOU 2733  CG2 THR B  28     2951   3306   3702   1265    642    517       C
ATOM   2734  H   THR B  28      18.357  -3.988  -6.219  1.00 30.24           H
ATOM   2735  HA  THR B  28      18.149  -6.168  -7.825  1.00 45.01           H
ATOM   2736  HB  THR B  28      17.522  -7.450  -5.989  1.00 31.05           H
ATOM   2737  HG1 THR B  28      16.636  -5.904  -4.727  1.00 34.99           H
ATOM   2738 HG21 THR B  28      19.553  -7.594  -4.863  1.00 31.54           H
ATOM   2739 HG22 THR B  28      19.855  -7.338  -6.391  1.00 31.54           H
ATOM   2740 HG23 THR B  28      19.958  -6.150  -5.356  1.00 31.54           H
ATOM   2741  N   PRO B  29      15.622  -6.210  -7.915  1.00 27.22           N
ANISOU 2741  N   PRO B  29     3574   3482   3286    644    763    438       N
ATOM   2742  CA  PRO B  29      14.199  -5.929  -8.138  1.00 22.47           C
ANISOU 2742  CA  PRO B  29     3073   2922   2544    471    693    441       C
ATOM   2743  C   PRO B  29      13.336  -6.346  -6.959  1.00 22.33           C
ANISOU 2743  C   PRO B  29     3113   2899   2470    475    591    445       C
ATOM   2744  O   PRO B  29      13.638  -7.295  -6.232  1.00 20.15           O
ANISOU 2744  O   PRO B  29     2924   2542   2189    574    608    447       O
ATOM   2745  CB  PRO B  29      13.868  -6.757  -9.388  1.00 26.31           C
ANISOU 2745  CB  PRO B  29     3772   3334   2892    351    847    408       C
ATOM   2746  CG  PRO B  29      14.806  -7.933  -9.298  1.00 27.68           C
ANISOU 2746  CG  PRO B  29     4024   3381   3114    500   1001    378       C
ATOM   2747  CD  PRO B  29      16.074  -7.430  -8.622  1.00 26.64           C
ANISOU 2747  CD  PRO B  29     3652   3282   3189    690    959    398       C
ATOM   2748  HA  PRO B  29      14.059  -4.986  -8.321  1.00 27.05           H
ATOM   2749  HB2 PRO B  29      12.942  -7.043  -9.364  1.00 31.66           H
ATOM   2750  HB3 PRO B  29      14.034  -6.236 -10.189  1.00 31.66           H
ATOM   2751  HG2 PRO B  29      14.394  -8.636  -8.771  1.00 33.31           H
ATOM   2752  HG3 PRO B  29      15.002  -8.259 -10.191  1.00 33.31           H
ATOM   2753  HD2 PRO B  29      16.414  -8.086  -7.994  1.00 32.06           H
ATOM   2754  HD3 PRO B  29      16.754  -7.215  -9.279  1.00 32.06           H
ATOM   2755  N   LYS B  30      12.243  -5.604  -6.780  1.00 18.21           N
ANISOU 2755  N   LYS B  30     2547   2458   1914    361    487    445       N
ATOM   2756  CA  LYS B  30      11.281  -5.888  -5.730  1.00 20.54           C
ANISOU 2756  CA  LYS B  30     2889   2764   2153    319    422    424       C
ATOM   2757  C   LYS B  30       9.876  -5.603  -6.244  1.00 16.56           C
ANISOU 2757  C   LYS B  30     2391   2321   1580    153    387    402       C
ATOM   2758  O   LYS B  30       9.686  -4.869  -7.217  1.00 16.32           O
ANISOU 2758  O   LYS B  30     2295   2335   1570     91    354    426       O
ATOM   2759  CB  LYS B  30      11.525  -5.043  -4.471  1.00 20.04           C
ANISOU 2759  CB  LYS B  30     2682   2748   2186    386    313    429       C
ATOM   2760  CG  LYS B  30      12.837  -5.295  -3.755  1.00 23.86           C
ANISOU 2760  CG  LYS B  30     3135   3190   2740    538    291    463       C
ATOM   2761  CD  LYS B  30      12.947  -4.396  -2.524  1.00 23.83           C
ANISOU 2761  CD  LYS B  30     3020   3241   2792    547    172    465       C
ATOM   2762  CE  LYS B  30      14.298  -4.530  -1.846  1.00 25.58           C
ANISOU 2762  CE  LYS B  30     3183   3445   3091    681    105    516       C
ATOM   2763  NZ  LYS B  30      14.570  -5.931  -1.422  1.00 30.90           N
ANISOU 2763  NZ  LYS B  30     4027   4010   3704    763    113    546       N
ATOM   2764  H   LYS B  30      12.038  -4.923  -7.264  1.00 21.94           H
ATOM   2765  HA  LYS B  30      11.354  -6.826  -5.496  1.00 24.74           H
ATOM   2766  HB2 LYS B  30      11.511  -4.107  -4.725  1.00 24.14           H
ATOM   2767  HB3 LYS B  30      10.812  -5.226  -3.839  1.00 24.14           H
ATOM   2768  HG2 LYS B  30      12.879  -6.220  -3.468  1.00 28.72           H
ATOM   2769  HG3 LYS B  30      13.576  -5.098  -4.350  1.00 28.72           H
ATOM   2770  HD2 LYS B  30      12.833  -3.471  -2.792  1.00 28.68           H
ATOM   2771  HD3 LYS B  30      12.261  -4.643  -1.884  1.00 28.68           H
ATOM   2772  HE2 LYS B  30      14.995  -4.260  -2.464  1.00 30.78           H
ATOM   2773  HE3 LYS B  30      14.318  -3.966  -1.057  1.00 30.78           H
ATOM   2774  HZ1 LYS B  30      15.352  -5.975  -0.998  1.00 37.17           H
ATOM   2775  HZ2 LYS B  30      13.928  -6.213  -0.874  1.00 37.17           H
ATOM   2776  HZ3 LYS B  30      14.598  -6.464  -2.134  1.00 37.17           H
ATOM   2777  N   THR B  31       8.884  -6.186  -5.573  1.00 23.46           N
ANISOU 2777  N   THR B  31     3342   3198   2372     71    386    360       N
ATOM   2778  CA  THR B  31       7.513  -5.751  -5.783  1.00 21.24           C
ANISOU 2778  CA  THR B  31     2986   3003   2083    -69    329    331       C
ATOM   2779  C   THR B  31       7.398  -4.277  -5.400  1.00 18.02           C
ANISOU 2779  C   THR B  31     2349   2661   1836    -16    227    336       C
ATOM   2780  O   THR B  31       8.236  -3.728  -4.678  1.00 18.21           O
ANISOU 2780  O   THR B  31     2308   2671   1942     95    210    345       O
ATOM   2781  CB  THR B  31       6.534  -6.578  -4.955  1.00 18.02           C
ANISOU 2781  CB  THR B  31     2674   2595   1577   -176    370    263       C
ATOM   2782  OG1 THR B  31       6.710  -6.282  -3.564  1.00 18.91           O
ANISOU 2782  OG1 THR B  31     2745   2701   1740   -113    356    231       O
ATOM   2783  CG2 THR B  31       6.751  -8.063  -5.192  1.00 25.23           C
ANISOU 2783  CG2 THR B  31     3856   3407   2324   -219    478    258       C
ATOM   2784  H   THR B  31       8.980  -6.823  -5.003  1.00 28.23           H
ATOM   2785  HA  THR B  31       7.270  -5.870  -6.715  1.00 25.58           H
ATOM   2786  HB  THR B  31       5.626  -6.360  -5.217  1.00 21.71           H
ATOM   2787  HG1 THR B  31       6.156  -6.716  -3.106  1.00 22.78           H
ATOM   2788 HG21 THR B  31       6.025  -8.572  -4.797  1.00 30.37           H
ATOM   2789 HG22 THR B  31       6.782  -8.246  -6.144  1.00 30.37           H
ATOM   2790 HG23 THR B  31       7.587  -8.345  -4.789  1.00 30.37           H
ATOM   2791  N   TRP B  32       6.344  -3.628  -5.891  1.00 21.50           N
ANISOU 2791  N   TRP B  32     2672   3169   2328    -97    152    334       N
ATOM   2792  CA  TRP B  32       6.132  -2.229  -5.538  1.00 17.03           C
ANISOU 2792  CA  TRP B  32     1904   2637   1931    -36     65    333       C
ATOM   2793  C   TRP B  32       6.002  -2.062  -4.028  1.00 19.04           C
ANISOU 2793  C   TRP B  32     2111   2888   2234     -3    108    253       C
ATOM   2794  O   TRP B  32       6.558  -1.120  -3.450  1.00 17.94           O
ANISOU 2794  O   TRP B  32     1888   2733   2194     80     84    253       O
ATOM   2795  CB  TRP B  32       4.894  -1.692  -6.250  1.00 18.63           C
ANISOU 2795  CB  TRP B  32     1978   2897   2202   -113    -36    345       C
ATOM   2796  CG  TRP B  32       4.687  -0.223  -6.063  1.00 20.48           C
ANISOU 2796  CG  TRP B  32     2020   3131   2630    -29   -128    356       C
ATOM   2797  CD1 TRP B  32       5.090   0.778  -6.899  1.00 23.29           C
ANISOU 2797  CD1 TRP B  32     2339   3457   3054     16   -230    444       C
ATOM   2798  CD2 TRP B  32       4.025   0.412  -4.966  1.00 19.74           C
ANISOU 2798  CD2 TRP B  32     1772   3047   2681     11   -106    268       C
ATOM   2799  NE1 TRP B  32       4.714   1.997  -6.390  1.00 22.77           N
ANISOU 2799  NE1 TRP B  32     2108   3369   3174     98   -286    425       N
ATOM   2800  CE2 TRP B  32       4.060   1.800  -5.202  1.00 24.15           C
ANISOU 2800  CE2 TRP B  32     2201   3568   3408    101   -200    310       C
ATOM   2801  CE3 TRP B  32       3.404  -0.060  -3.806  1.00 17.71           C
ANISOU 2801  CE3 TRP B  32     1496   2813   2419    -35      1    150       C
ATOM   2802  CZ2 TRP B  32       3.500   2.721  -4.320  1.00 21.55           C
ANISOU 2802  CZ2 TRP B  32     1715   3216   3258    163   -179    230       C
ATOM   2803  CZ3 TRP B  32       2.849   0.857  -2.931  1.00 22.30           C
ANISOU 2803  CZ3 TRP B  32     1919   3386   3169      6     33     63       C
ATOM   2804  CH2 TRP B  32       2.900   2.230  -3.194  1.00 20.24           C
ANISOU 2804  CH2 TRP B  32     1520   3079   3092    114    -51    100       C
ATOM   2805  H   TRP B  32       5.752  -3.967  -6.415  1.00 25.89           H
ATOM   2806  HA  TRP B  32       6.894  -1.707  -5.834  1.00 20.52           H
ATOM   2807  HB2 TRP B  32       4.983  -1.861  -7.201  1.00 22.44           H
ATOM   2808  HB3 TRP B  32       4.111  -2.149  -5.904  1.00 22.44           H
ATOM   2809  HD1 TRP B  32       5.551   0.653  -7.696  1.00 28.04           H
ATOM   2810  HE1 TRP B  32       4.864   2.760  -6.757  1.00 27.41           H
ATOM   2811  HE3 TRP B  32       3.364  -0.972  -3.626  1.00 21.34           H
ATOM   2812  HZ2 TRP B  32       3.534   3.634  -4.491  1.00 25.95           H
ATOM   2813  HZ3 TRP B  32       2.434   0.555  -2.155  1.00 26.85           H
ATOM   2814  HH2 TRP B  32       2.516   2.823  -2.589  1.00 24.38           H
ATOM   2815  N   TYR B  33       5.291  -2.985  -3.370  1.00 23.09           N
ANISOU 2815  N   TYR B  33     2707   3410   2656    -94    181    181       N
ATOM   2816  CA  TYR B  33       5.095  -2.893  -1.927  1.00 18.30           C
ANISOU 2816  CA  TYR B  33     2101   2795   2058   -109    239     95       C
ATOM   2817  C   TYR B  33       6.417  -3.029  -1.179  1.00 22.19           C
ANISOU 2817  C   TYR B  33     2708   3223   2501    -20    238    132       C
ATOM   2818  O   TYR B  33       6.699  -2.275  -0.240  1.00 16.33           O
ANISOU 2818  O   TYR B  33     1916   2473   1817      6    228    101       O
ATOM   2819  CB  TYR B  33       4.122  -3.978  -1.453  1.00 17.62           C
ANISOU 2819  CB  TYR B  33     2125   2722   1847   -260    332     11       C
ATOM   2820  CG  TYR B  33       2.811  -4.032  -2.196  1.00 22.90           C
ANISOU 2820  CG  TYR B  33     2670   3475   2556   -372    322    -26       C
ATOM   2821  CD1 TYR B  33       1.850  -3.049  -2.014  1.00 26.96           C
ANISOU 2821  CD1 TYR B  33     2935   4053   3255   -378    304    -93       C
ATOM   2822  CD2 TYR B  33       2.525  -5.075  -3.069  1.00 26.18           C
ANISOU 2822  CD2 TYR B  33     3213   3901   2833   -476    329      3       C
ATOM   2823  CE1 TYR B  33       0.648  -3.094  -2.690  1.00 27.57           C
ANISOU 2823  CE1 TYR B  33     2858   4218   3397   -471    265   -117       C
ATOM   2824  CE2 TYR B  33       1.323  -5.128  -3.749  1.00 25.34           C
ANISOU 2824  CE2 TYR B  33     2983   3889   2757   -603    291    -23       C
ATOM   2825  CZ  TYR B  33       0.388  -4.134  -3.555  1.00 24.05           C
ANISOU 2825  CZ  TYR B  33     2537   3804   2796   -594    246    -77       C
ATOM   2826  OH  TYR B  33      -0.812  -4.175  -4.226  1.00 29.53           O
ANISOU 2826  OH  TYR B  33     3068   4603   3550   -710    179    -94       O
ATOM   2827  H   TYR B  33       4.916  -3.667  -3.736  1.00 27.79           H
ATOM   2828  HA  TYR B  33       4.712  -2.024  -1.730  1.00 22.05           H
ATOM   2829  HB2 TYR B  33       4.551  -4.841  -1.557  1.00 21.23           H
ATOM   2830  HB3 TYR B  33       3.919  -3.819  -0.517  1.00 21.23           H
ATOM   2831  HD1 TYR B  33       2.018  -2.348  -1.427  1.00 32.44           H
ATOM   2832  HD2 TYR B  33       3.154  -5.748  -3.199  1.00 31.50           H
ATOM   2833  HE1 TYR B  33       0.015  -2.424  -2.562  1.00 33.17           H
ATOM   2834  HE2 TYR B  33       1.147  -5.830  -4.334  1.00 30.50           H
ATOM   2835  HH  TYR B  33      -0.851  -4.864  -4.705  1.00 35.52           H
ATOM   2836  N   SER B  34       7.228  -4.019  -1.562  1.00 19.46           N
ANISOU 2836  N   SER B  34     2519   2825   2051     21    248    195       N
ATOM   2837  CA  SER B  34       8.506  -4.229  -0.893  1.00 19.67           C
ANISOU 2837  CA  SER B  34     2623   2793   2057    123    220    244       C
ATOM   2838  C   SER B  34       9.470  -3.086  -1.183  1.00 21.50           C
ANISOU 2838  C   SER B  34     2693   3052   2424    228    151    294       C
ATOM   2839  O   SER B  34      10.250  -2.688  -0.310  1.00 17.89           O
ANISOU 2839  O   SER B  34     2216   2587   1993    275    100    308       O
ATOM   2840  CB  SER B  34       9.101  -5.567  -1.330  1.00 20.66           C
ANISOU 2840  CB  SER B  34     2931   2839   2080    168    259    294       C
ATOM   2841  OG  SER B  34      10.307  -5.840  -0.643  1.00 26.61           O
ANISOU 2841  OG  SER B  34     3737   3532   2841    286    207    350       O
ATOM   2842  H   SER B  34       7.062  -4.573  -2.199  1.00 23.44           H
ATOM   2843  HA  SER B  34       8.364  -4.263   0.066  1.00 23.69           H
ATOM   2844  HB2 SER B  34       8.464  -6.272  -1.137  1.00 24.88           H
ATOM   2845  HB3 SER B  34       9.283  -5.535  -2.282  1.00 24.88           H
ATOM   2846  HG  SER B  34      10.624  -6.575  -0.899  1.00 32.02           H
ATOM   2847  N   ALA B  35       9.421  -2.538  -2.399  1.00 16.90           N
ANISOU 2847  N   ALA B  35     2011   2499   1911    239    143    324       N
ATOM   2848  CA  ALA B  35      10.260  -1.392  -2.730  1.00 16.01           C
ANISOU 2848  CA  ALA B  35     1765   2406   1912    305     91    365       C
ATOM   2849  C   ALA B  35       9.921  -0.191  -1.854  1.00 19.54           C
ANISOU 2849  C   ALA B  35     2106   2872   2445    288     50    320       C
ATOM   2850  O   ALA B  35      10.816   0.465  -1.308  1.00 16.48           O
ANISOU 2850  O   ALA B  35     1671   2486   2104    326     12    333       O
ATOM   2851  CB  ALA B  35      10.104  -1.045  -4.212  1.00 19.43           C
ANISOU 2851  CB  ALA B  35     2162   2851   2368    281     88    405       C
ATOM   2852  H   ALA B  35       8.917  -2.808  -3.041  1.00 20.37           H
ATOM   2853  HA  ALA B  35      11.188  -1.625  -2.570  1.00 19.30           H
ATOM   2854  HB1 ALA B  35      10.634  -0.257  -4.409  1.00 23.40           H
ATOM   2855  HB2 ALA B  35      10.413  -1.794  -4.746  1.00 23.40           H
ATOM   2856  HB3 ALA B  35       9.168  -0.870  -4.398  1.00 23.40           H
ATOM   2857  N   GLU B  36       8.629   0.120  -1.712  1.00 19.32           N
ANISOU 2857  N   GLU B  36     2032   2857   2450    223     65    257       N
ATOM   2858  CA  GLU B  36       8.235   1.264  -0.891  1.00 19.51           C
ANISOU 2858  CA  GLU B  36     1962   2876   2576    212     63    193       C
ATOM   2859  C   GLU B  36       8.661   1.072   0.559  1.00 21.56           C
ANISOU 2859  C   GLU B  36     2312   3117   2762    178     91    144       C
ATOM   2860  O   GLU B  36       9.104   2.024   1.213  1.00 20.31           O
ANISOU 2860  O   GLU B  36     2119   2944   2654    177     74    123       O
ATOM   2861  CB  GLU B  36       6.724   1.488  -0.991  1.00 20.70           C
ANISOU 2861  CB  GLU B  36     2020   3040   2803    162     93    122       C
ATOM   2862  CG  GLU B  36       6.145   2.481   0.019  1.00 21.49           C
ANISOU 2862  CG  GLU B  36     2034   3114   3017    147    146     17       C
ATOM   2863  CD  GLU B  36       6.640   3.907  -0.167  1.00 24.62           C
ANISOU 2863  CD  GLU B  36     2347   3462   3547    220     94     47       C
ATOM   2864  OE1 GLU B  36       7.403   4.164  -1.120  1.00 22.63           O
ANISOU 2864  OE1 GLU B  36     2096   3208   3296    269     10    151       O
ATOM   2865  OE2 GLU B  36       6.266   4.775   0.652  1.00 28.26           O
ANISOU 2865  OE2 GLU B  36     2760   3876   4102    211    155    -44       O
ATOM   2866  H   GLU B  36       7.976  -0.307  -2.073  1.00 23.27           H
ATOM   2867  HA  GLU B  36       8.675   2.060  -1.229  1.00 23.50           H
ATOM   2868  HB2 GLU B  36       6.521   1.825  -1.877  1.00 24.92           H
ATOM   2869  HB3 GLU B  36       6.278   0.638  -0.849  1.00 24.92           H
ATOM   2870  HG2 GLU B  36       5.180   2.490  -0.070  1.00 25.88           H
ATOM   2871  HG3 GLU B  36       6.393   2.196   0.913  1.00 25.88           H
ATOM   2872  N   GLN B  37       8.535  -0.151   1.083  1.00 17.06           N
ANISOU 2872  N   GLN B  37     1888   2539   2056    130    126    129       N
ATOM   2873  CA  GLN B  37       8.980  -0.404   2.450  1.00 16.40           C
ANISOU 2873  CA  GLN B  37     1933   2427   1870     78    122    104       C
ATOM   2874  C   GLN B  37      10.490  -0.232   2.573  1.00 18.02           C
ANISOU 2874  C   GLN B  37     2135   2631   2079    160     15    198       C
ATOM   2875  O   GLN B  37      10.985   0.257   3.595  1.00 18.30           O
ANISOU 2875  O   GLN B  37     2205   2660   2086    115    -30    186       O
ATOM   2876  CB  GLN B  37       8.555  -1.799   2.903  1.00 20.86           C
ANISOU 2876  CB  GLN B  37     2692   2961   2273      4    168     87       C
ATOM   2877  CG  GLN B  37       7.071  -1.916   3.229  1.00 19.29           C
ANISOU 2877  CG  GLN B  37     2501   2776   2053   -133    291    -39       C
ATOM   2878  CD  GLN B  37       6.624  -0.942   4.310  1.00 22.11           C
ANISOU 2878  CD  GLN B  37     2823   3128   2451   -223    359   -154       C
ATOM   2879  OE1 GLN B  37       5.564  -0.328   4.200  1.00 28.03           O
ANISOU 2879  OE1 GLN B  37     3427   3902   3320   -260    451   -256       O
ATOM   2880  NE2 GLN B  37       7.431  -0.797   5.354  1.00 20.88           N
ANISOU 2880  NE2 GLN B  37     2797   2935   2202   -261    314   -139       N
ATOM   2881  H   GLN B  37       8.203  -0.832   0.677  1.00 20.56           H
ATOM   2882  HA  GLN B  37       8.552   0.237   3.040  1.00 19.76           H
ATOM   2883  HB2 GLN B  37       8.753  -2.430   2.193  1.00 25.12           H
ATOM   2884  HB3 GLN B  37       9.054  -2.032   3.702  1.00 25.12           H
ATOM   2885  HG2 GLN B  37       6.556  -1.731   2.428  1.00 23.24           H
ATOM   2886  HG3 GLN B  37       6.887  -2.815   3.542  1.00 23.24           H
ATOM   2887 HE21 GLN B  37       8.165  -1.243   5.395  1.00 25.14           H
ATOM   2888 HE22 GLN B  37       7.220  -0.257   5.989  1.00 25.14           H
ATOM   2889  N   PHE B  38      11.242  -0.623   1.541  1.00 18.81           N
ANISOU 2889  N   PHE B  38     2191   2740   2215    266    -19    284       N
ATOM   2890  CA  PHE B  38      12.676  -0.356   1.557  1.00 18.33           C
ANISOU 2890  CA  PHE B  38     2064   2697   2203    346   -106    359       C
ATOM   2891  C   PHE B  38      12.940   1.144   1.639  1.00 15.37           C
ANISOU 2891  C   PHE B  38     1560   2355   1923    316   -132    338       C
ATOM   2892  O   PHE B  38      13.733   1.604   2.467  1.00 19.89           O
ANISOU 2892  O   PHE B  38     2122   2945   2489    289   -206    351       O
ATOM   2893  CB  PHE B  38      13.353  -0.947   0.324  1.00 19.74           C
ANISOU 2893  CB  PHE B  38     2199   2876   2427    452    -87    424       C
ATOM   2894  CG  PHE B  38      14.844  -0.734   0.297  1.00 18.85           C
ANISOU 2894  CG  PHE B  38     1975   2793   2393    537   -154    486       C
ATOM   2895  CD1 PHE B  38      15.382   0.405  -0.279  1.00 24.03           C
ANISOU 2895  CD1 PHE B  38     2482   3501   3148    527   -156    489       C
ATOM   2896  CD2 PHE B  38      15.703  -1.666   0.856  1.00 22.73           C
ANISOU 2896  CD2 PHE B  38     2509   3259   2870    622   -223    543       C
ATOM   2897  CE1 PHE B  38      16.750   0.607  -0.301  1.00 31.04           C
ANISOU 2897  CE1 PHE B  38     3241   4435   4117    582   -205    532       C
ATOM   2898  CE2 PHE B  38      17.072  -1.470   0.835  1.00 23.10           C
ANISOU 2898  CE2 PHE B  38     2403   3349   3023    706   -294    596       C
ATOM   2899  CZ  PHE B  38      17.596  -0.331   0.256  1.00 25.51           C
ANISOU 2899  CZ  PHE B  38     2538   3728   3427    676   -275    583       C
ATOM   2900  H   PHE B  38      10.953  -1.032   0.842  1.00 22.66           H
ATOM   2901  HA  PHE B  38      13.060  -0.787   2.336  1.00 22.08           H
ATOM   2902  HB2 PHE B  38      13.189  -1.903   0.305  1.00 23.78           H
ATOM   2903  HB3 PHE B  38      12.979  -0.531  -0.469  1.00 23.78           H
ATOM   2904  HD1 PHE B  38      14.818   1.041  -0.654  1.00 28.92           H
ATOM   2905  HD2 PHE B  38      15.355  -2.434   1.249  1.00 27.37           H
ATOM   2906  HE1 PHE B  38      17.101   1.375  -0.692  1.00 37.33           H
ATOM   2907  HE2 PHE B  38      17.639  -2.104   1.211  1.00 27.80           H
ATOM   2908  HZ  PHE B  38      18.516  -0.197   0.241  1.00 30.70           H
ATOM   2909  N   CYS B  39      12.273   1.928   0.784  1.00 16.05           N
ANISOU 2909  N   CYS B  39     1563   2443   2093    309    -83    311       N
ATOM   2910  CA  CYS B  39      12.481   3.372   0.805  1.00 16.54           C
ANISOU 2910  CA  CYS B  39     1534   2504   2246    283   -101    294       C
ATOM   2911  C   CYS B  39      12.137   3.954   2.173  1.00 23.08           C
ANISOU 2911  C   CYS B  39     2416   3306   3046    193    -88    212       C
ATOM   2912  O   CYS B  39      12.856   4.819   2.688  1.00 18.02           O
ANISOU 2912  O   CYS B  39     1759   2670   2420    148   -127    209       O
ATOM   2913  CB  CYS B  39      11.653   4.047  -0.287  1.00 18.44           C
ANISOU 2913  CB  CYS B  39     1708   2720   2578    297    -72    291       C
ATOM   2914  SG  CYS B  39      12.023   3.551  -1.996  1.00 20.88           S
ANISOU 2914  SG  CYS B  39     2001   3048   2885    344    -76    379       S
ATOM   2915  H   CYS B  39      11.709   1.652   0.197  1.00 19.35           H
ATOM   2916  HA  CYS B  39      13.417   3.553   0.622  1.00 19.93           H
ATOM   2917  HB2 CYS B  39      10.718   3.845  -0.126  1.00 22.22           H
ATOM   2918  HB3 CYS B  39      11.799   5.004  -0.229  1.00 22.22           H
ATOM   2919  N   ILE B  40      11.045   3.481   2.784  1.00 19.31           N
ANISOU 2919  N   ILE B  40     2015   2803   2517    139    -17    135       N
ATOM   2920  CA  ILE B  40      10.650   3.982   4.097  1.00 17.22           C
ANISOU 2920  CA  ILE B  40     1830   2503   2210     25     37     33       C
ATOM   2921  C   ILE B  40      11.735   3.699   5.131  1.00 19.38           C
ANISOU 2921  C   ILE B  40     2219   2793   2352    -41    -56     73       C
ATOM   2922  O   ILE B  40      12.037   4.545   5.982  1.00 19.98           O
ANISOU 2922  O   ILE B  40     2338   2851   2403   -140    -62     28       O
ATOM   2923  CB  ILE B  40       9.299   3.370   4.521  1.00 20.67           C
ANISOU 2923  CB  ILE B  40     2327   2919   2607    -42    155    -69       C
ATOM   2924  CG1 ILE B  40       8.159   3.961   3.691  1.00 21.87           C
ANISOU 2924  CG1 ILE B  40     2323   3058   2928     11    226   -122       C
ATOM   2925  CG2 ILE B  40       9.063   3.586   6.009  1.00 18.82           C
ANISOU 2925  CG2 ILE B  40     2235   2645   2272   -196    230   -179       C
ATOM   2926  CD1 ILE B  40       6.834   3.249   3.872  1.00 19.83           C
ANISOU 2926  CD1 ILE B  40     2067   2809   2657    -51    337   -217       C
ATOM   2927  H   ILE B  40      10.524   2.877   2.461  1.00 23.25           H
ATOM   2928  HA  ILE B  40      10.541   4.943   4.033  1.00 20.75           H
ATOM   2929  HB  ILE B  40       9.327   2.415   4.354  1.00 24.89           H
ATOM   2930 HG12 ILE B  40       8.034   4.887   3.950  1.00 26.33           H
ATOM   2931 HG13 ILE B  40       8.398   3.907   2.753  1.00 26.33           H
ATOM   2932 HG21 ILE B  40       8.123   3.448   6.203  1.00 22.68           H
ATOM   2933 HG22 ILE B  40       9.600   2.952   6.509  1.00 22.68           H
ATOM   2934 HG23 ILE B  40       9.319   4.492   6.241  1.00 22.68           H
ATOM   2935 HD11 ILE B  40       6.230   3.521   3.162  1.00 23.88           H
ATOM   2936 HD12 ILE B  40       6.981   2.291   3.831  1.00 23.88           H
ATOM   2937 HD13 ILE B  40       6.461   3.490   4.734  1.00 23.88           H
ATOM   2938  N   SER B  41      12.325   2.501   5.088  1.00 21.02           N
ANISOU 2938  N   SER B  41     2487   3024   2475      8   -139    161       N
ATOM   2939  CA  SER B  41      13.391   2.170   6.028  1.00 18.40           C
ANISOU 2939  CA  SER B  41     2248   2706   2037    -34   -275    227       C
ATOM   2940  C   SER B  41      14.592   3.092   5.863  1.00 21.00           C
ANISOU 2940  C   SER B  41     2442   3091   2448    -15   -374    281       C
ATOM   2941  O   SER B  41      15.367   3.262   6.811  1.00 20.90           O
ANISOU 2941  O   SER B  41     2485   3100   2358   -101   -492    311       O
ATOM   2942  CB  SER B  41      13.818   0.712   5.850  1.00 24.60           C
ANISOU 2942  CB  SER B  41     3102   3483   2762     62   -351    323       C
ATOM   2943  OG  SER B  41      14.601   0.539   4.685  1.00 25.72           O
ANISOU 2943  OG  SER B  41     3082   3661   3028    218   -381    403       O
ATOM   2944  H   SER B  41      12.129   1.875   4.533  1.00 25.31           H
ATOM   2945  HA  SER B  41      13.057   2.267   6.933  1.00 22.17           H
ATOM   2946  HB2 SER B  41      14.341   0.442   6.621  1.00 29.61           H
ATOM   2947  HB3 SER B  41      13.024   0.160   5.778  1.00 29.61           H
ATOM   2948  HG  SER B  41      14.163   0.771   4.007  1.00 30.95           H
ATOM   2949  N  AARG B  42      14.765   3.686   4.682  0.99 18.03           N
ANISOU 2949  N  AARG B  42     1901   2738   2211     71   -334    296       N
ATOM   2950  CA AARG B  42      15.816   4.660   4.426  0.99 22.85           C
ANISOU 2950  CA AARG B  42     2385   3398   2898     59   -395    329       C
ATOM   2951  C  AARG B  42      15.314   6.095   4.552  0.99 26.08           C
ANISOU 2951  C  AARG B  42     2799   3761   3349    -37   -316    242       C
ATOM   2952  O  AARG B  42      15.902   7.009   3.964  0.99 23.22           O
ANISOU 2952  O  AARG B  42     2342   3416   3066    -43   -323    259       O
ATOM   2953  CB AARG B  42      16.411   4.428   3.038  0.99 24.87           C
ANISOU 2953  CB AARG B  42     2493   3695   3263    185   -385    395       C
ATOM   2954  CG AARG B  42      17.569   3.439   3.003  0.99 27.58           C
ANISOU 2954  CG AARG B  42     2766   4094   3619    277   -481    483       C
ATOM   2955  CD AARG B  42      17.219   2.102   3.637  0.99 31.60           C
ANISOU 2955  CD AARG B  42     3416   4559   4032    323   -522    510       C
ATOM   2956  NE AARG B  42      18.357   1.190   3.586  0.99 32.61           N
ANISOU 2956  NE AARG B  42     3467   4715   4208    445   -624    602       N
ATOM   2957  CZ AARG B  42      18.315  -0.089   3.935  0.99 30.07           C
ANISOU 2957  CZ AARG B  42     3261   4336   3830    526   -673    652       C
ATOM   2958  NH1AARG B  42      17.201  -0.646   4.377  0.99 36.04           N
ANISOU 2958  NH1AARG B  42     4228   5014   4452    468   -622    615       N
ATOM   2959  NH2AARG B  42      19.418  -0.826   3.835  0.99 30.85           N
ANISOU 2959  NH2AARG B  42     3258   4445   4017    667   -768    738       N
ATOM   2960  H  AARG B  42      14.269   3.534   3.995  0.99 21.72           H
ATOM   2961  HA AARG B  42      16.521   4.536   5.080  0.99 27.50           H
ATOM   2962  HB2AARG B  42      15.715   4.085   2.457  0.99 29.94           H
ATOM   2963  HB3AARG B  42      16.740   5.275   2.698  0.99 29.94           H
ATOM   2964  HG2AARG B  42      17.818   3.276   2.080  0.99 33.18           H
ATOM   2965  HG3AARG B  42      18.320   3.813   3.488  0.99 33.18           H
ATOM   2966  HD2AARG B  42      16.975   2.238   4.566  0.99 38.01           H
ATOM   2967  HD3AARG B  42      16.479   1.699   3.156  0.99 38.01           H
ATOM   2968  HE AARG B  42      19.109   1.504   3.310  0.99 39.22           H
ATOM   2969 HH11AARG B  42      16.483  -0.178   4.443  0.99 43.34           H
ATOM   2970 HH12AARG B  42      17.195  -1.477   4.599  0.99 43.34           H
ATOM   2971 HH21AARG B  42      20.147  -0.472   3.546  0.99 37.10           H
ATOM   2972 HH22AARG B  42      19.402  -1.656   4.059  0.99 37.10           H
ATOM   2973  N  BARG B  42      14.762   3.684   4.681  0.01 18.25           N
ANISOU 2973  N  BARG B  42     1929   2766   2239     71   -334    296       N
ATOM   2974  CA BARG B  42      15.813   4.656   4.419  0.01 23.14           C
ANISOU 2974  CA BARG B  42     2422   3436   2935     59   -395    329       C
ATOM   2975  C  BARG B  42      15.314   6.093   4.549  0.01 25.78           C
ANISOU 2975  C  BARG B  42     2762   3724   3311    -37   -316    242       C
ATOM   2976  O  BARG B  42      15.907   7.008   3.968  0.01 23.61           O
ANISOU 2976  O  BARG B  42     2392   3465   3115    -44   -324    259       O
ATOM   2977  CB BARG B  42      16.402   4.418   3.028  0.01 24.79           C
ANISOU 2977  CB BARG B  42     2483   3684   3253    186   -384    395       C
ATOM   2978  CG BARG B  42      17.503   3.358   2.971  0.01 27.62           C
ANISOU 2978  CG BARG B  42     2777   4094   3621    284   -476    483       C
ATOM   2979  CD BARG B  42      17.069   2.015   3.550  0.01 30.62           C
ANISOU 2979  CD BARG B  42     3303   4426   3905    330   -505    505       C
ATOM   2980  NE BARG B  42      18.142   1.027   3.460  0.01 31.50           N
ANISOU 2980  NE BARG B  42     3350   4559   4060    456   -598    596       N
ATOM   2981  CZ BARG B  42      18.067  -0.215   3.919  0.01 30.64           C
ANISOU 2981  CZ BARG B  42     3370   4391   3882    522   -652    643       C
ATOM   2982  NH1BARG B  42      16.976  -0.666   4.516  0.01 34.05           N
ANISOU 2982  NH1BARG B  42     4015   4751   4171    444   -614    603       N
ATOM   2983  NH2BARG B  42      19.113  -1.025   3.777  0.01 31.07           N
ANISOU 2983  NH2BARG B  42     3338   4448   4020    669   -738    728       N
ATOM   2984  H  BARG B  42      14.264   3.532   3.997  0.01 21.99           H
ATOM   2985  HA BARG B  42      16.523   4.534   5.069  0.01 27.86           H
ATOM   2986  HB2BARG B  42      15.688   4.130   2.437  0.01 29.84           H
ATOM   2987  HB3BARG B  42      16.782   5.251   2.708  0.01 29.84           H
ATOM   2988  HG2BARG B  42      17.756   3.216   2.045  0.01 33.23           H
ATOM   2989  HG3BARG B  42      18.267   3.669   3.480  0.01 33.23           H
ATOM   2990  HD2BARG B  42      16.835   2.128   4.484  0.01 36.83           H
ATOM   2991  HD3BARG B  42      16.305   1.682   3.054  0.01 36.83           H
ATOM   2992  HE BARG B  42      18.876   1.269   3.082  0.01 37.89           H
ATOM   2993 HH11BARG B  42      16.295  -0.149   4.614  0.01 40.95           H
ATOM   2994 HH12BARG B  42      16.948  -1.475   4.807  0.01 40.95           H
ATOM   2995 HH21BARG B  42      19.827  -0.741   3.390  0.01 37.37           H
ATOM   2996 HH22BARG B  42      19.075  -1.832   4.070  0.01 37.37           H
ATOM   2997  N   LYS B  43      14.239   6.303   5.309  1.00 25.93           N
ANISOU 2997  N   LYS B  43     2980   4475   2398    700   -991    292       N
ATOM   2998  CA  LYS B  43      13.630   7.621   5.489  1.00 22.80           C
ANISOU 2998  CA  LYS B  43     2659   4076   1927    632  -1032    103       C
ATOM   2999  C   LYS B  43      13.355   8.293   4.146  1.00 26.83           C
ANISOU 2999  C   LYS B  43     3133   4432   2630    508   -963     18       C
ATOM   3000  O   LYS B  43      13.640   9.474   3.932  1.00 25.78           O
ANISOU 3000  O   LYS B  43     2987   4253   2556    412  -1060   -138       O
ATOM   3001  CB  LYS B  43      14.494   8.508   6.382  1.00 35.65           C
ANISOU 3001  CB  LYS B  43     4285   5759   3499    587  -1221    -31       C
ATOM   3002  CG  LYS B  43      13.958   8.589   7.801  1.00 35.90           C
ANISOU 3002  CG  LYS B  43     4466   5891   3284    675  -1228    -55       C
ATOM   3003  CD  LYS B  43      14.617   9.674   8.616  1.00 49.63           C
ANISOU 3003  CD  LYS B  43     6238   7665   4954    617  -1417   -226       C
ATOM   3004  CE  LYS B  43      15.758   9.104   9.414  1.00 52.66           C
ANISOU 3004  CE  LYS B  43     6554   8159   5295    646  -1560   -142       C
ATOM   3005  NZ  LYS B  43      15.833   9.651  10.801  1.00 65.33           N
ANISOU 3005  NZ  LYS B  43     8278   9867   6678    680  -1682   -244       N
ATOM   3006  H   LYS B  43      13.831   5.681   5.741  1.00 31.20           H
ATOM   3007  HA  LYS B  43      12.775   7.499   5.930  1.00 27.44           H
ATOM   3008  HB2 LYS B  43      14.515   9.405   6.015  1.00 42.86           H
ATOM   3009  HB3 LYS B  43      15.392   8.143   6.419  1.00 42.86           H
ATOM   3010  HG2 LYS B  43      13.007   8.775   7.769  1.00 43.17           H
ATOM   3011  HG3 LYS B  43      14.116   7.742   8.247  1.00 43.17           H
ATOM   3012  HD2 LYS B  43      14.964  10.361   8.026  1.00 59.64           H
ATOM   3013  HD3 LYS B  43      13.972  10.059   9.230  1.00 59.64           H
ATOM   3014  HE2 LYS B  43      16.592   9.314   8.965  1.00 63.28           H
ATOM   3015  HE3 LYS B  43      15.648   8.143   9.478  1.00 63.28           H
ATOM   3016  HZ1 LYS B  43      16.525   9.293  11.232  1.00 78.48           H
ATOM   3017  HZ2 LYS B  43      15.934  10.535  10.775  1.00 78.48           H
ATOM   3018  HZ3 LYS B  43      15.086   9.459  11.245  1.00 78.48           H
ATOM   3019  N   ALA B  44      12.760   7.522   3.241  1.00 20.62           N
ANISOU 3019  N   ALA B  44     2347   3537   1950    497   -788    127       N
ATOM   3020  CA  ALA B  44      12.476   7.978   1.893  1.00 19.31           C
ANISOU 3020  CA  ALA B  44     2159   3220   1958    388   -701     75       C
ATOM   3021  C   ALA B  44      11.133   7.416   1.452  1.00 20.84           C
ANISOU 3021  C   ALA B  44     2429   3343   2145    394   -534    144       C
ATOM   3022  O   ALA B  44      10.439   6.729   2.210  1.00 21.89           O
ANISOU 3022  O   ALA B  44     2620   3540   2157    466   -477    236       O
ATOM   3023  CB  ALA B  44      13.597   7.560   0.933  1.00 22.16           C
ANISOU 3023  CB  ALA B  44     2392   3528   2501    352   -695    130       C
ATOM   3024  H   ALA B  44      12.507   6.713   3.391  1.00 24.83           H
ATOM   3025  HA  ALA B  44      12.411   8.946   1.892  1.00 23.26           H
ATOM   3026  HB1 ALA B  44      13.384   7.879   0.041  1.00 26.68           H
ATOM   3027  HB2 ALA B  44      14.432   7.951   1.233  1.00 26.68           H
ATOM   3028  HB3 ALA B  44      13.666   6.593   0.930  1.00 26.68           H
ATOM   3029  N   HIS B  45      10.759   7.742   0.216  1.00 17.99           N
ANISOU 3029  N   HIS B  45     2061   2860   1915    310   -461    107       N
ATOM   3030  CA  HIS B  45       9.598   7.170  -0.446  1.00 19.30           C
ANISOU 3030  CA  HIS B  45     2270   2952   2112    289   -330    166       C
ATOM   3031  C   HIS B  45      10.003   6.833  -1.877  1.00 20.61           C
ANISOU 3031  C   HIS B  45     2404   2996   2431    229   -280    178       C
ATOM   3032  O   HIS B  45      10.976   7.378  -2.406  1.00 21.09           O
ANISOU 3032  O   HIS B  45     2405   3038   2570    197   -323    131       O
ATOM   3033  CB  HIS B  45       8.400   8.132  -0.463  1.00 21.06           C
ANISOU 3033  CB  HIS B  45     2538   3177   2286    271   -301     85       C
ATOM   3034  CG  HIS B  45       7.730   8.295   0.866  1.00 18.67           C
ANISOU 3034  CG  HIS B  45     2281   3004   1808    358   -298     85       C
ATOM   3035  ND1 HIS B  45       6.997   7.289   1.459  1.00 24.20           N
ANISOU 3035  ND1 HIS B  45     2991   3771   2431    401   -207    221       N
ATOM   3036  CD2 HIS B  45       7.671   9.350   1.712  1.00 18.47           C
ANISOU 3036  CD2 HIS B  45     2306   3052   1660    417   -367    -35       C
ATOM   3037  CE1 HIS B  45       6.525   7.714   2.617  1.00 22.75           C
ANISOU 3037  CE1 HIS B  45     2850   3725   2068    494   -203    199       C
ATOM   3038  NE2 HIS B  45       6.919   8.962   2.794  1.00 22.10           N
ANISOU 3038  NE2 HIS B  45     2804   3647   1947    515   -304     29       N
ATOM   3039  H   HIS B  45      11.178   8.311  -0.273  1.00 21.68           H
ATOM   3040  HA  HIS B  45       9.320   6.365   0.018  1.00 23.25           H
ATOM   3041  HB2 HIS B  45       8.708   9.007  -0.747  1.00 25.36           H
ATOM   3042  HB3 HIS B  45       7.738   7.795  -1.087  1.00 25.36           H
ATOM   3043  HD1 HIS B  45       6.867   6.507   1.126  1.00 29.12           H
ATOM   3044  HD2 HIS B  45       8.066  10.183   1.584  1.00 22.25           H
ATOM   3045  HE1 HIS B  45       6.005   7.218   3.208  1.00 27.38           H
ATOM   3046  N   LEU B  46       9.256   5.925  -2.505  1.00 18.29           N
ANISOU 3046  N   LEU B  46     2150   2624   2176    211   -188    242       N
ATOM   3047  CA  LEU B  46       9.348   5.788  -3.954  1.00 16.41           C
ANISOU 3047  CA  LEU B  46     1918   2276   2041    159   -140    218       C
ATOM   3048  C   LEU B  46       9.122   7.164  -4.576  1.00 19.05           C
ANISOU 3048  C   LEU B  46     2243   2605   2392    101   -162    122       C
ATOM   3049  O   LEU B  46       8.276   7.939  -4.119  1.00 18.83           O
ANISOU 3049  O   LEU B  46     2232   2613   2307     96   -182     81       O
ATOM   3050  CB  LEU B  46       8.336   4.780  -4.479  1.00 18.75           C
ANISOU 3050  CB  LEU B  46     2277   2486   2360    124    -72    267       C
ATOM   3051  CG  LEU B  46       8.716   3.308  -4.294  1.00 18.74           C
ANISOU 3051  CG  LEU B  46     2318   2411   2392    171    -40    362       C
ATOM   3052  CD1 LEU B  46       7.563   2.405  -4.729  1.00 20.68           C
ANISOU 3052  CD1 LEU B  46     2633   2549   2675     95      4    400       C
ATOM   3053  CD2 LEU B  46       9.989   2.943  -5.050  1.00 23.57           C
ANISOU 3053  CD2 LEU B  46     2921   2966   3070    233    -26    345       C
ATOM   3054  H   LEU B  46       8.702   5.389  -2.123  1.00 22.04           H
ATOM   3055  HA  LEU B  46      10.221   5.451  -4.210  1.00 19.78           H
ATOM   3056  HB2 LEU B  46       7.496   4.922  -4.015  1.00 22.59           H
ATOM   3057  HB3 LEU B  46       8.220   4.931  -5.430  1.00 22.59           H
ATOM   3058  HG  LEU B  46       8.894   3.162  -3.352  1.00 22.58           H
ATOM   3059 HD11 LEU B  46       7.825   1.479  -4.609  1.00 24.90           H
ATOM   3060 HD12 LEU B  46       6.785   2.602  -4.185  1.00 24.90           H
ATOM   3061 HD13 LEU B  46       7.365   2.575  -5.664  1.00 24.90           H
ATOM   3062 HD21 LEU B  46      10.109   1.981  -5.019  1.00 28.37           H
ATOM   3063 HD22 LEU B  46       9.904   3.237  -5.970  1.00 28.37           H
ATOM   3064 HD23 LEU B  46      10.743   3.384  -4.629  1.00 28.37           H
ATOM   3065  N   THR B  47       9.893   7.471  -5.610  1.00 15.63           N
ANISOU 3065  N   THR B  47     1784   2123   2031     73   -148    100       N
ATOM   3066  CA  THR B  47      10.012   8.851  -6.056  1.00 13.14           C
ANISOU 3066  CA  THR B  47     1456   1793   1745     19   -178     38       C
ATOM   3067  C   THR B  47       8.713   9.355  -6.672  1.00 20.78           C
ANISOU 3067  C   THR B  47     2487   2718   2688     -7   -156     10       C
ATOM   3068  O   THR B  47       8.017   8.629  -7.387  1.00 17.07           O
ANISOU 3068  O   THR B  47     2054   2218   2212    -14   -109     35       O
ATOM   3069  CB  THR B  47      11.152   8.981  -7.069  1.00 18.20           C
ANISOU 3069  CB  THR B  47     2041   2407   2467     -7   -141     58       C
ATOM   3070  OG1 THR B  47      11.427  10.366  -7.313  1.00 20.23           O
ANISOU 3070  OG1 THR B  47     2277   2639   2771    -78   -179     23       O
ATOM   3071  CG2 THR B  47      10.785   8.305  -8.385  1.00 21.87           C
ANISOU 3071  CG2 THR B  47     2566   2813   2928      2    -48     79       C
ATOM   3072  H   THR B  47      10.353   6.906  -6.066  1.00 18.84           H
ATOM   3073  HA  THR B  47      10.209   9.410  -5.288  1.00 15.86           H
ATOM   3074  HB  THR B  47      11.945   8.550  -6.714  1.00 21.93           H
ATOM   3075  HG1 THR B  47      10.746  10.743  -7.629  1.00 24.36           H
ATOM   3076 HG21 THR B  47      11.582   8.163  -8.919  1.00 26.33           H
ATOM   3077 HG22 THR B  47      10.365   7.448  -8.212  1.00 26.33           H
ATOM   3078 HG23 THR B  47      10.168   8.863  -8.884  1.00 26.33           H
ATOM   3079  N   SER B  48       8.380  10.604  -6.369  1.00 16.60           N
ANISOU 3079  N   SER B  48     1974   2185   2150    -17   -204    -46       N
ATOM   3080  CA  SER B  48       7.389  11.347  -7.131  1.00 13.82           C
ANISOU 3080  CA  SER B  48     1668   1785   1796    -25   -191    -63       C
ATOM   3081  C   SER B  48       8.081  12.002  -8.328  1.00 18.13           C
ANISOU 3081  C   SER B  48     2222   2257   2408    -77   -175    -46       C
ATOM   3082  O   SER B  48       9.311  12.045  -8.423  1.00 19.04           O
ANISOU 3082  O   SER B  48     2288   2366   2579   -115   -171    -28       O
ATOM   3083  CB  SER B  48       6.704  12.390  -6.255  1.00 17.15           C
ANISOU 3083  CB  SER B  48     2121   2218   2178     23   -239   -129       C
ATOM   3084  OG  SER B  48       7.640  13.238  -5.623  1.00 17.51           O
ANISOU 3084  OG  SER B  48     2175   2231   2248      4   -310   -192       O
ATOM   3085  H   SER B  48       8.719  11.049  -5.716  1.00 20.01           H
ATOM   3086  HA  SER B  48       6.695  10.750  -7.453  1.00 16.67           H
ATOM   3087  HB2 SER B  48       6.119  12.930  -6.810  1.00 20.67           H
ATOM   3088  HB3 SER B  48       6.186  11.934  -5.573  1.00 20.67           H
ATOM   3089  HG  SER B  48       8.113  12.796  -5.088  1.00 21.10           H
ATOM   3090  N   VAL B  49       7.274  12.508  -9.258  1.00 16.62           N
ANISOU 3090  N   VAL B  49     2082   2027   2207    -75   -160    -35       N
ATOM   3091  CA  VAL B  49       7.759  13.208 -10.446  1.00 15.88           C
ANISOU 3091  CA  VAL B  49     2016   1869   2150   -114   -132      9       C
ATOM   3092  C   VAL B  49       7.016  14.530 -10.490  1.00 19.77           C
ANISOU 3092  C   VAL B  49     2567   2291   2653    -92   -175     -6       C
ATOM   3093  O   VAL B  49       5.836  14.580 -10.874  1.00 21.21           O
ANISOU 3093  O   VAL B  49     2780   2491   2786    -37   -184      1       O
ATOM   3094  CB  VAL B  49       7.546  12.403 -11.732  1.00 19.00           C
ANISOU 3094  CB  VAL B  49     2442   2284   2492   -107    -73     52       C
ATOM   3095  CG1 VAL B  49       8.090  13.171 -12.927  1.00 20.28           C
ANISOU 3095  CG1 VAL B  49     2640   2404   2662   -133    -25    118       C
ATOM   3096  CG2 VAL B  49       8.210  11.037 -11.620  1.00 16.01           C
ANISOU 3096  CG2 VAL B  49     2031   1945   2106   -100    -29     51       C
ATOM   3097  H   VAL B  49       6.416  12.458  -9.221  1.00 20.03           H
ATOM   3098  HA  VAL B  49       8.709  13.386 -10.358  1.00 19.15           H
ATOM   3099  HB  VAL B  49       6.596  12.263 -11.867  1.00 22.88           H
ATOM   3100 HG11 VAL B  49       8.071  12.596 -13.708  1.00 24.43           H
ATOM   3101 HG12 VAL B  49       7.536  13.953 -13.079  1.00 24.43           H
ATOM   3102 HG13 VAL B  49       9.002  13.444 -12.739  1.00 24.43           H
ATOM   3103 HG21 VAL B  49       8.214  10.616 -12.493  1.00 19.30           H
ATOM   3104 HG22 VAL B  49       9.120  11.154 -11.305  1.00 19.30           H
ATOM   3105 HG23 VAL B  49       7.710  10.493 -10.992  1.00 19.30           H
ATOM   3106  N  ASER B  50       7.689  15.618 -10.113  0.56 21.29           N
ANISOU 3106  N  ASER B  50     2774   2394   2920   -133   -213    -24       N
ATOM   3107  CA ASER B  50       7.042  16.905  -9.914  0.56 23.22           C
ANISOU 3107  CA ASER B  50     3099   2534   3188    -93   -264    -59       C
ATOM   3108  C  ASER B  50       7.270  17.894 -11.049  0.56 23.36           C
ANISOU 3108  C  ASER B  50     3181   2429   3266   -133   -244     30       C
ATOM   3109  O  ASER B  50       6.669  18.974 -11.032  0.56 27.72           O
ANISOU 3109  O  ASER B  50     3821   2866   3844    -81   -284     18       O
ATOM   3110  CB ASER B  50       7.529  17.535  -8.600  0.56 28.71           C
ANISOU 3110  CB ASER B  50     3808   3176   3923   -109   -345   -164       C
ATOM   3111  OG ASER B  50       8.936  17.727  -8.618  0.56 28.09           O
ANISOU 3111  OG ASER B  50     3678   3054   3941   -238   -366   -144       O
ATOM   3112  H  ASER B  50       8.536  15.632  -9.964  0.56 25.63           H
ATOM   3113  HA ASER B  50       6.086  16.756  -9.852  0.56 27.95           H
ATOM   3114  HB2ASER B  50       7.095  18.394  -8.482  0.56 34.53           H
ATOM   3115  HB3ASER B  50       7.301  16.944  -7.865  0.56 34.53           H
ATOM   3116  HG ASER B  50       9.189  18.065  -7.892  0.56 33.80           H
ATOM   3117  N  BSER B  50       7.689  15.618 -10.114  0.44 21.29           N
ANISOU 3117  N  BSER B  50     2774   2395   2921   -133   -213    -24       N
ATOM   3118  CA BSER B  50       7.042  16.905  -9.914  0.44 23.23           C
ANISOU 3118  CA BSER B  50     3101   2536   3189    -93   -264    -59       C
ATOM   3119  C  BSER B  50       7.259  17.888 -11.056  0.44 23.38           C
ANISOU 3119  C  BSER B  50     3183   2432   3267   -132   -244     30       C
ATOM   3120  O  BSER B  50       6.639  18.958 -11.051  0.44 27.66           O
ANISOU 3120  O  BSER B  50     3814   2862   3834    -79   -283     20       O
ATOM   3121  CB BSER B  50       7.542  17.540  -8.608  0.44 28.69           C
ANISOU 3121  CB BSER B  50     3807   3173   3922   -110   -345   -164       C
ATOM   3122  OG BSER B  50       7.581  16.590  -7.557  0.44 32.45           O
ANISOU 3122  OG BSER B  50     4223   3777   4327    -79   -358   -219       O
ATOM   3123  H  BSER B  50       8.536  15.632  -9.967  0.44 25.64           H
ATOM   3124  HA BSER B  50       6.086  16.754  -9.842  0.44 27.96           H
ATOM   3125  HB2BSER B  50       8.436  17.888  -8.750  0.44 34.52           H
ATOM   3126  HB3BSER B  50       6.941  18.260  -8.359  0.44 34.52           H
ATOM   3127  HG BSER B  50       7.899  16.942  -6.863  0.44 39.02           H
ATOM   3128  N   SER B  51       8.104  17.556 -12.030  1.00 18.23           N
ANISOU 3128  N   SER B  51     2496   1800   2632   -207   -173    127       N
ATOM   3129  CA  SER B  51       8.386  18.473 -13.124  1.00 18.31           C
ANISOU 3129  CA  SER B  51     2566   1707   2685   -250   -133    245       C
ATOM   3130  C   SER B  51       8.926  17.691 -14.309  1.00 16.95           C
ANISOU 3130  C   SER B  51     2358   1635   2447   -269    -24    347       C
ATOM   3131  O   SER B  51       9.325  16.531 -14.171  1.00 15.71           O
ANISOU 3131  O   SER B  51     2127   1593   2250   -264     13    312       O
ATOM   3132  CB  SER B  51       9.395  19.555 -12.706  1.00 22.57           C
ANISOU 3132  CB  SER B  51     3101   2096   3378   -373   -167    257       C
ATOM   3133  OG  SER B  51      10.682  18.995 -12.507  1.00 23.45           O
ANISOU 3133  OG  SER B  51     3079   2283   3549   -477   -134    273       O
ATOM   3134  H   SER B  51       8.516  16.803 -12.082  1.00 21.97           H
ATOM   3135  HA  SER B  51       7.558  18.901 -13.392  1.00 22.06           H
ATOM   3136  HB2 SER B  51       9.448  20.225 -13.406  1.00 27.17           H
ATOM   3137  HB3 SER B  51       9.097  19.963 -11.879  1.00 27.17           H
ATOM   3138  HG  SER B  51      11.227  19.596 -12.291  1.00 28.23           H
ATOM   3139  N   GLU B  52       8.922  18.336 -15.479  1.00 22.72           N
ANISOU 3139  N   GLU B  52     3159   2317   3155   -272     32    476       N
ATOM   3140  CA  GLU B  52       9.523  17.708 -16.651  1.00 20.97           C
ANISOU 3140  CA  GLU B  52     2923   2199   2846   -275    154    575       C
ATOM   3141  C   GLU B  52      11.019  17.505 -16.446  1.00 23.43           C
ANISOU 3141  C   GLU B  52     3103   2541   3259   -376    235    615       C
ATOM   3142  O   GLU B  52      11.586  16.498 -16.887  1.00 24.43           O
ANISOU 3142  O   GLU B  52     3172   2793   3316   -345    330    626       O
ATOM   3143  CB  GLU B  52       9.261  18.545 -17.902  1.00 25.48           C
ANISOU 3143  CB  GLU B  52     3604   2722   3354   -252    202    728       C
ATOM   3144  CG  GLU B  52       7.791  18.644 -18.269  1.00 32.38           C
ANISOU 3144  CG  GLU B  52     4585   3607   4112   -131    115    706       C
ATOM   3145  CD  GLU B  52       7.523  18.390 -19.744  1.00 36.58           C
ANISOU 3145  CD  GLU B  52     5205   4238   4456    -61    170    809       C
ATOM   3146  OE1 GLU B  52       8.462  18.495 -20.564  1.00 36.24           O
ANISOU 3146  OE1 GLU B  52     5171   4221   4376    -98    300    936       O
ATOM   3147  OE2 GLU B  52       6.361  18.082 -20.083  1.00 31.93           O
ANISOU 3147  OE2 GLU B  52     4668   3716   3747     35     82    765       O
ATOM   3148  H   GLU B  52       8.587  19.116 -15.614  1.00 27.35           H
ATOM   3149  HA  GLU B  52       9.109  16.841 -16.789  1.00 25.25           H
ATOM   3150  HB2 GLU B  52       9.591  19.444 -17.751  1.00 30.66           H
ATOM   3151  HB3 GLU B  52       9.727  18.142 -18.651  1.00 30.66           H
ATOM   3152  HG2 GLU B  52       7.294  17.987 -17.758  1.00 38.95           H
ATOM   3153  HG3 GLU B  52       7.474  19.537 -18.058  1.00 38.95           H
ATOM   3154  N   SER B  53      11.676  18.449 -15.769  1.00 20.71           N
ANISOU 3154  N   SER B  53     2706   2080   3084   -494    192    633       N
ATOM   3155  CA  SER B  53      13.097  18.296 -15.482  1.00 25.79           C
ANISOU 3155  CA  SER B  53     3181   2770   3848   -606    242    674       C
ATOM   3156  C   SER B  53      13.356  17.049 -14.646  1.00 22.10           C
ANISOU 3156  C   SER B  53     2612   2433   3352   -552    213    553       C
ATOM   3157  O   SER B  53      14.317  16.314 -14.900  1.00 20.67           O
ANISOU 3157  O   SER B  53     2303   2372   3177   -548    310    602       O
ATOM   3158  CB  SER B  53      13.626  19.540 -14.769  1.00 27.34           C
ANISOU 3158  CB  SER B  53     3347   2800   4241   -764    149    681       C
ATOM   3159  OG  SER B  53      13.533  20.680 -15.604  1.00 30.63           O
ANISOU 3159  OG  SER B  53     3860   3071   4709   -825    193    828       O
ATOM   3160  H   SER B  53      11.325  19.176 -15.470  1.00 24.94           H
ATOM   3161  HA  SER B  53      13.578  18.203 -16.319  1.00 31.04           H
ATOM   3162  HB2 SER B  53      13.100  19.692 -13.968  1.00 32.89           H
ATOM   3163  HB3 SER B  53      14.556  19.397 -14.533  1.00 32.89           H
ATOM   3164  HG  SER B  53      13.841  21.353 -15.207  1.00 36.85           H
ATOM   3165  N   GLU B  54      12.509  16.791 -13.646  1.00 16.47           N
ANISOU 3165  N   GLU B  54     1952   1703   2604   -494     93    410       N
ATOM   3166  CA  GLU B  54      12.702  15.603 -12.820  1.00 18.91           C
ANISOU 3166  CA  GLU B  54     2182   2123   2880   -439     66    322       C
ATOM   3167  C   GLU B  54      12.423  14.332 -13.616  1.00 20.01           C
ANISOU 3167  C   GLU B  54     2352   2362   2889   -330    165    333       C
ATOM   3168  O   GLU B  54      13.127  13.329 -13.460  1.00 18.02           O
ANISOU 3168  O   GLU B  54     2013   2198   2634   -290    212    328       O
ATOM   3169  CB  GLU B  54      11.815  15.658 -11.575  1.00 20.69           C
ANISOU 3169  CB  GLU B  54     2464   2317   3080   -399    -65    190       C
ATOM   3170  CG  GLU B  54      12.111  14.536 -10.583  1.00 22.43           C
ANISOU 3170  CG  GLU B  54     2605   2643   3272   -352    -98    126       C
ATOM   3171  CD  GLU B  54      11.436  14.719  -9.236  1.00 25.42           C
ANISOU 3171  CD  GLU B  54     3028   3012   3618   -320   -215     15       C
ATOM   3172  OE1 GLU B  54      10.382  15.386  -9.171  1.00 17.19           O
ANISOU 3172  OE1 GLU B  54     2090   1901   2539   -286   -247    -28       O
ATOM   3173  OE2 GLU B  54      11.966  14.187  -8.236  1.00 19.70           O
ANISOU 3173  OE2 GLU B  54     2233   2361   2890   -309   -271    -24       O
ATOM   3174  H   GLU B  54      11.833  17.277 -13.431  1.00 19.85           H
ATOM   3175  HA  GLU B  54      13.625  15.584 -12.522  1.00 22.78           H
ATOM   3176  HB2 GLU B  54      11.959  16.504 -11.123  1.00 24.91           H
ATOM   3177  HB3 GLU B  54      10.886  15.582 -11.846  1.00 24.91           H
ATOM   3178  HG2 GLU B  54      11.799  13.697 -10.959  1.00 27.00           H
ATOM   3179  HG3 GLU B  54      13.068  14.497 -10.432  1.00 27.00           H
ATOM   3180  N   GLN B  55      11.395  14.351 -14.469  1.00 17.75           N
ANISOU 3180  N   GLN B  55     2195   2058   2493   -274    183    341       N
ATOM   3181  CA  GLN B  55      11.124  13.199 -15.325  1.00 18.54           C
ANISOU 3181  CA  GLN B  55     2350   2233   2462   -186    255    330       C
ATOM   3182  C   GLN B  55      12.311  12.906 -16.232  1.00 21.96           C
ANISOU 3182  C   GLN B  55     2729   2735   2880   -171    404    419       C
ATOM   3183  O   GLN B  55      12.689  11.743 -16.416  1.00 19.61           O
ANISOU 3183  O   GLN B  55     2421   2502   2529    -91    468    384       O
ATOM   3184  CB  GLN B  55       9.855  13.445 -16.147  1.00 15.72           C
ANISOU 3184  CB  GLN B  55     2128   1856   1988   -145    221    329       C
ATOM   3185  CG  GLN B  55       9.592  12.445 -17.269  1.00 18.48           C
ANISOU 3185  CG  GLN B  55     2567   2273   2183    -70    275    312       C
ATOM   3186  CD  GLN B  55       9.056  11.105 -16.785  1.00 18.51           C
ANISOU 3186  CD  GLN B  55     2586   2291   2157    -36    222    198       C
ATOM   3187  OE1 GLN B  55       9.049  10.821 -15.587  1.00 20.31           O
ANISOU 3187  OE1 GLN B  55     2741   2501   2474    -58    173    155       O
[truncated: 178,786 more chars]
