# Supplementary material for: Calcium Competitive Inhibition of Langerin by Thiazolopyrimidinones
Source: J Med Chem. 2025 Nov 19;68(23):24924–34. doi: 10.1021/acs.jmedchem.5c01756 (PMC7618453; doi:10.1021/acs.jmedchem.5c01756)
Supplement: Supplementary file 2 [file jm5c01756_si_002.pdb]

REMARK   3
REMARK   3 REFINEMENT.
REMARK   3   PROGRAM     : PHENIX (1.20_4459: ???)
REMARK   3   AUTHORS     : Adams,Afonine,Bunkoczi,Burnley,Chen,Dar,Davis,
REMARK   3               : Draizen,Echols,Gildea,Gros,Grosse-Kunstleve,Headd,
REMARK   3               : Hintze,Hung,Ioerger,Liebschner,McCoy,McKee,Moriarty,
REMARK   3               : Oeffner,Poon,Read,Richardson,Richardson,Sacchettini,
REMARK   3               : Sauter,Sobolev,Storoni,Terwilliger,Williams,Zwart
REMARK   3
REMARK   3  X-RAY DATA.
REMARK   3  
REMARK   3  REFINEMENT TARGET : ML
REMARK   3  
REMARK   3  DATA USED IN REFINEMENT.
REMARK   3   RESOLUTION RANGE HIGH (ANGSTROMS) : 1.64    
REMARK   3   RESOLUTION RANGE LOW  (ANGSTROMS) : 40.35   
REMARK   3   MIN(FOBS/SIGMA_FOBS)              : 1.35  
REMARK   3   COMPLETENESS FOR RANGE        (%) : 99.03 
REMARK   3   NUMBER OF REFLECTIONS             : 34062     
REMARK   3   NUMBER OF REFLECTIONS (NON-ANOMALOUS) : 34062     
REMARK   3  
REMARK   3  FIT TO DATA USED IN REFINEMENT.
REMARK   3   R VALUE     (WORKING + TEST SET) : 0.1566
REMARK   3   R VALUE            (WORKING SET) : 0.1536
REMARK   3   FREE R VALUE                     : 0.2148
REMARK   3   FREE R VALUE TEST SET SIZE   (%) : 5.00  
REMARK   3   FREE R VALUE TEST SET COUNT      : 1704      
REMARK   3  
REMARK   3  FIT TO DATA USED IN REFINEMENT (IN BINS).
REMARK   3   BIN  RESOLUTION RANGE  COMPL.    NWORK NFREE   RWORK  RFREE  CCWORK CCFREE
REMARK   3     1   40.35 -    3.75    0.99     2745   145  0.1390 0.1735   0.950  0.938
REMARK   3     2    3.75 -    2.97    0.99     2726   144  0.1418 0.1961   0.952  0.881
REMARK   3     3    2.97 -    2.60    1.00     2701   142  0.1534 0.2093   0.938  0.859
REMARK   3     4    2.60 -    2.36    0.99     2727   143  0.1432 0.2196   0.945  0.863
REMARK   3     5    2.36 -    2.19    1.00     2692   142  0.1424 0.2305   0.945  0.858
REMARK   3     6    2.19 -    2.06    1.00     2720   143  0.1309 0.2058   0.952  0.901
REMARK   3     7    2.06 -    1.96    0.98     2678   141  0.1419 0.2297   0.948  0.874
REMARK   3     8    1.96 -    1.87    1.00     2678   141  0.1789 0.2272   0.926  0.840
REMARK   3     9    1.87 -    1.80    1.00     2718   143  0.1819 0.2586   0.905  0.805
REMARK   3    10    1.80 -    1.74    1.00     2695   142  0.2112 0.3265   0.871  0.744
REMARK   3    11    1.74 -    1.69    1.00     2711   142  0.2505 0.3373   0.815  0.684
REMARK   3    12    1.69 -    1.64    0.94     2567   136  0.3038 0.3623   0.745  0.626
REMARK   3  
REMARK   3  BULK SOLVENT MODELLING.
REMARK   3   METHOD USED        : FLAT BULK SOLVENT MODEL
REMARK   3   SOLVENT RADIUS     : 1.10    
REMARK   3   SHRINKAGE RADIUS   : 0.90    
REMARK   3   GRID STEP FACTOR   :     None
REMARK   3  
REMARK   3  ERROR ESTIMATES.
REMARK   3   COORDINATE ERROR (MAXIMUM-LIKELIHOOD BASED)     : 0.24    
REMARK   3   PHASE ERROR (DEGREES, MAXIMUM-LIKELIHOOD BASED) : 22.82   
REMARK   3  
REMARK   3  STRUCTURE FACTORS CALCULATION ALGORITHM : FFT
REMARK   3  B VALUES.
REMARK   3   FROM WILSON PLOT           (A**2) : 20.62   
REMARK   3  
REMARK   3  GEOMETRY RESTRAINTS LIBRARY: GEOSTD + MONOMER LIBRARY + CDL V1.2
REMARK   3  DEVIATIONS FROM IDEAL VALUES - RMSD. RMSZ FOR BONDS AND ANGLES.
REMARK   3    BOND      :  0.011   0.083   2526  Z= 0.677
REMARK   3    ANGLE     :  1.003   7.118   3437  Z= 0.570
REMARK   3    CHIRALITY :  0.067   0.207    326
REMARK   3    PLANARITY :  0.011   0.116    450
REMARK   3    DIHEDRAL  : 14.146  90.638    925
REMARK   3    MIN NONBONDED DISTANCE : 2.113
REMARK   3  
REMARK   3  MOLPROBITY STATISTICS.
REMARK   3    ALL-ATOM CLASHSCORE : 2.11
REMARK   3    RAMACHANDRAN PLOT:
REMARK   3      OUTLIERS :  0.00 %
REMARK   3      ALLOWED  :  1.89 %
REMARK   3      FAVORED  : 98.11 %
REMARK   3    ROTAMER OUTLIERS :  2.30 %
REMARK   3    CBETA DEVIATIONS :  0.00 %
REMARK   3    PEPTIDE PLANE:
REMARK   3      CIS-PROLINE     : 16.67 %
REMARK   3      CIS-GENERAL     : 0.00 %
REMARK   3      TWISTED PROLINE : 0.00 %
REMARK   3      TWISTED GENERAL : 0.00 %
REMARK   3  
REMARK   3  RAMA-Z (RAMACHANDRAN PLOT Z-SCORE):
REMARK   3  INTERPRETATION: BAD |RAMA-Z| > 3; SUSPICIOUS 2 < |RAMA-Z| < 3; GOOD |RAMA-Z| < 2.
REMARK   3  SCORES FOR WHOLE/HELIX/SHEET/LOOP ARE SCALED INDEPENDENTLY;
REMARK   3  THEREFORE, THE VALUES ARE NOT RELATED IN A SIMPLE MANNER.
REMARK   3    WHOLE: -1.44 (0.41), RESIDUES: 316
REMARK   3    HELIX: -0.80 (0.41), RESIDUES: 117
REMARK   3    SHEET: -0.41 (1.10), RESIDUES: 23
REMARK   3    LOOP : -1.09 (0.41), RESIDUES: 176
REMARK   3  
REMARK   3                  min    max   mean <Bi,j>   iso aniso
REMARK   3     Overall:   10.37 116.59  26.97   2.30   224  2436
REMARK   3     Protein:   10.93  66.13  26.15   2.30     0  2433
REMARK   3     Water:     10.37 116.59  35.78    N/A   224     0
REMARK   3     Other:     27.55  45.56  39.12    N/A     0     3
REMARK   3     Chain  A:  10.93  66.13  26.10    N/A     0  1203
REMARK   3     Chain  S:  10.37 116.59  35.78    N/A   224     0
REMARK   3     Chain  B:  11.69  63.32  26.19    N/A     0  1230
REMARK   3     Chain  C:  27.55  45.56  39.12    N/A     0     3
REMARK   3     Histogram:
REMARK   3         Values      Number of atoms
REMARK   3      10.37 - 20.99       974
REMARK   3      20.99 - 31.61       972
REMARK   3      31.61 - 42.24       445
REMARK   3      42.24 - 52.86       174
REMARK   3      52.86 - 63.48        81
REMARK   3      63.48 - 74.10        13
REMARK   3      74.10 - 84.72         0
REMARK   3      84.72 - 95.34         0
REMARK   3      95.34 - 105.97        0
REMARK   3     105.97 - 116.59        1
REMARK   3  
REMARK   3
SSBOND   1 CYS A  226    CYS A  322 
SSBOND   2 CYS A  298    CYS A  314 
SSBOND   3 CYS B  226    CYS B  322 
SSBOND   4 CYS B  298    CYS B  314 
CRYST1   34.917   80.706   52.179  90.00 105.25  90.00 P 1 21 1
SCALE1      0.028639  0.000000  0.007808        0.00000
SCALE2      0.000000  0.012391  0.000000        0.00000
SCALE3      0.000000  0.000000  0.019864        0.00000
ATOM      1  N   SER A 188     -31.370  16.116  -2.174  1.00 66.13           N
ANISOU    1  N   SER A 188     8693   7742   8692   1483   1196    185       N
ATOM      2  CA  SER A 188     -31.928  16.861  -3.303  1.00 65.00           C
ANISOU    2  CA  SER A 188     8333   7650   8714   1710   1194     38       C
ATOM      3  C   SER A 188     -31.199  16.496  -4.603  1.00 62.38           C
ANISOU    3  C   SER A 188     7590   7390   8722   1808    793   -362       C
ATOM      4  O   SER A 188     -31.432  15.421  -5.183  1.00 61.21           O
ANISOU    4  O   SER A 188     6937   7324   8995   1948    881   -519       O
ATOM      5  CB  SER A 188     -31.850  18.379  -3.051  1.00 65.15           C
ANISOU    5  CB  SER A 188     8364   7710   8680   1920   1212    332       C
ATOM      6  OG  SER A 188     -32.772  18.809  -2.055  1.00 65.20           O
ANISOU    6  OG  SER A 188     8257   7825   8690   2028    988    673       O
ATOM      7  N   HIS A 189     -30.319  17.397  -5.062  1.00 58.48           N
ANISOU    7  N   HIS A 189     6955   7061   8205   1804     41   -581       N
ATOM      8  CA  HIS A 189     -29.525  17.115  -6.252  1.00 54.43           C
ANISOU    8  CA  HIS A 189     6524   6673   7481   1712   -762   -790       C
ATOM      9  C   HIS A 189     -28.627  15.905  -6.060  1.00 47.05           C
ANISOU    9  C   HIS A 189     5425   6109   6341   1494  -1360  -1067       C
ATOM     10  O   HIS A 189     -28.238  15.274  -7.050  1.00 46.16           O
ANISOU   10  O   HIS A 189     5646   5935   5958   1465  -1293  -1139       O
ATOM     11  CB  HIS A 189     -28.671  18.320  -6.624  1.00 58.10           C
ANISOU   11  CB  HIS A 189     7368   6866   7843   1804  -1023   -681       C
ATOM     12  CG  HIS A 189     -29.459  19.573  -6.811  1.00 62.19           C
ANISOU   12  CG  HIS A 189     8323   7199   8106   1731  -1105   -738       C
ATOM     13  ND1 HIS A 189     -29.927  19.980  -8.043  1.00 64.37           N
ANISOU   13  ND1 HIS A 189     8918   7364   8174   1671   -938   -799       N
ATOM     14  CD2 HIS A 189     -29.876  20.505  -5.921  1.00 63.79           C
ANISOU   14  CD2 HIS A 189     8706   7350   8181   1775   -986   -811       C
ATOM     15  CE1 HIS A 189     -30.593  21.114  -7.905  1.00 65.24           C
ANISOU   15  CE1 HIS A 189     9133   7417   8237   1746   -781   -829       C
ATOM     16  NE2 HIS A 189     -30.576  21.455  -6.628  1.00 65.53           N
ANISOU   16  NE2 HIS A 189     9146   7415   8337   1805   -741   -861       N
ATOM     17  N   MET A 190     -28.287  15.572  -4.812  1.00 42.65           N
ANISOU   17  N   MET A 190     4852   5783   5571   1154  -1184  -1404       N
ATOM     18  CA  MET A 190     -27.397  14.443  -4.570  1.00 41.01           C
ANISOU   18  CA  MET A 190     4563   5695   5326   1096   -730  -1273       C
ATOM     19  C   MET A 190     -28.043  13.135  -4.996  1.00 36.39           C
ANISOU   19  C   MET A 190     3375   5232   5219    778    -91  -1338       C
ATOM     20  O   MET A 190     -27.399  12.303  -5.650  1.00 31.88           O
ANISOU   20  O   MET A 190     2719   4997   4398    812   -560  -1470       O
ATOM     21  CB  MET A 190     -27.004  14.388  -3.098  1.00 45.91           C
ANISOU   21  CB  MET A 190     5666   6117   5662   1625   -387   -988       C
ATOM     22  CG  MET A 190     -26.457  13.039  -2.666  1.00 50.18           C
ANISOU   22  CG  MET A 190     6348   6529   6189   2412     -8   -822       C
ATOM     23  SD  MET A 190     -26.068  13.017  -0.904  1.00 55.52           S
ANISOU   23  SD  MET A 190     7207   6908   6981   2971    925   -624       S
ATOM     24  CE  MET A 190     -24.889  14.385  -0.824  1.00 55.82           C
ANISOU   24  CE  MET A 190     7503   6856   6851   2903    882   -716       C
ATOM     25  N   GLN A 191     -29.324  12.939  -4.644  1.00 37.61           N
ANISOU   25  N   GLN A 191     3516   5093   5681    273    329  -1163       N
ATOM     26  CA  GLN A 191     -29.993  11.702  -5.022  1.00 38.46           C
ANISOU   26  CA  GLN A 191     3620   4902   6094    239    854  -1028       C
ATOM     27  C   GLN A 191     -30.265  11.650  -6.519  1.00 33.97           C
ANISOU   27  C   GLN A 191     2749   4260   5899    621    550   -859       C
ATOM     28  O   GLN A 191     -30.242  10.567  -7.110  1.00 35.27           O
ANISOU   28  O   GLN A 191     3203   4126   6070    434    896  -1079       O
ATOM     29  CB  GLN A 191     -31.293  11.521  -4.227  1.00 45.23           C
ANISOU   29  CB  GLN A 191     5311   5329   6543     33   1521   -828       C
ATOM     30  CG  GLN A 191     -31.087  11.235  -2.727  1.00 50.99           C
ANISOU   30  CG  GLN A 191     6525   5662   7187   -452   1721   -821       C
ATOM     31  CD  GLN A 191     -30.594   9.804  -2.412  1.00 53.70           C
ANISOU   31  CD  GLN A 191     7026   5862   7517   -960   1322  -1004       C
ATOM     32  OE1 GLN A 191     -29.973   9.138  -3.248  1.00 54.96           O
ANISOU   32  OE1 GLN A 191     7163   5967   7752   -855   1261  -1027       O
ATOM     33  NE2 GLN A 191     -30.872   9.340  -1.188  1.00 53.62           N
ANISOU   33  NE2 GLN A 191     7022   5896   7454  -1541    834  -1062       N
ATOM     34  N  ASER A 192     -30.507  12.787  -7.164  0.50 32.28           N
ANISOU   34  N  ASER A 192     2561   3972   5730    961     72   -842       N
ATOM     35  CA ASER A 192     -30.681  12.722  -8.610  0.50 31.72           C
ANISOU   35  CA ASER A 192     2845   3649   5558    964   -215   -765       C
ATOM     36  C  ASER A 192     -29.351  12.510  -9.328  0.50 30.64           C
ANISOU   36  C  ASER A 192     2878   3412   5353    813   -503   -893       C
ATOM     37  O  ASER A 192     -29.322  11.844 -10.373  0.50 29.17           O
ANISOU   37  O  ASER A 192     2685   3221   5176    586  -1082  -1055       O
ATOM     38  CB ASER A 192     -31.383  13.978  -9.114  0.50 31.39           C
ANISOU   38  CB ASER A 192     2971   3527   5428    759   -457   -709       C
ATOM     39  OG ASER A 192     -30.663  15.116  -8.715  0.50 28.60           O
ANISOU   39  OG ASER A 192     2381   3335   5151    346   -998   -977       O
ATOM     40  N  BSER A 192     -30.520  12.803  -7.144  0.50 33.02           N
ANISOU   40  N  BSER A 192     2695   4076   5776   1064    298   -828       N
ATOM     41  CA BSER A 192     -30.674  12.834  -8.594  0.50 33.14           C
ANISOU   41  CA BSER A 192     3101   3862   5627   1191    170   -724       C
ATOM     42  C  BSER A 192     -29.360  12.500  -9.289  0.50 31.23           C
ANISOU   42  C  BSER A 192     2925   3519   5421    812   -230   -894       C
ATOM     43  O  BSER A 192     -29.345  11.747 -10.273  0.50 29.72           O
ANISOU   43  O  BSER A 192     2636   3334   5322    407   -632  -1080       O
ATOM     44  CB BSER A 192     -31.189  14.204  -9.037  0.50 34.70           C
ANISOU   44  CB BSER A 192     3668   3953   5563   1385    302   -619       C
ATOM     45  OG BSER A 192     -31.269  14.281 -10.451  0.50 35.30           O
ANISOU   45  OG BSER A 192     3890   4043   5478   1534    409   -634       O
ATOM     46  N   ASP A 193     -28.251  13.052  -8.783  1.00 28.60           N
ANISOU   46  N   ASP A 193     2300   3190   5377    939   -722  -1034       N
ATOM     47  CA  ASP A 193     -26.924  12.728  -9.303  1.00 26.49           C
ANISOU   47  CA  ASP A 193     2367   2967   4730   1056  -1235   -715       C
ATOM     48  C   ASP A 193     -26.663  11.230  -9.258  1.00 28.12           C
ANISOU   48  C   ASP A 193     2666   2970   5048    953   -374   -982       C
ATOM     49  O   ASP A 193     -26.172  10.646 -10.232  1.00 29.35           O
ANISOU   49  O   ASP A 193     2710   3494   4949    580   -462   -943       O
ATOM     50  CB  ASP A 193     -25.834  13.434  -8.497  1.00 29.70           C
ANISOU   50  CB  ASP A 193     3350   2753   5181   1409  -1113   -966       C
ATOM     51  CG  ASP A 193     -25.814  14.923  -8.716  1.00 34.69           C
ANISOU   51  CG  ASP A 193     4229   2944   6010    773   -910   -923       C
ATOM     52  OD1 ASP A 193     -26.471  15.369  -9.672  1.00 37.30           O
ANISOU   52  OD1 ASP A 193     4588   3171   6414    422  -1393   -633       O
ATOM     53  OD2 ASP A 193     -25.130  15.632  -7.936  1.00 35.29           O
ANISOU   53  OD2 ASP A 193     4303   2984   6122    509   -133  -1324       O
ATOM     54  N   ILE A 194     -26.897  10.608  -8.098  1.00 23.00           N
ANISOU   54  N   ILE A 194     1630   2614   4495    749   -251   -690       N
ATOM     55  CA  ILE A 194     -26.644   9.173  -7.984  1.00 23.21           C
ANISOU   55  CA  ILE A 194     1923   2440   4455    845   -808   -631       C
ATOM     56  C   ILE A 194     -27.544   8.413  -8.931  1.00 24.11           C
ANISOU   56  C   ILE A 194     1995   2500   4664    630  -1253   -703       C
ATOM     57  O   ILE A 194     -27.097   7.480  -9.632  1.00 25.15           O
ANISOU   57  O   ILE A 194     2099   2644   4814    659  -1208  -1003       O
ATOM     58  CB  ILE A 194     -26.819   8.704  -6.529  1.00 25.71           C
ANISOU   58  CB  ILE A 194     2972   2360   4436    710    -60   -505       C
ATOM     59  CG1 ILE A 194     -25.732   9.331  -5.656  1.00 24.14           C
ANISOU   59  CG1 ILE A 194     3071   2138   3962    560     69   -812       C
ATOM     60  CG2 ILE A 194     -26.713   7.183  -6.450  1.00 27.56           C
ANISOU   60  CG2 ILE A 194     3374   2523   4573    348    123   -419       C
ATOM     61  CD1 ILE A 194     -26.029   9.280  -4.175  1.00 27.10           C
ANISOU   61  CD1 ILE A 194     3865   2380   4051    270    -26   -326       C
ATOM     62  N   LEU A 195     -28.829   8.798  -8.986  1.00 25.72           N
ANISOU   62  N   LEU A 195     1780   2564   5428    350   -999   -828       N
ATOM     63  CA  LEU A 195     -29.726   8.039  -9.847  1.00 27.41           C
ANISOU   63  CA  LEU A 195     2078   2703   5633    492  -1305   -731       C
ATOM     64  C   LEU A 195     -29.354   8.209 -11.307  1.00 27.62           C
ANISOU   64  C   LEU A 195     2533   2273   5690    637  -1446   -622       C
ATOM     65  O   LEU A 195     -29.602   7.312 -12.112  1.00 29.21           O
ANISOU   65  O   LEU A 195     3093   1935   6071    497  -1565   -579       O
ATOM     66  CB  LEU A 195     -31.185   8.450  -9.628  1.00 31.41           C
ANISOU   66  CB  LEU A 195     2479   3015   6441    929   -333   -392       C
ATOM     67  CG  LEU A 195     -31.884   7.972  -8.348  1.00 37.18           C
ANISOU   67  CG  LEU A 195     3911   3381   6834    659    978   -133       C
ATOM     68  CD1 LEU A 195     -33.245   8.653  -8.242  1.00 39.24           C
ANISOU   68  CD1 LEU A 195     4515   3530   6864    492   1597    108       C
ATOM     69  CD2 LEU A 195     -32.053   6.459  -8.309  1.00 39.65           C
ANISOU   69  CD2 LEU A 195     4485   3668   6911    280    684     41       C
ATOM     70  N   GLU A 196     -28.758   9.343 -11.679  1.00 28.78           N
ANISOU   70  N   GLU A 196     3120   2357   5459    880  -1531   -431       N
ATOM     71  CA  GLU A 196     -28.362   9.509 -13.072  1.00 30.28           C
ANISOU   71  CA  GLU A 196     3562   2651   5294    953  -1360   -383       C
ATOM     72  C   GLU A 196     -27.288   8.497 -13.472  1.00 29.31           C
ANISOU   72  C   GLU A 196     3642   2639   4854    603  -1762   -417       C
ATOM     73  O   GLU A 196     -27.323   7.955 -14.579  1.00 31.00           O
ANISOU   73  O   GLU A 196     3951   2669   5160    801  -2578   -947       O
ATOM     74  CB  GLU A 196     -27.872  10.933 -13.312  1.00 31.69           C
ANISOU   74  CB  GLU A 196     3742   3409   4890    611  -1548   -500       C
ATOM     75  CG  GLU A 196     -27.281  11.090 -14.670  1.00 33.07           C
ANISOU   75  CG  GLU A 196     4123   4040   4401    664  -1090   -933       C
ATOM     76  CD  GLU A 196     -26.933  12.511 -15.000  1.00 38.47           C
ANISOU   76  CD  GLU A 196     5300   4702   4615    687     11   -990       C
ATOM     77  OE1 GLU A 196     -27.281  13.415 -14.202  1.00 41.66           O
ANISOU   77  OE1 GLU A 196     6316   4898   4616    822    223  -1062       O
ATOM     78  OE2 GLU A 196     -26.317  12.719 -16.069  1.00 39.45           O
ANISOU   78  OE2 GLU A 196     5128   4989   4874    455   1117   -952       O
ATOM     79  N   MET A 197     -26.313   8.246 -12.596  1.00 24.11           N
ANISOU   79  N   MET A 197     2745   2381   4036     17  -1636    160       N
ATOM     80  CA  MET A 197     -25.271   7.278 -12.917  1.00 21.44           C
ANISOU   80  CA  MET A 197     2572   1774   3802   -135  -1209     44       C
ATOM     81  C   MET A 197     -25.807   5.852 -12.840  1.00 22.98           C
ANISOU   81  C   MET A 197     2766   1890   4077    107   -207   -505       C
ATOM     82  O   MET A 197     -25.406   4.977 -13.624  1.00 22.11           O
ANISOU   82  O   MET A 197     2545   1792   4063    395   -728   -897       O
ATOM     83  CB  MET A 197     -24.101   7.458 -11.961  1.00 20.82           C
ANISOU   83  CB  MET A 197     2785   1646   3478   -853  -1011    443       C
ATOM     84  CG  MET A 197     -23.448   8.872 -12.048  1.00 24.95           C
ANISOU   84  CG  MET A 197     3851   2129   3501  -1275   -778    311       C
ATOM     85  SD  MET A 197     -22.711   9.145 -13.670  1.00 30.05           S
ANISOU   85  SD  MET A 197     5171   2455   3789  -1063   -724    790       S
ATOM     86  CE  MET A 197     -21.372   7.938 -13.587  1.00 31.46           C
ANISOU   86  CE  MET A 197     5319   2406   4228   -953    132    971       C
ATOM     87  N   VAL A 198     -26.698   5.588 -11.887  1.00 21.51           N
ANISOU   87  N   VAL A 198     2366   2148   3657    375   -606   -480       N
ATOM     88  CA  VAL A 198     -27.267   4.246 -11.787  1.00 21.43           C
ANISOU   88  CA  VAL A 198     2127   2537   3476   -150   -387   -490       C
ATOM     89  C   VAL A 198     -28.033   3.900 -13.066  1.00 19.31           C
ANISOU   89  C   VAL A 198     1303   2628   3407   -108   -845   -388       C
ATOM     90  O   VAL A 198     -27.937   2.773 -13.588  1.00 22.36           O
ANISOU   90  O   VAL A 198     1858   3125   3514    323   -347   -579       O
ATOM     91  CB  VAL A 198     -28.131   4.150 -10.512  1.00 23.71           C
ANISOU   91  CB  VAL A 198     2655   2881   3472   -148   -346   -570       C
ATOM     92  CG1 VAL A 198     -29.047   2.911 -10.524  1.00 23.50           C
ANISOU   92  CG1 VAL A 198     2257   2961   3712   -325   -117   -716       C
ATOM     93  CG2 VAL A 198     -27.204   4.103  -9.297  1.00 24.27           C
ANISOU   93  CG2 VAL A 198     2599   3039   3582     94   -275   -574       C
ATOM     94  N   ALA A 199     -28.771   4.870 -13.621  1.00 20.31           N
ANISOU   94  N   ALA A 199     2070   2504   3143   -187   -469    191       N
ATOM     95  CA  ALA A 199     -29.502   4.625 -14.866  1.00 20.82           C
ANISOU   95  CA  ALA A 199     2143   2695   3073    110   -144    332       C
ATOM     96  C   ALA A 199     -28.560   4.406 -16.049  1.00 22.52           C
ANISOU   96  C   ALA A 199     2605   2693   3261   -251    -44     37       C
ATOM     97  O   ALA A 199     -28.970   3.806 -17.053  1.00 22.44           O
ANISOU   97  O   ALA A 199     2562   2356   3610   -694   -202   -660       O
ATOM     98  CB  ALA A 199     -30.464   5.788 -15.153  1.00 21.51           C
ANISOU   98  CB  ALA A 199     2080   3093   3002     75   -751    138       C
ATOM     99  N  AARG A 200     -27.316   4.884 -15.970  0.54 22.70           N
ANISOU   99  N  AARG A 200     2193   2858   3574   -374    333    161       N
ATOM    100  CA AARG A 200     -26.351   4.586 -17.024  0.54 24.92           C
ANISOU  100  CA AARG A 200     2773   2946   3751   -343    371    171       C
ATOM    101  C  AARG A 200     -25.723   3.215 -16.861  0.54 24.84           C
ANISOU  101  C  AARG A 200     2509   3187   3741   -671    198     26       C
ATOM    102  O  AARG A 200     -25.007   2.770 -17.765  0.54 24.53           O
ANISOU  102  O  AARG A 200     2443   3413   3466  -1075    305   -239       O
ATOM    103  CB AARG A 200     -25.244   5.649 -17.082  0.54 24.73           C
ANISOU  103  CB AARG A 200     2646   2744   4007     -7   -175     78       C
ATOM    104  CG AARG A 200     -25.751   6.991 -17.570  0.54 25.38           C
ANISOU  104  CG AARG A 200     2988   2480   4175    224   -577    378       C
ATOM    105  CD AARG A 200     -24.689   7.908 -18.193  0.54 26.18           C
ANISOU  105  CD AARG A 200     3134   2511   4301    546  -1045    273       C
ATOM    106  NE AARG A 200     -25.370   9.076 -18.741  0.54 26.93           N
ANISOU  106  NE AARG A 200     3413   2479   4341    401  -1127   -109       N
ATOM    107  CZ AARG A 200     -25.626  10.178 -18.051  0.54 26.35           C
ANISOU  107  CZ AARG A 200     3666   2354   3992    740  -1384    -40       C
ATOM    108  NH1AARG A 200     -25.058  10.400 -16.874  0.54 27.49           N
ANISOU  108  NH1AARG A 200     3813   2501   4131   1013  -1346    -32       N
ATOM    109  NH2AARG A 200     -26.486  11.066 -18.540  0.54 22.72           N
ANISOU  109  NH2AARG A 200     3248   2296   3089    704  -1550    221       N
ATOM    110  N  BARG A 200     -27.319   4.889 -15.945  0.46 22.87           N
ANISOU  110  N  BARG A 200     2400   2896   3392   -482    -33    216       N
ATOM    111  CA BARG A 200     -26.256   4.661 -16.917  0.46 24.57           C
ANISOU  111  CA BARG A 200     2903   3016   3417   -614   -352    265       C
ATOM    112  C  BARG A 200     -25.463   3.397 -16.620  0.46 24.01           C
ANISOU  112  C  BARG A 200     2478   3087   3560   -521   -712    194       C
ATOM    113  O  BARG A 200     -24.374   3.212 -17.172  0.46 23.32           O
ANISOU  113  O  BARG A 200     2263   3075   3521   -378  -1516    183       O
ATOM    114  CB BARG A 200     -25.313   5.872 -16.967  0.46 25.26           C
ANISOU  114  CB BARG A 200     3134   3043   3421   -979   -843    192       C
ATOM    115  CG BARG A 200     -25.934   7.095 -17.630  0.46 25.17           C
ANISOU  115  CG BARG A 200     3447   2918   3198  -1353  -1293    380       C
ATOM    116  CD BARG A 200     -25.263   8.417 -17.215  0.46 25.61           C
ANISOU  116  CD BARG A 200     3788   3035   2907  -1357  -1584    338       C
ATOM    117  NE BARG A 200     -23.840   8.458 -17.525  0.46 26.74           N
ANISOU  117  NE BARG A 200     4006   3126   3029  -1398  -1690    683       N
ATOM    118  CZ BARG A 200     -23.070   9.530 -17.371  0.46 30.91           C
ANISOU  118  CZ BARG A 200     4801   3587   3357   -925  -1046    853       C
ATOM    119  NH1BARG A 200     -23.574  10.700 -17.006  0.46 32.69           N
ANISOU  119  NH1BARG A 200     5454   3657   3309   -458   -794   1295       N
ATOM    120  NH2BARG A 200     -21.762   9.426 -17.587  0.46 30.99           N
ANISOU  120  NH2BARG A 200     4497   3781   3499  -1280  -1244    768       N
ATOM    121  N   GLY A 201     -25.983   2.538 -15.749  1.00 23.28           N
ANISOU  121  N   GLY A 201     2196   3165   3485   -648   -495    348       N
ATOM    122  CA  GLY A 201     -25.415   1.229 -15.509  1.00 23.78           C
ANISOU  122  CA  GLY A 201     2013   3070   3952   -513   -611    214       C
ATOM    123  C   GLY A 201     -24.275   1.176 -14.512  1.00 24.98           C
ANISOU  123  C   GLY A 201     2681   2852   3958   -190   -327    -95       C
ATOM    124  O   GLY A 201     -23.531   0.186 -14.505  1.00 28.19           O
ANISOU  124  O   GLY A 201     3430   2897   4386     70    396   -147       O
ATOM    125  N   TRP A 202     -24.099   2.212 -13.689  1.00 20.75           N
ANISOU  125  N   TRP A 202     1947   2519   3419   -177   -140   -477       N
ATOM    126  CA  TRP A 202     -23.084   2.222 -12.650  1.00 19.59           C
ANISOU  126  CA  TRP A 202     1598   2205   3639   -210     -4   -102       C
ATOM    127  C   TRP A 202     -23.701   1.761 -11.338  1.00 21.95           C
ANISOU  127  C   TRP A 202     2141   2374   3825    744    148      4       C
ATOM    128  O   TRP A 202     -24.907   1.890 -11.112  1.00 26.88           O
ANISOU  128  O   TRP A 202     3325   2806   4083    990     60    369       O
ATOM    129  CB  TRP A 202     -22.479   3.621 -12.468  1.00 19.40           C
ANISOU  129  CB  TRP A 202     1638   2208   3525   -416     14     81       C
ATOM    130  CG  TRP A 202     -21.772   4.123 -13.708  1.00 19.63           C
ANISOU  130  CG  TRP A 202     1868   2227   3364   -500   -168    121       C
ATOM    131  CD1 TRP A 202     -22.353   4.434 -14.917  1.00 21.95           C
ANISOU  131  CD1 TRP A 202     2002   2510   3826    -57    318    731       C
ATOM    132  CD2 TRP A 202     -20.365   4.374 -13.865  1.00 16.60           C
ANISOU  132  CD2 TRP A 202     1221   1993   3093   -219   -826     62       C
ATOM    133  NE1 TRP A 202     -21.391   4.885 -15.795  1.00 20.65           N
ANISOU  133  NE1 TRP A 202     1375   2534   3937   -520   -140    573       N
ATOM    134  CE2 TRP A 202     -20.167   4.837 -15.185  1.00 19.73           C
ANISOU  134  CE2 TRP A 202     1358   2326   3814   -440   -519     39       C
ATOM    135  CE3 TRP A 202     -19.261   4.267 -13.015  1.00 16.76           C
ANISOU  135  CE3 TRP A 202     1152   1851   3364    -91   -703   -238       C
ATOM    136  CZ2 TRP A 202     -18.911   5.181 -15.677  1.00 20.72           C
ANISOU  136  CZ2 TRP A 202     1544   2267   4063   -671    147   -110       C
ATOM    137  CZ3 TRP A 202     -17.994   4.601 -13.514  1.00 21.16           C
ANISOU  137  CZ3 TRP A 202     2502   1946   3594   -145    -39   -360       C
ATOM    138  CH2 TRP A 202     -17.833   5.046 -14.825  1.00 21.80           C
ANISOU  138  CH2 TRP A 202     2356   2086   3842   -283    448   -204       C
ATOM    139  N   LYS A 203     -22.861   1.201 -10.484  1.00 19.89           N
ANISOU  139  N   LYS A 203     1507   2090   3959    504   -488   -128       N
ATOM    140  CA  LYS A 203     -23.196   0.941  -9.096  1.00 20.31           C
ANISOU  140  CA  LYS A 203     2258   1854   3606    142      7   -543       C
ATOM    141  C   LYS A 203     -22.707   2.120  -8.282  1.00 20.29           C
ANISOU  141  C   LYS A 203     2162   1903   3644   -580    425   -606       C
ATOM    142  O   LYS A 203     -21.676   2.711  -8.599  1.00 23.52           O
ANISOU  142  O   LYS A 203     3221   2045   3671  -1122    919   -964       O
ATOM    143  CB  LYS A 203     -22.529  -0.344  -8.583  1.00 19.82           C
ANISOU  143  CB  LYS A 203     1786   1900   3844   -167   -276   -469       C
ATOM    144  CG  LYS A 203     -22.913  -1.616  -9.337  1.00 22.42           C
ANISOU  144  CG  LYS A 203     1862   2456   4200   -492   -683   -579       C
ATOM    145  CD  LYS A 203     -22.405  -2.836  -8.577  1.00 26.42           C
ANISOU  145  CD  LYS A 203     2591   2683   4764   -504  -1035   -277       C
ATOM    146  CE  LYS A 203     -22.781  -4.171  -9.260  1.00 31.91           C
ANISOU  146  CE  LYS A 203     3462   3492   5172    -18   -917    319       C
ATOM    147  NZ  LYS A 203     -24.282  -4.353  -9.414  1.00 31.51           N
ANISOU  147  NZ  LYS A 203     3034   3818   5120    168  -1299    754       N
ATOM    148  N   TYR A 204     -23.454   2.479  -7.251  1.00 18.79           N
ANISOU  148  N   TYR A 204     2189   1923   3025   -139    346      2       N
ATOM    149  CA  TYR A 204     -22.985   3.475  -6.316  1.00 18.32           C
ANISOU  149  CA  TYR A 204     1956   1992   3014    316    352   -238       C
ATOM    150  C   TYR A 204     -22.618   2.787  -5.005  1.00 19.38           C
ANISOU  150  C   TYR A 204     1909   2196   3258    209    254   -159       C
ATOM    151  O   TYR A 204     -23.445   2.056  -4.412  1.00 20.15           O
ANISOU  151  O   TYR A 204     1799   2561   3297     80    602    -66       O
ATOM    152  CB  TYR A 204     -24.028   4.586  -6.097  1.00 18.17           C
ANISOU  152  CB  TYR A 204     1837   2040   3027    150    -70   -571       C
ATOM    153  CG  TYR A 204     -23.566   5.476  -5.000  1.00 19.47           C
ANISOU  153  CG  TYR A 204     2159   2187   3052   -436   -389   -501       C
ATOM    154  CD1 TYR A 204     -22.523   6.362  -5.219  1.00 18.67           C
ANISOU  154  CD1 TYR A 204     2044   2083   2966   -548   -870   -551       C
ATOM    155  CD2 TYR A 204     -24.089   5.359  -3.717  1.00 21.86           C
ANISOU  155  CD2 TYR A 204     2634   2229   3444   -639    605  -1264       C
ATOM    156  CE1 TYR A 204     -22.038   7.139  -4.207  1.00 20.31           C
ANISOU  156  CE1 TYR A 204     2443   1993   3281   -331   -312   -845       C
ATOM    157  CE2 TYR A 204     -23.617   6.120  -2.696  1.00 23.29           C
ANISOU  157  CE2 TYR A 204     2923   2452   3475   -474    429  -1168       C
ATOM    158  CZ  TYR A 204     -22.591   7.011  -2.950  1.00 22.59           C
ANISOU  158  CZ  TYR A 204     3039   2179   3366   -487    299  -1321       C
ATOM    159  OH  TYR A 204     -22.114   7.765  -1.948  1.00 25.43           O
ANISOU  159  OH  TYR A 204     3714   2642   3306   -721    -37  -1582       O
ATOM    160  N   PHE A 205     -21.385   3.028  -4.546  1.00 17.56           N
ANISOU  160  N   PHE A 205     1563   1975   3135    469     63   -228       N
ATOM    161  CA  PHE A 205     -20.938   2.471  -3.276  1.00 17.95           C
ANISOU  161  CA  PHE A 205     2187   2000   2632    331   -415   -296       C
ATOM    162  C   PHE A 205     -19.969   3.416  -2.576  1.00 20.42           C
ANISOU  162  C   PHE A 205     2765   2250   2744    334    324   -350       C
ATOM    163  O   PHE A 205     -18.875   3.688  -3.083  1.00 18.11           O
ANISOU  163  O   PHE A 205     2023   2204   2656    573    706   -199       O
ATOM    164  CB  PHE A 205     -20.268   1.089  -3.478  1.00 18.21           C
ANISOU  164  CB  PHE A 205     2082   1943   2892    478   -466    -18       C
ATOM    165  CG  PHE A 205     -19.637   0.533  -2.217  1.00 22.57           C
ANISOU  165  CG  PHE A 205     3144   2126   3303    160   -230   -249       C
ATOM    166  CD1 PHE A 205     -20.424  -0.049  -1.226  1.00 23.50           C
ANISOU  166  CD1 PHE A 205     3650   2230   3047   -262    -80   -541       C
ATOM    167  CD2 PHE A 205     -18.258   0.581  -2.024  1.00 23.40           C
ANISOU  167  CD2 PHE A 205     3390   1953   3546    173   -299   -221       C
ATOM    168  CE1 PHE A 205     -19.848  -0.577  -0.062  1.00 23.72           C
ANISOU  168  CE1 PHE A 205     3109   2391   3513    114   -319   -376       C
ATOM    169  CE2 PHE A 205     -17.688   0.076  -0.856  1.00 23.68           C
ANISOU  169  CE2 PHE A 205     3133   2220   3645    594   -303   -841       C
ATOM    170  CZ  PHE A 205     -18.480  -0.528   0.113  1.00 19.99           C
ANISOU  170  CZ  PHE A 205     2046   2202   3349    325   -535   -616       C
ATOM    171  N   SER A 206     -20.356   3.853  -1.384  1.00 20.60           N
ANISOU  171  N   SER A 206     3132   2158   2536    170    338   -422       N
ATOM    172  CA  SER A 206     -19.494   4.572  -0.446  1.00 22.13           C
ANISOU  172  CA  SER A 206     3223   2455   2732   -132   -225   -492       C
ATOM    173  C   SER A 206     -18.650   5.669  -1.121  1.00 20.71           C
ANISOU  173  C   SER A 206     2967   2200   2704   -340     30   -406       C
ATOM    174  O   SER A 206     -17.423   5.680  -1.044  1.00 23.90           O
ANISOU  174  O   SER A 206     3649   2285   3146   -610    393   -598       O
ATOM    175  CB  SER A 206     -18.606   3.586   0.300  1.00 23.81           C
ANISOU  175  CB  SER A 206     3531   2532   2985    161   -297  -1021       C
ATOM    176  OG  SER A 206     -18.096   4.179   1.469  1.00 25.99           O
ANISOU  176  OG  SER A 206     3541   2937   3397    317   -683   -778       O
ATOM    177  N   GLY A 207     -19.332   6.608  -1.777  1.00 19.18           N
ANISOU  177  N   GLY A 207     3163   2158   1966     -4    343   -149       N
ATOM    178  CA  GLY A 207     -18.671   7.802  -2.298  1.00 17.76           C
ANISOU  178  CA  GLY A 207     2718   2224   1805     80     99   -226       C
ATOM    179  C   GLY A 207     -18.116   7.689  -3.713  1.00 18.34           C
ANISOU  179  C   GLY A 207     2363   2121   2483    210    109    158       C
ATOM    180  O   GLY A 207     -17.558   8.679  -4.236  1.00 21.20           O
ANISOU  180  O   GLY A 207     2745   1866   3443   -191     37    185       O
ATOM    181  N   ASN A 208     -18.237   6.528  -4.355  1.00 16.59           N
ANISOU  181  N   ASN A 208     1972   2191   2141    463    -34   -672       N
ATOM    182  CA  ASN A 208     -17.714   6.319  -5.707  1.00 18.10           C
ANISOU  182  CA  ASN A 208     1871   2561   2444    381     93   -778       C
ATOM    183  C   ASN A 208     -18.743   5.598  -6.563  1.00 18.65           C
ANISOU  183  C   ASN A 208     2272   2339   2476     52    346   -728       C
ATOM    184  O   ASN A 208     -19.576   4.841  -6.046  1.00 17.58           O
ANISOU  184  O   ASN A 208     1913   2302   2466     29    559   -621       O
ATOM    185  CB  ASN A 208     -16.414   5.491  -5.686  1.00 18.84           C
ANISOU  185  CB  ASN A 208     1728   2856   2573    198   -494   -738       C
ATOM    186  CG  ASN A 208     -15.278   6.226  -5.008  1.00 21.15           C
ANISOU  186  CG  ASN A 208     2096   3135   2804    254   -635   -813       C
ATOM    187  OD1 ASN A 208     -14.701   7.138  -5.588  1.00 22.67           O
ANISOU  187  OD1 ASN A 208     1844   3306   3463     59   -754  -1010       O
ATOM    188  ND2 ASN A 208     -14.957   5.844  -3.776  1.00 22.90           N
ANISOU  188  ND2 ASN A 208     2812   3339   2549    262   -712   -891       N
ATOM    189  N   PHE A 209     -18.673   5.833  -7.880  1.00 15.50           N
ANISOU  189  N   PHE A 209     1918   1952   2018   -172   -309   -653       N
ATOM    190  CA  PHE A 209     -19.414   5.057  -8.867  1.00 16.68           C
ANISOU  190  CA  PHE A 209     1690   1869   2781     53      3   -405       C
ATOM    191  C   PHE A 209     -18.517   4.000  -9.492  1.00 16.95           C
ANISOU  191  C   PHE A 209     1843   1522   3075    -10   -236   -252       C
ATOM    192  O   PHE A 209     -17.333   4.253  -9.750  1.00 15.83           O
ANISOU  192  O   PHE A 209     1622   1266   3126    -79   -255   -405       O
ATOM    193  CB  PHE A 209     -19.970   5.951  -9.970  1.00 16.81           C
ANISOU  193  CB  PHE A 209     1613   1876   2898    550   -493     28       C
ATOM    194  CG  PHE A 209     -20.903   7.010  -9.466  1.00 19.15           C
ANISOU  194  CG  PHE A 209     1972   1996   3308    358    104   -479       C
ATOM    195  CD1 PHE A 209     -22.198   6.674  -9.079  1.00 19.15           C
ANISOU  195  CD1 PHE A 209     1656   2071   3550    400    -23   -407       C
ATOM    196  CD2 PHE A 209     -20.498   8.344  -9.408  1.00 19.98           C
ANISOU  196  CD2 PHE A 209     2710   2152   2730    232   -218   -585       C
ATOM    197  CE1 PHE A 209     -23.057   7.635  -8.604  1.00 18.36           C
ANISOU  197  CE1 PHE A 209     1502   2106   3367    194   -600  -1027       C
ATOM    198  CE2 PHE A 209     -21.369   9.334  -8.940  1.00 19.18           C
ANISOU  198  CE2 PHE A 209     2254   2340   2692    -18   -364   -696       C
ATOM    199  CZ  PHE A 209     -22.642   8.989  -8.532  1.00 17.96           C
ANISOU  199  CZ  PHE A 209     1508   2240   3074   -431   -666   -714       C
ATOM    200  N   TYR A 210     -19.090   2.820  -9.745  1.00 15.42           N
ANISOU  200  N   TYR A 210     1903   1172   2784   -109    443   -229       N
ATOM    201  CA  TYR A 210     -18.370   1.700 -10.337  1.00 16.17           C
ANISOU  201  CA  TYR A 210     2501   1360   2284     81    454   -191       C
ATOM    202  C   TYR A 210     -19.105   1.207 -11.569  1.00 17.06           C
ANISOU  202  C   TYR A 210     2497   1628   2356   -109    488   -358       C
ATOM    203  O   TYR A 210     -20.327   1.084 -11.561  1.00 19.50           O
ANISOU  203  O   TYR A 210     2057   2284   3070   -112    -25   -782       O
ATOM    204  CB  TYR A 210     -18.222   0.533  -9.361  1.00 15.58           C
ANISOU  204  CB  TYR A 210     2406   1250   2264   -479    388   -240       C
ATOM    205  CG  TYR A 210     -17.433   0.894  -8.131  1.00 17.25           C
ANISOU  205  CG  TYR A 210     2493   1473   2589   -203     76   -152       C
ATOM    206  CD1 TYR A 210     -18.045   1.551  -7.048  1.00 18.72           C
ANISOU  206  CD1 TYR A 210     2611   1763   2740   -446    146   -284       C
ATOM    207  CD2 TYR A 210     -16.059   0.636  -8.067  1.00 16.33           C
ANISOU  207  CD2 TYR A 210     1758   1682   2766    115   -217   -246       C
ATOM    208  CE1 TYR A 210     -17.318   1.896  -5.913  1.00 15.71           C
ANISOU  208  CE1 TYR A 210     1734   1738   2495   -926   -241   -371       C
ATOM    209  CE2 TYR A 210     -15.309   0.984  -6.946  1.00 16.33           C
ANISOU  209  CE2 TYR A 210     2195   1641   2369   -463    -74   -498       C
ATOM    210  CZ  TYR A 210     -15.950   1.613  -5.864  1.00 17.24           C
ANISOU  210  CZ  TYR A 210     2183   1672   2694   -288    -30   -470       C
ATOM    211  OH  TYR A 210     -15.236   1.954  -4.745  1.00 16.93           O
ANISOU  211  OH  TYR A 210     1971   1673   2789    -17    125   -188       O
ATOM    212  N   TYR A 211     -18.361   0.883 -12.615  1.00 14.85           N
ANISOU  212  N   TYR A 211     2115   1612   1917    -80    297   -618       N
ATOM    213  CA  TYR A 211     -18.953   0.370 -13.852  1.00 15.77           C
ANISOU  213  CA  TYR A 211     2464   1634   1894    126    535   -420       C
ATOM    214  C   TYR A 211     -18.404  -1.039 -14.029  1.00 13.86           C
ANISOU  214  C   TYR A 211     1823   1299   2146     12   -438    -18       C
ATOM    215  O   TYR A 211     -17.213  -1.208 -14.283  1.00 16.22           O
ANISOU  215  O   TYR A 211     2075   1406   2681    172     33   -185       O
ATOM    216  CB  TYR A 211     -18.591   1.251 -15.060  1.00 17.66           C
ANISOU  216  CB  TYR A 211     2690   2087   1933    150    314     63       C
ATOM    217  CG  TYR A 211     -19.222   0.796 -16.367  1.00 20.82           C
ANISOU  217  CG  TYR A 211     3085   2465   2362   -244    144    -90       C
ATOM    218  CD1 TYR A 211     -20.512   1.209 -16.725  1.00 23.00           C
ANISOU  218  CD1 TYR A 211     3262   2700   2777   -514     65   -310       C
ATOM    219  CD2 TYR A 211     -18.540  -0.047 -17.233  1.00 19.81           C
ANISOU  219  CD2 TYR A 211     3313   2290   1924   -568   -143    -37       C
ATOM    220  CE1 TYR A 211     -21.107   0.784 -17.905  1.00 23.30           C
ANISOU  220  CE1 TYR A 211     3088   2834   2930   -866   -575   -720       C
ATOM    221  CE2 TYR A 211     -19.115  -0.480 -18.417  1.00 22.68           C
ANISOU  221  CE2 TYR A 211     3655   2526   2436   -386     28     17       C
ATOM    222  CZ  TYR A 211     -20.394  -0.074 -18.748  1.00 25.38           C
ANISOU  222  CZ  TYR A 211     4005   2828   2812   -757   -509   -645       C
ATOM    223  OH  TYR A 211     -20.937  -0.515 -19.926  1.00 29.40           O
ANISOU  223  OH  TYR A 211     4773   2829   3569   -771  -1040   -660       O
ATOM    224  N   PHE A 212     -19.261  -2.033 -13.854  1.00 15.21           N
ANISOU  224  N   PHE A 212     2314   1018   2448   -423   -216   -260       N
ATOM    225  CA  PHE A 212     -18.927  -3.432 -14.089  1.00 13.78           C
ANISOU  225  CA  PHE A 212     2038   1344   1854   -357   -446   -136       C
ATOM    226  C   PHE A 212     -19.291  -3.772 -15.536  1.00 16.52           C
ANISOU  226  C   PHE A 212     2414   1691   2171   -203     39   -626       C
ATOM    227  O   PHE A 212     -20.479  -3.741 -15.904  1.00 17.68           O
ANISOU  227  O   PHE A 212     1881   2050   2788   -126   -523   -362       O
ATOM    228  CB  PHE A 212     -19.693  -4.305 -13.091  1.00 14.64           C
ANISOU  228  CB  PHE A 212     1859   1569   2136   -303   -133    133       C
ATOM    229  CG  PHE A 212     -19.062  -4.337 -11.728  1.00 15.21           C
ANISOU  229  CG  PHE A 212     2049   1673   2059   -335   -200    388       C
ATOM    230  CD1 PHE A 212     -19.140  -3.237 -10.883  1.00 20.43           C
ANISOU  230  CD1 PHE A 212     3445   1878   2439   -548   -111    314       C
ATOM    231  CD2 PHE A 212     -18.349  -5.462 -11.305  1.00 16.48           C
ANISOU  231  CD2 PHE A 212     1771   1988   2504     74   -611    564       C
ATOM    232  CE1 PHE A 212     -18.528  -3.261  -9.628  1.00 21.56           C
ANISOU  232  CE1 PHE A 212     3846   1885   2459   -750    353    187       C
ATOM    233  CE2 PHE A 212     -17.745  -5.495 -10.055  1.00 17.17           C
ANISOU  233  CE2 PHE A 212     2014   2147   2363   -120    461    255       C
ATOM    234  CZ  PHE A 212     -17.818  -4.385  -9.221  1.00 19.70           C
ANISOU  234  CZ  PHE A 212     2846   2054   2586   -505    312    274       C
ATOM    235  N   SER A 213     -18.292  -4.100 -16.355  1.00 17.42           N
ANISOU  235  N   SER A 213     2581   1665   2372     83   -101   -544       N
ATOM    236  CA  SER A 213     -18.574  -4.121 -17.790  1.00 17.77           C
ANISOU  236  CA  SER A 213     2810   1657   2286    -36    292   -634       C
ATOM    237  C   SER A 213     -19.362  -5.350 -18.222  1.00 20.70           C
ANISOU  237  C   SER A 213     2430   2483   2952     61   -458    -81       C
ATOM    238  O   SER A 213     -19.367  -6.387 -17.562  1.00 20.54           O
ANISOU  238  O   SER A 213     1845   2554   3405    247     61     38       O
ATOM    239  CB  SER A 213     -17.295  -4.098 -18.611  1.00 16.38           C
ANISOU  239  CB  SER A 213     2349   1318   2557     64    273   -736       C
ATOM    240  OG  SER A 213     -16.671  -5.390 -18.610  1.00 17.52           O
ANISOU  240  OG  SER A 213     2383   1275   2998   -147    204   -906       O
ATOM    241  N   ARG A 214     -19.970  -5.240 -19.401  1.00 23.48           N
ANISOU  241  N   ARG A 214     2561   3025   3336    331  -1407   -236       N
ATOM    242  CA  ARG A 214     -20.755  -6.328 -19.953  1.00 29.05           C
ANISOU  242  CA  ARG A 214     3523   3403   4113    102   -783   -464       C
ATOM    243  C   ARG A 214     -19.987  -7.108 -20.995  1.00 28.17           C
ANISOU  243  C   ARG A 214     3598   3078   4027     48   -504   -487       C
ATOM    244  O   ARG A 214     -20.356  -8.247 -21.296  1.00 29.94           O
ANISOU  244  O   ARG A 214     4238   2946   4192   -646   -230   -674       O
ATOM    245  CB  ARG A 214     -22.045  -5.798 -20.596  1.00 36.90           C
ANISOU  245  CB  ARG A 214     4393   4185   5443     82   -429   -497       C
ATOM    246  CG  ARG A 214     -22.740  -4.666 -19.837  1.00 44.72           C
ANISOU  246  CG  ARG A 214     5385   4940   6666   -262   -245   -257       C
ATOM    247  CD  ARG A 214     -24.195  -4.552 -20.281  1.00 50.23           C
ANISOU  247  CD  ARG A 214     6026   5450   7608   -509   -108    -30       C
ATOM    248  NE  ARG A 214     -24.896  -5.807 -20.024  1.00 55.00           N
ANISOU  248  NE  ARG A 214     6597   5989   8313   -559      8    104       N
ATOM    249  CZ  ARG A 214     -26.176  -6.027 -20.291  1.00 57.67           C
ANISOU  249  CZ  ARG A 214     7085   6238   8588   -510     79    196       C
ATOM    250  NH1 ARG A 214     -26.931  -5.101 -20.867  1.00 57.46           N
ANISOU  250  NH1 ARG A 214     6980   6347   8504   -293   -328    359       N
ATOM    251  NH2 ARG A 214     -26.714  -7.199 -19.953  1.00 58.69           N
ANISOU  251  NH2 ARG A 214     7408   6169   8722   -596    530    206       N
ATOM    252  N   THR A 215     -18.948  -6.512 -21.558  1.00 24.05           N
ANISOU  252  N   THR A 215     2705   2982   3451    289   -747   -274       N
ATOM    253  CA  THR A 215     -18.122  -7.127 -22.580  1.00 25.36           C
ANISOU  253  CA  THR A 215     3573   2951   3110    786    245   -210       C
ATOM    254  C   THR A 215     -16.659  -7.150 -22.135  1.00 21.78           C
ANISOU  254  C   THR A 215     3136   2356   2781    575    160   -368       C
ATOM    255  O   THR A 215     -16.217  -6.292 -21.363  1.00 21.21           O
ANISOU  255  O   THR A 215     2814   2205   3038    210     73   -366       O
ATOM    256  CB  THR A 215     -18.251  -6.377 -23.923  1.00 30.30           C
ANISOU  256  CB  THR A 215     4667   3459   3388   1254    -43    -11       C
ATOM    257  OG1 THR A 215     -17.500  -5.164 -23.883  1.00 33.23           O
ANISOU  257  OG1 THR A 215     5589   3382   3655   1134    -43    142       O
ATOM    258  CG2 THR A 215     -19.703  -6.000 -24.211  1.00 30.11           C
ANISOU  258  CG2 THR A 215     5048   3593   2799   2158    532   -113       C
ATOM    259  N   PRO A 216     -15.886  -8.136 -22.587  1.00 20.54           N
ANISOU  259  N   PRO A 216     2691   2203   2912    398    378   -243       N
ATOM    260  CA  PRO A 216     -14.485  -8.244 -22.175  1.00 18.24           C
ANISOU  260  CA  PRO A 216     2232   2143   2555     64   -396   -130       C
ATOM    261  C   PRO A 216     -13.593  -7.419 -23.079  1.00 17.98           C
ANISOU  261  C   PRO A 216     2423   2405   2004   -270   -415    230       C
ATOM    262  O   PRO A 216     -13.883  -7.222 -24.263  1.00 19.74           O
ANISOU  262  O   PRO A 216     2783   2865   1851   -113   -347    220       O
ATOM    263  CB  PRO A 216     -14.187  -9.743 -22.361  1.00 21.41           C
ANISOU  263  CB  PRO A 216     3565   2127   2444    -89   -144   -504       C
ATOM    264  CG  PRO A 216     -15.054 -10.132 -23.488  1.00 22.91           C
ANISOU  264  CG  PRO A 216     3660   2047   2996     -1   -430   -590       C
ATOM    265  CD  PRO A 216     -16.361  -9.381 -23.211  1.00 22.24           C
ANISOU  265  CD  PRO A 216     3264   2133   3052    425     84   -690       C
ATOM    266  N   LYS A 217     -12.466  -6.970 -22.512  1.00 17.33           N
ANISOU  266  N   LYS A 217     2369   2227   1989    -64   -126    250       N
ATOM    267  CA  LYS A 217     -11.523  -6.131 -23.249  1.00 17.29           C
ANISOU  267  CA  LYS A 217     1978   2332   2260    280    545    222       C
ATOM    268  C   LYS A 217     -10.126  -6.433 -22.736  1.00 18.05           C
ANISOU  268  C   LYS A 217     2283   2286   2287     21    519   -356       C
ATOM    269  O   LYS A 217      -9.951  -6.930 -21.608  1.00 17.24           O
ANISOU  269  O   LYS A 217     2149   2061   2342   -205     39   -307       O
ATOM    270  CB  LYS A 217     -11.802  -4.613 -23.076  1.00 18.35           C
ANISOU  270  CB  LYS A 217     2401   2505   2067    -98     15    107       C
ATOM    271  CG  LYS A 217     -13.080  -4.081 -23.756  1.00 21.34           C
ANISOU  271  CG  LYS A 217     2963   2640   2503    477    234    419       C
ATOM    272  CD  LYS A 217     -13.280  -2.563 -23.519  1.00 21.38           C
ANISOU  272  CD  LYS A 217     2863   3010   2252    549   -248    516       C
ATOM    273  CE  LYS A 217     -14.696  -2.129 -23.803  1.00 23.76           C
ANISOU  273  CE  LYS A 217     3403   3583   2042    764   -623    820       C
ATOM    274  NZ  LYS A 217     -14.987  -2.169 -25.260  1.00 25.61           N
ANISOU  274  NZ  LYS A 217     3326   3870   2536   1011  -1016    903       N
ATOM    275  N   THR A 218      -9.122  -6.100 -23.553  1.00 16.21           N
ANISOU  275  N   THR A 218     2227   2050   1881   -265    308   -598       N
ATOM    276  CA  THR A 218      -7.784  -6.070 -22.995  1.00 15.51           C
ANISOU  276  CA  THR A 218     1886   1799   2207   -173    335   -286       C
ATOM    277  C   THR A 218      -7.717  -5.002 -21.908  1.00 14.81           C
ANISOU  277  C   THR A 218     1968   1749   1911   -292    -48   -281       C
ATOM    278  O   THR A 218      -8.575  -4.108 -21.835  1.00 16.52           O
ANISOU  278  O   THR A 218     2242   1753   2282    -81    258     45       O
ATOM    279  CB  THR A 218      -6.757  -5.750 -24.059  1.00 15.77           C
ANISOU  279  CB  THR A 218     2421   1453   2118      7    737    -39       C
ATOM    280  OG1 THR A 218      -6.963  -4.398 -24.518  1.00 18.93           O
ANISOU  280  OG1 THR A 218     3503   1727   1965     11    710   -118       O
ATOM    281  CG2 THR A 218      -6.890  -6.738 -25.233  1.00 16.82           C
ANISOU  281  CG2 THR A 218     2346   1465   2579      1    619   -493       C
ATOM    282  N   TRP A 219      -6.662  -5.073 -21.079  1.00 16.39           N
ANISOU  282  N   TRP A 219     2747   1841   1640   -464    224   -265       N
ATOM    283  CA  TRP A 219      -6.511  -4.081 -20.017  1.00 14.54           C
ANISOU  283  CA  TRP A 219     1547   1743   2236   -630     24   -140       C
ATOM    284  C   TRP A 219      -6.406  -2.684 -20.611  1.00 15.88           C
ANISOU  284  C   TRP A 219     2167   1471   2396   -107    418    118       C
ATOM    285  O   TRP A 219      -7.046  -1.749 -20.120  1.00 16.86           O
ANISOU  285  O   TRP A 219     2412   1574   2421     68    343     50       O
ATOM    286  CB  TRP A 219      -5.287  -4.413 -19.150  1.00 15.15           C
ANISOU  286  CB  TRP A 219     1670   1770   2316   -179    542   -197       C
ATOM    287  CG  TRP A 219      -5.095  -3.541 -17.957  1.00 15.09           C
ANISOU  287  CG  TRP A 219     1599   1799   2336   -112   -107   -278       C
ATOM    288  CD1 TRP A 219      -5.534  -3.786 -16.692  1.00 15.55           C
ANISOU  288  CD1 TRP A 219     2078   1615   2217    223   -184   -539       C
ATOM    289  CD2 TRP A 219      -4.434  -2.257 -17.919  1.00 16.37           C
ANISOU  289  CD2 TRP A 219     1998   1762   2459   -206    316   -154       C
ATOM    290  NE1 TRP A 219      -5.171  -2.743 -15.854  1.00 14.84           N
ANISOU  290  NE1 TRP A 219     1776   1561   2303    -10   -413   -465       N
ATOM    291  CE2 TRP A 219      -4.486  -1.802 -16.586  1.00 17.75           C
ANISOU  291  CE2 TRP A 219     2212   1702   2831   -159    330   -339       C
ATOM    292  CE3 TRP A 219      -3.784  -1.470 -18.878  1.00 18.65           C
ANISOU  292  CE3 TRP A 219     2857   1821   2410   -464     80    214       C
ATOM    293  CZ2 TRP A 219      -3.947  -0.572 -16.188  1.00 16.32           C
ANISOU  293  CZ2 TRP A 219     1746   1672   2781   -663    291   -444       C
ATOM    294  CZ3 TRP A 219      -3.229  -0.221 -18.477  1.00 20.63           C
ANISOU  294  CZ3 TRP A 219     3044   2100   2694   -661    980     77       C
ATOM    295  CH2 TRP A 219      -3.316   0.206 -17.151  1.00 18.48           C
ANISOU  295  CH2 TRP A 219     2466   2019   2536   -523    230   -267       C
ATOM    296  N   TYR A 220      -5.661  -2.544 -21.714  1.00 16.10           N
ANISOU  296  N   TYR A 220     2281   1332   2502   -698    737    115       N
ATOM    297  CA  TYR A 220      -5.448  -1.218 -22.323  1.00 19.28           C
ANISOU  297  CA  TYR A 220     2877   1857   2590   -259    956    370       C
ATOM    298  C   TYR A 220      -6.746  -0.654 -22.877  1.00 20.39           C
ANISOU  298  C   TYR A 220     3278   1811   2656     86    930    202       C
ATOM    299  O   TYR A 220      -7.048   0.531 -22.716  1.00 19.66           O
ANISOU  299  O   TYR A 220     3073   1559   2836   -182    807   -433       O
ATOM    300  CB  TYR A 220      -4.411  -1.309 -23.448  1.00 18.97           C
ANISOU  300  CB  TYR A 220     2584   1935   2689   -335    829    320       C
ATOM    301  CG  TYR A 220      -3.128  -1.955 -23.044  1.00 20.87           C
ANISOU  301  CG  TYR A 220     3183   2021   2725    109   1191    719       C
ATOM    302  CD1 TYR A 220      -2.222  -1.298 -22.220  1.00 21.14           C
ANISOU  302  CD1 TYR A 220     3018   2087   2929     36    503    697       C
ATOM    303  CD2 TYR A 220      -2.784  -3.217 -23.527  1.00 23.87           C
ANISOU  303  CD2 TYR A 220     3759   2260   3049    133   1387    591       C
ATOM    304  CE1 TYR A 220      -1.022  -1.879 -21.869  1.00 21.18           C
ANISOU  304  CE1 TYR A 220     2665   2175   3209     99    554    847       C
ATOM    305  CE2 TYR A 220      -1.591  -3.815 -23.169  1.00 24.64           C
ANISOU  305  CE2 TYR A 220     3333   2509   3519    253   1148    482       C
ATOM    306  CZ  TYR A 220      -0.713  -3.137 -22.339  1.00 23.39           C
ANISOU  306  CZ  TYR A 220     2672   2566   3648    255   1223    617       C
ATOM    307  OH  TYR A 220       0.471  -3.732 -21.975  1.00 25.32           O
ANISOU  307  OH  TYR A 220     2553   2656   4413    550    807    564       O
ATOM    308  N   SER A 221      -7.512  -1.487 -23.560  1.00 19.43           N
ANISOU  308  N   SER A 221     2687   2038   2659     60    632    151       N
ATOM    309  CA  SER A 221      -8.772  -1.038 -24.118  1.00 16.87           C
ANISOU  309  CA  SER A 221     1640   2214   2555   -134   -151      2       C
ATOM    310  C   SER A 221      -9.780  -0.777 -23.014  1.00 15.33           C
ANISOU  310  C   SER A 221     1419   2085   2321   -157   -200    170       C
ATOM    311  O   SER A 221     -10.583   0.154 -23.123  1.00 18.33           O
ANISOU  311  O   SER A 221     2262   2381   2322    -57     57    175       O
ATOM    312  CB  SER A 221      -9.276  -2.090 -25.108  1.00 16.21           C
ANISOU  312  CB  SER A 221     1208   2374   2575   -145   -531     22       C
ATOM    313  OG  SER A 221     -10.569  -1.786 -25.578  1.00 19.85           O
ANISOU  313  OG  SER A 221     2001   2523   3017     -6    132    318       O
ATOM    314  N   ALA A 222      -9.734  -1.561 -21.926  1.00 16.28           N
ANISOU  314  N   ALA A 222     1829   1963   2394     28    679    285       N
ATOM    315  CA  ALA A 222     -10.635  -1.294 -20.808  1.00 15.76           C
ANISOU  315  CA  ALA A 222     1890   1779   2320   -361    661    223       C
ATOM    316  C   ALA A 222     -10.312   0.051 -20.166  1.00 16.02           C
ANISOU  316  C   ALA A 222     1769   1759   2559   -166    983    -19       C
ATOM    317  O   ALA A 222     -11.218   0.825 -19.865  1.00 15.97           O
ANISOU  317  O   ALA A 222     1761   1830   2478    137    681    -36       O
ATOM    318  CB  ALA A 222     -10.550  -2.423 -19.772  1.00 16.34           C
ANISOU  318  CB  ALA A 222     2635   1566   2006   -517    785    489       C
ATOM    319  N   GLU A 223      -9.019   0.362 -19.989  1.00 16.51           N
ANISOU  319  N   GLU A 223     2177   1738   2358   -522    575   -101       N
ATOM    320  CA  GLU A 223      -8.645   1.641 -19.390  1.00 15.01           C
ANISOU  320  CA  GLU A 223     1631   1458   2615   -573   -101    -35       C
ATOM    321  C   GLU A 223      -9.062   2.801 -20.281  1.00 16.59           C
ANISOU  321  C   GLU A 223     2462   1492   2350    -90    570     83       C
ATOM    322  O   GLU A 223      -9.539   3.834 -19.786  1.00 16.31           O
ANISOU  322  O   GLU A 223     2711   1308   2180   -447    106    127       O
ATOM    323  CB  GLU A 223      -7.126   1.679 -19.111  1.00 15.71           C
ANISOU  323  CB  GLU A 223     1900   1382   2687   -587   -203    -69       C
ATOM    324  CG  GLU A 223      -6.592   3.044 -18.686  1.00 19.97           C
ANISOU  324  CG  GLU A 223     2988   1659   2940   -588    346   -265       C
ATOM    325  CD  GLU A 223      -7.105   3.601 -17.337  1.00 19.90           C
ANISOU  325  CD  GLU A 223     2703   2009   2849   -977    500   -248       C
ATOM    326  OE1 GLU A 223      -8.001   3.009 -16.687  1.00 19.00           O
ANISOU  326  OE1 GLU A 223     2373   2313   2534   -683    214    115       O
ATOM    327  OE2 GLU A 223      -6.586   4.691 -16.934  1.00 20.70           O
ANISOU  327  OE2 GLU A 223     3381   1892   2590   -659    860   -795       O
ATOM    328  N   GLN A 224      -8.914   2.647 -21.599  1.00 17.27           N
ANISOU  328  N   GLN A 224     2981   1650   1932    168    146    169       N
ATOM    329  CA  GLN A 224      -9.336   3.722 -22.493  1.00 20.49           C
ANISOU  329  CA  GLN A 224     3503   2139   2143     59    523    278       C
ATOM    330  C   GLN A 224     -10.851   3.882 -22.474  1.00 18.43           C
ANISOU  330  C   GLN A 224     2911   2033   2059    -44    263    227       C
ATOM    331  O   GLN A 224     -11.361   5.007 -22.568  1.00 20.01           O
ANISOU  331  O   GLN A 224     3452   2076   2074    -10    -95     12       O
ATOM    332  CB  GLN A 224      -8.816   3.475 -23.922  1.00 18.92           C
ANISOU  332  CB  GLN A 224     2378   2230   2580   -432   1035    290       C
ATOM    333  CG  GLN A 224      -7.314   3.683 -24.077  1.00 23.20           C
ANISOU  333  CG  GLN A 224     3383   2156   3275   -811   1288    389       C
ATOM    334  CD  GLN A 224      -6.929   5.085 -23.632  1.00 28.35           C
ANISOU  334  CD  GLN A 224     3996   2701   4075   -862   1450    453       C
ATOM    335  OE1 GLN A 224      -7.520   6.063 -24.076  1.00 30.29           O
ANISOU  335  OE1 GLN A 224     4228   2582   4700   -263   1773   1093       O
ATOM    336  NE2 GLN A 224      -5.972   5.180 -22.714  1.00 33.05           N
ANISOU  336  NE2 GLN A 224     4869   3184   4504   -975   2388     35       N
ATOM    337  N   PHE A 225     -11.592   2.786 -22.297  1.00 16.25           N
ANISOU  337  N   PHE A 225     2395   2019   1759   -414     10     81       N
ATOM    338  CA  PHE A 225     -13.033   2.920 -22.115  1.00 16.14           C
ANISOU  338  CA  PHE A 225     2119   1981   2031   -513    406      3       C
ATOM    339  C   PHE A 225     -13.354   3.698 -20.835  1.00 16.37           C
ANISOU  339  C   PHE A 225     2119   2170   1930     67    -33    437       C
ATOM    340  O   PHE A 225     -14.193   4.610 -20.838  1.00 18.98           O
ANISOU  340  O   PHE A 225     2694   2481   2037    423   -195    398       O
ATOM    341  CB  PHE A 225     -13.703   1.536 -22.085  1.00 17.51           C
ANISOU  341  CB  PHE A 225     2139   2130   2384   -270    230    126       C
ATOM    342  CG  PHE A 225     -15.196   1.616 -21.843  1.00 21.37           C
ANISOU  342  CG  PHE A 225     2632   2318   3172   -499    209    381       C
ATOM    343  CD1 PHE A 225     -15.714   1.695 -20.545  1.00 21.52           C
ANISOU  343  CD1 PHE A 225     2813   2359   3005   -223    305    165       C
ATOM    344  CD2 PHE A 225     -16.082   1.659 -22.905  1.00 23.10           C
ANISOU  344  CD2 PHE A 225     2999   2317   3461   -421   -316    331       C
ATOM    345  CE1 PHE A 225     -17.100   1.794 -20.326  1.00 19.25           C
ANISOU  345  CE1 PHE A 225     2282   2331   2702   -141   -566    669       C
ATOM    346  CE2 PHE A 225     -17.460   1.757 -22.674  1.00 21.57           C
ANISOU  346  CE2 PHE A 225     2515   2220   3462   -316    -15    469       C
ATOM    347  CZ  PHE A 225     -17.953   1.815 -21.380  1.00 20.42           C
ANISOU  347  CZ  PHE A 225     2443   2302   3015   -425   -584    561       C
ATOM    348  N   CYS A 226     -12.698   3.354 -19.723  1.00 15.77           N
ANISOU  348  N   CYS A 226     2201   2032   1759     55    304    330       N
ATOM    349  CA  CYS A 226     -12.957   4.091 -18.494  1.00 16.32           C
ANISOU  349  CA  CYS A 226     2619   1569   2012   -283    -94    181       C
ATOM    350  C   CYS A 226     -12.648   5.574 -18.677  1.00 16.63           C
ANISOU  350  C   CYS A 226     2710   1270   2337   -332    326     85       C
ATOM    351  O   CYS A 226     -13.417   6.443 -18.237  1.00 18.51           O
ANISOU  351  O   CYS A 226     2821   1524   2688     82    555    555       O
ATOM    352  CB  CYS A 226     -12.132   3.509 -17.347  1.00 14.19           C
ANISOU  352  CB  CYS A 226     2017   1400   1976   -470   -510    239       C
ATOM    353  SG  CYS A 226     -12.602   1.789 -16.988  1.00 17.01           S
ANISOU  353  SG  CYS A 226     2275   1693   2498     90    205    188       S
ATOM    354  N   ILE A 227     -11.530   5.877 -19.338  1.00 14.05           N
ANISOU  354  N   ILE A 227     2033   1178   2129   -597    353    -18       N
ATOM    355  CA  ILE A 227     -11.164   7.280 -19.579  1.00 16.54           C
ANISOU  355  CA  ILE A 227     1974   1326   2983   -686    212    215       C
ATOM    356  C   ILE A 227     -12.259   8.001 -20.367  1.00 18.17           C
ANISOU  356  C   ILE A 227     2963   1446   2496   -407    148    319       C
ATOM    357  O   ILE A 227     -12.612   9.161 -20.065  1.00 17.96           O
ANISOU  357  O   ILE A 227     2908   1454   2462   -322    266    252       O
ATOM    358  CB  ILE A 227      -9.800   7.361 -20.290  1.00 14.65           C
ANISOU  358  CB  ILE A 227     1411   1197   2958   -200    -57    399       C
ATOM    359  CG1 ILE A 227      -8.700   6.996 -19.283  1.00 17.64           C
ANISOU  359  CG1 ILE A 227     1979   1109   3615     36    428    374       C
ATOM    360  CG2 ILE A 227      -9.571   8.799 -20.855  1.00 18.16           C
ANISOU  360  CG2 ILE A 227     1591   1674   3636   -199     35    534       C
ATOM    361  CD1 ILE A 227      -7.416   6.623 -19.866  1.00 17.74           C
ANISOU  361  CD1 ILE A 227     1545   1302   3892    272    322    640       C
ATOM    362  N   SER A 228     -12.821   7.332 -21.389  1.00 19.02           N
ANISOU  362  N   SER A 228     2954   1746   2526     20    742    405       N
ATOM    363  CA  SER A 228     -13.875   7.960 -22.185  1.00 20.93           C
ANISOU  363  CA  SER A 228     3528   1939   2486    402    301    415       C
ATOM    364  C   SER A 228     -15.115   8.280 -21.350  1.00 21.38           C
ANISOU  364  C   SER A 228     3530   1952   2641    268    534    477       C
ATOM    365  O   SER A 228     -15.901   9.162 -21.742  1.00 24.16           O
ANISOU  365  O   SER A 228     4258   2126   2794     61    715    453       O
ATOM    366  CB  SER A 228     -14.260   7.073 -23.381  1.00 21.26           C
ANISOU  366  CB  SER A 228     4137   1914   2027    293   -185    410       C
ATOM    367  OG  SER A 228     -15.132   5.995 -22.996  1.00 21.39           O
ANISOU  367  OG  SER A 228     3851   2019   2256   1063    -72    379       O
ATOM    368  N   ARG A 229     -15.289   7.612 -20.196  1.00 18.78           N
ANISOU  368  N   ARG A 229     2618   1674   2842   -218    344    519       N
ATOM    369  CA  ARG A 229     -16.359   7.924 -19.252  1.00 18.79           C
ANISOU  369  CA  ARG A 229     2696   1723   2722    -92    679    744       C
ATOM    370  C   ARG A 229     -15.875   8.760 -18.051  1.00 20.07           C
ANISOU  370  C   ARG A 229     2654   2026   2946     75    212    676       C
ATOM    371  O   ARG A 229     -16.519   8.752 -16.995  1.00 20.66           O
ANISOU  371  O   ARG A 229     2692   2138   3020   -222     22    561       O
ATOM    372  CB  ARG A 229     -17.038   6.640 -18.771  1.00 20.12           C
ANISOU  372  CB  ARG A 229     2984   1606   3055    430    308    826       C
ATOM    373  CG  ARG A 229     -17.489   5.716 -19.886  1.00 26.00           C
ANISOU  373  CG  ARG A 229     3775   2282   3820    -18    261    349       C
ATOM    374  CD  ARG A 229     -18.342   6.373 -20.952  1.00 29.25           C
ANISOU  374  CD  ARG A 229     4479   2589   4045   -201   -334    -17       C
ATOM    375  NE  ARG A 229     -19.161   5.411 -21.698  1.00 29.79           N
ANISOU  375  NE  ARG A 229     4399   2821   4100    113  -1201   -596       N
ATOM    376  CZ  ARG A 229     -18.975   5.040 -22.967  1.00 34.27           C
ANISOU  376  CZ  ARG A 229     5085   3058   4879     75  -1672   -873       C
ATOM    377  NH1 ARG A 229     -17.914   5.430 -23.669  1.00 33.59           N
ANISOU  377  NH1 ARG A 229     4909   3229   4625    360  -1895   -891       N
ATOM    378  NH2 ARG A 229     -19.887   4.265 -23.557  1.00 37.23           N
ANISOU  378  NH2 ARG A 229     5508   3295   5344    -67  -1545  -1116       N
ATOM    379  N   LYS A 230     -14.784   9.511 -18.212  1.00 19.08           N
ANISOU  379  N   LYS A 230     2048   1975   3229    194    143    404       N
ATOM    380  CA  LYS A 230     -14.185  10.341 -17.149  1.00 18.80           C
ANISOU  380  CA  LYS A 230     2668   1951   2524    343   -334     37       C
ATOM    381  C   LYS A 230     -13.870   9.518 -15.899  1.00 19.17           C
ANISOU  381  C   LYS A 230     2731   1969   2585    284    224   -201       C
ATOM    382  O   LYS A 230     -14.111   9.931 -14.763  1.00 21.83           O
ANISOU  382  O   LYS A 230     3348   2013   2933    432    110   -546       O
ATOM    383  CB  LYS A 230     -15.068  11.546 -16.805  1.00 24.01           C
ANISOU  383  CB  LYS A 230     3882   2268   2973   1017    346    327       C
ATOM    384  CG  LYS A 230     -15.360  12.436 -18.010  1.00 31.51           C
ANISOU  384  CG  LYS A 230     5161   2499   4314   1290    351    -10       C
ATOM    385  CD  LYS A 230     -15.194  13.913 -17.688  1.00 37.36           C
ANISOU  385  CD  LYS A 230     5724   3181   5291    849   -238   -398       C
ATOM    386  CE  LYS A 230     -15.629  14.245 -16.268  1.00 40.36           C
ANISOU  386  CE  LYS A 230     6172   3476   5686    913   -588   -356       C
ATOM    387  NZ  LYS A 230     -15.705  15.745 -16.086  1.00 42.96           N
ANISOU  387  NZ  LYS A 230     6684   3612   6028    745   -310   -318       N
ATOM    388  N   ALA A 231     -13.323   8.332 -16.114  1.00 19.36           N
ANISOU  388  N   ALA A 231     2482   2134   2738   -150    285    188       N
ATOM    389  CA  ALA A 231     -13.112   7.355 -15.061  1.00 17.35           C
ANISOU  389  CA  ALA A 231     2319   1925   2350   -215     34    305       C
ATOM    390  C   ALA A 231     -11.754   6.697 -15.301  1.00 18.28           C
ANISOU  390  C   ALA A 231     2368   1913   2664   -227    296    291       C
ATOM    391  O   ALA A 231     -11.025   7.064 -16.229  1.00 18.24           O
ANISOU  391  O   ALA A 231     2186   2175   2571    -31    370    476       O
ATOM    392  CB  ALA A 231     -14.285   6.367 -15.044  1.00 15.46           C
ANISOU  392  CB  ALA A 231     1776   1768   2330   -270   -115    432       C
ATOM    393  N   HIS A 232     -11.395   5.750 -14.432  1.00 17.50           N
ANISOU  393  N   HIS A 232     1745   2116   2788     13   -299    454       N
ATOM    394  CA  HIS A 232     -10.202   4.917 -14.575  1.00 15.24           C
ANISOU  394  CA  HIS A 232     1105   1775   2910     64   -122    287       C
ATOM    395  C   HIS A 232     -10.570   3.507 -14.149  1.00 16.94           C
ANISOU  395  C   HIS A 232     1853   1764   2819     25    -74   -250       C
ATOM    396  O   HIS A 232     -11.526   3.313 -13.399  1.00 17.82           O
ANISOU  396  O   HIS A 232     1733   1940   3099    105   -318   -137       O
ATOM    397  CB  HIS A 232      -9.053   5.387 -13.670  1.00 16.59           C
ANISOU  397  CB  HIS A 232     1208   1900   3196   -275     74   -126       C
ATOM    398  CG  HIS A 232      -8.352   6.622 -14.147  1.00 17.92           C
ANISOU  398  CG  HIS A 232     1695   1695   3420   -628    182    302       C
ATOM    399  ND1 HIS A 232      -7.429   6.616 -15.180  1.00 17.00           N
ANISOU  399  ND1 HIS A 232     1546   1624   3290   -564    249    549       N
ATOM    400  CD2 HIS A 232      -8.420   7.904 -13.709  1.00 18.89           C
ANISOU  400  CD2 HIS A 232     2328   1558   3290   -316    362    319       C
ATOM    401  CE1 HIS A 232      -6.973   7.848 -15.363  1.00 20.86           C
ANISOU  401  CE1 HIS A 232     2092   1848   3985   -454    431    -14       C
ATOM    402  NE2 HIS A 232      -7.534   8.642 -14.468  1.00 20.65           N
ANISOU  402  NE2 HIS A 232     2255   1698   3894   -229    567    372       N
ATOM    403  N   LEU A 233      -9.794   2.515 -14.596  1.00 15.84           N
ANISOU  403  N   LEU A 233     1937   1313   2769    184    -50    -75       N
ATOM    404  CA  LEU A 233      -9.909   1.200 -13.978  1.00 14.50           C
ANISOU  404  CA  LEU A 233     2036   1329   2145    169    317   -110       C
ATOM    405  C   LEU A 233      -9.735   1.343 -12.468  1.00 15.72           C
ANISOU  405  C   LEU A 233     2281   1581   2111    -40    577    271       C
ATOM    406  O   LEU A 233      -8.912   2.155 -12.002  1.00 15.11           O
ANISOU  406  O   LEU A 233     1730   1791   2222   -136    217    474       O
ATOM    407  CB  LEU A 233      -8.863   0.270 -14.572  1.00 11.28           C
ANISOU  407  CB  LEU A 233     1321   1224   1741    -30   -176   -358       C
ATOM    408  CG  LEU A 233      -9.216  -0.293 -15.961  1.00 13.67           C
ANISOU  408  CG  LEU A 233     1685   1344   2167   -556    246   -249       C
ATOM    409  CD1 LEU A 233      -8.014  -1.077 -16.535  1.00 15.11           C
ANISOU  409  CD1 LEU A 233     2009   1308   2425    -23    532     40       C
ATOM    410  CD2 LEU A 233     -10.514  -1.197 -15.910  1.00 15.55           C
ANISOU  410  CD2 LEU A 233     2904   1204   1800   -567    307   -275       C
ATOM    411  N   THR A 234     -10.554   0.602 -11.691  1.00 13.80           N
ANISOU  411  N   THR A 234     1541   1600   2101   -141    524    -33       N
ATOM    412  CA  THR A 234     -10.677   0.910 -10.260  1.00 11.12           C
ANISOU  412  CA  THR A 234     1069   1409   1748    166    193    233       C
ATOM    413  C   THR A 234      -9.371   0.680  -9.493  1.00 11.12           C
ANISOU  413  C   THR A 234      974   1270   1979    351   -446    -90       C
ATOM    414  O   THR A 234      -8.651  -0.308  -9.704  1.00 14.65           O
ANISOU  414  O   THR A 234     1841   1383   2340    683   -261    190       O
ATOM    415  CB  THR A 234     -11.816   0.091  -9.604  1.00 13.66           C
ANISOU  415  CB  THR A 234     1949   1467   1774    266    782    198       C
ATOM    416  OG1 THR A 234     -12.069   0.557  -8.260  1.00 15.24           O
ANISOU  416  OG1 THR A 234     1567   1765   2458    248     90    -61       O
ATOM    417  CG2 THR A 234     -11.498  -1.416  -9.564  1.00 13.70           C
ANISOU  417  CG2 THR A 234     1797   1636   1771    186    789    125       C
ATOM    418  N   SER A 235      -9.090   1.586  -8.558  1.00 11.99           N
ANISOU  418  N   SER A 235     1405   1268   1882   -251   -791   -218       N
ATOM    419  CA  SER A 235      -8.167   1.361  -7.470  1.00 14.17           C
ANISOU  419  CA  SER A 235     1699   1614   2072   -653   -634   -335       C
ATOM    420  C   SER A 235      -8.917   0.706  -6.302  1.00 16.01           C
ANISOU  420  C   SER A 235     1760   1954   2368   -355   -135   -224       C
ATOM    421  O   SER A 235     -10.154   0.639  -6.281  1.00 16.02           O
ANISOU  421  O   SER A 235     1153   2279   2657   -272   -363    -23       O
ATOM    422  CB  SER A 235      -7.535   2.694  -7.047  1.00 19.31           C
ANISOU  422  CB  SER A 235     3016   2098   2223   -754   -571   -857       C
ATOM    423  OG  SER A 235      -8.514   3.639  -6.619  1.00 26.01           O
ANISOU  423  OG  SER A 235     5246   2165   2472   -617    427   -899       O
ATOM    424  N   VAL A 236      -8.151   0.234  -5.318  1.00 18.06           N
ANISOU  424  N   VAL A 236     2580   1793   2489   -135    131    -67       N
ATOM    425  CA  VAL A 236      -8.675  -0.460  -4.134  1.00 17.23           C
ANISOU  425  CA  VAL A 236     2139   1881   2526   -391   -208   -224       C
ATOM    426  C   VAL A 236      -7.907   0.068  -2.939  1.00 19.13           C
ANISOU  426  C   VAL A 236     2175   2393   2699   -253    -16   -252       C
ATOM    427  O   VAL A 236      -6.701  -0.185  -2.812  1.00 18.65           O
ANISOU  427  O   VAL A 236     1688   2494   2902     68  -1021     36       O
ATOM    428  CB  VAL A 236      -8.509  -1.989  -4.222  1.00 19.31           C
ANISOU  428  CB  VAL A 236     2622   2056   2661   -347   -462    214       C
ATOM    429  CG1 VAL A 236      -9.136  -2.627  -3.013  1.00 19.08           C
ANISOU  429  CG1 VAL A 236     2849   1887   2514   -223   -343    528       C
ATOM    430  CG2 VAL A 236      -9.097  -2.548  -5.516  1.00 17.71           C
ANISOU  430  CG2 VAL A 236     1856   2293   2581   -185   -357    250       C
ATOM    431  N  ASER A 237      -8.584   0.797  -2.055  0.44 20.38           N
ANISOU  431  N  ASER A 237     2520   2465   2758   -683   -110   -494       N
ATOM    432  CA ASER A 237      -7.880   1.420  -0.947  0.44 21.36           C
ANISOU  432  CA ASER A 237     3279   2449   2389   -546   -353   -479       C
ATOM    433  C  ASER A 237      -8.238   0.870   0.423  0.44 22.09           C
ANISOU  433  C  ASER A 237     3006   2654   2732   -406   -186   -568       C
ATOM    434  O  ASER A 237      -7.585   1.246   1.400  0.44 24.58           O
ANISOU  434  O  ASER A 237     3428   2844   3069     48     32   -490       O
ATOM    435  CB ASER A 237      -8.130   2.929  -0.948  0.44 21.43           C
ANISOU  435  CB ASER A 237     3818   2122   2201   -656   -296    -85       C
ATOM    436  OG ASER A 237      -9.500   3.177  -0.765  0.44 22.07           O
ANISOU  436  OG ASER A 237     4441   1827   2119   -424    489     73       O
ATOM    437  N  BSER A 237      -8.595   0.787  -2.052  0.56 22.79           N
ANISOU  437  N  BSER A 237     2695   2680   3283   -734   -202   -526       N
ATOM    438  CA BSER A 237      -7.922   1.461  -0.951  0.56 26.10           C
ANISOU  438  CA BSER A 237     3686   2872   3359   -598   -613   -561       C
ATOM    439  C  BSER A 237      -8.434   1.058   0.425  0.56 24.81           C
ANISOU  439  C  BSER A 237     3400   2815   3210   -524   -415   -487       C
ATOM    440  O  BSER A 237      -8.090   1.723   1.408  0.56 27.21           O
ANISOU  440  O  BSER A 237     3918   2916   3503   -227   -427   -192       O
ATOM    441  CB BSER A 237      -8.045   2.973  -1.131  0.56 30.23           C
ANISOU  441  CB BSER A 237     4583   3037   3864   -583   -800   -401       C
ATOM    442  OG BSER A 237      -8.421   3.273  -2.466  0.56 33.65           O
ANISOU  442  OG BSER A 237     5277   3178   4329   -267   -175   -247       O
ATOM    443  N   SER A 238      -9.243   0.001   0.535  1.00 21.40           N
ANISOU  443  N   SER A 238     2738   2735   2658   -492   -228   -632       N
ATOM    444  CA  SER A 238      -9.674  -0.452   1.848  1.00 21.60           C
ANISOU  444  CA  SER A 238     2939   2799   2468   -178   -123   -269       C
ATOM    445  C   SER A 238     -10.201  -1.874   1.760  1.00 22.86           C
ANISOU  445  C   SER A 238     3600   2711   2374    110     88   -224       C
ATOM    446  O   SER A 238     -10.515  -2.370   0.678  1.00 22.23           O
ANISOU  446  O   SER A 238     3059   2746   2640    462   -129   -311       O
ATOM    447  CB  SER A 238     -10.755   0.479   2.417  1.00 21.98           C
ANISOU  447  CB  SER A 238     2618   3164   2568   -103    -35   -290       C
ATOM    448  OG  SER A 238     -11.966   0.357   1.681  1.00 22.03           O
ANISOU  448  OG  SER A 238     2665   3192   2513     -9   -421   -606       O
ATOM    449  N  AGLU A 239     -10.320  -2.525   2.918  0.43 25.55           N
ANISOU  449  N  AGLU A 239     4202   2771   2736      1     57    -29       N
ATOM    450  CA AGLU A 239     -10.881  -3.874   2.924  0.43 26.08           C
ANISOU  450  CA AGLU A 239     4455   2835   2621    163    -55    169       C
ATOM    451  C  AGLU A 239     -12.371  -3.877   2.570  0.43 24.37           C
ANISOU  451  C  AGLU A 239     4304   2560   2396    323   -301   -101       C
ATOM    452  O  AGLU A 239     -12.852  -4.834   1.949  0.43 23.35           O
ANISOU  452  O  AGLU A 239     4239   2405   2229     86   -230   -213       O
ATOM    453  CB AGLU A 239     -10.632  -4.547   4.281  0.43 27.12           C
ANISOU  453  CB AGLU A 239     4490   3242   2574    294    140    374       C
ATOM    454  CG AGLU A 239      -9.182  -5.050   4.479  0.43 26.94           C
ANISOU  454  CG AGLU A 239     4016   3462   2759    384    453    498       C
ATOM    455  CD AGLU A 239      -9.065  -6.202   5.484  0.43 28.28           C
ANISOU  455  CD AGLU A 239     3859   3699   3187    625     16    624       C
ATOM    456  OE1AGLU A 239     -10.075  -6.531   6.154  0.43 27.42           O
ANISOU  456  OE1AGLU A 239     3579   3713   3126    871    378   1192       O
ATOM    457  OE2AGLU A 239      -7.966  -6.790   5.596  0.43 29.22           O
ANISOU  457  OE2AGLU A 239     3977   3790   3335    297   -368    243       O
ATOM    458  N  BGLU A 239     -10.292  -2.521   2.926  0.57 26.11           N
ANISOU  458  N  BGLU A 239     4397   2693   2830   -178    -99    -70       N
ATOM    459  CA BGLU A 239     -10.899  -3.849   2.998  0.57 27.05           C
ANISOU  459  CA BGLU A 239     4839   2694   2747   -110   -317    121       C
ATOM    460  C  BGLU A 239     -12.343  -3.827   2.509  0.57 24.74           C
ANISOU  460  C  BGLU A 239     4493   2455   2454    122     15     50       C
ATOM    461  O  BGLU A 239     -12.770  -4.716   1.759  0.57 23.86           O
ANISOU  461  O  BGLU A 239     4499   2229   2336   -224    934    353       O
ATOM    462  CB BGLU A 239     -10.839  -4.384   4.433  0.57 28.64           C
ANISOU  462  CB BGLU A 239     5194   3039   2647   -165   -841     -3       C
ATOM    463  CG BGLU A 239     -11.386  -5.811   4.572  0.57 29.82           C
ANISOU  463  CG BGLU A 239     5222   3192   2916   -408  -1251   -173       C
ATOM    464  CD BGLU A 239     -11.246  -6.403   5.982  0.57 33.98           C
ANISOU  464  CD BGLU A 239     5897   3286   3727   -292  -1097   -343       C
ATOM    465  OE1BGLU A 239     -11.171  -5.640   6.966  0.57 36.70           O
ANISOU  465  OE1BGLU A 239     6609   3333   4001   -169   -278   -447       O
ATOM    466  OE2BGLU A 239     -11.214  -7.644   6.106  0.57 34.76           O
ANISOU  466  OE2BGLU A 239     5976   3202   4029     -9  -1363   -492       O
ATOM    467  N   SER A 240     -13.121  -2.827   2.935  1.00 25.19           N
ANISOU  467  N   SER A 240     4566   2495   2511    613   -446   -195       N
ATOM    468  CA  SER A 240     -14.540  -2.800   2.566  1.00 22.53           C
ANISOU  468  CA  SER A 240     3928   2483   2151   1039    -49   -581       C
ATOM    469  C   SER A 240     -14.725  -2.593   1.063  1.00 20.21           C
ANISOU  469  C   SER A 240     3257   2381   2043    652    168   -372       C
ATOM    470  O   SER A 240     -15.650  -3.156   0.468  1.00 23.08           O
ANISOU  470  O   SER A 240     4311   2519   1939    484    612   -299       O
ATOM    471  CB  SER A 240     -15.296  -1.718   3.346  1.00 31.17           C
ANISOU  471  CB  SER A 240     6011   2676   3155    883    334   -338       C
ATOM    472  OG  SER A 240     -14.792  -0.458   3.022  1.00 37.25           O
ANISOU  472  OG  SER A 240     7380   3280   3493    920   1063   -447       O
ATOM    473  N   GLU A 241     -13.876  -1.776   0.435  1.00 19.90           N
ANISOU  473  N   GLU A 241     2999   2240   2321    262    372   -619       N
ATOM    474  CA  GLU A 241     -13.926  -1.654  -1.019  1.00 17.35           C
ANISOU  474  CA  GLU A 241     2639   2026   1928   -441    772   -440       C
ATOM    475  C   GLU A 241     -13.555  -2.980  -1.700  1.00 17.48           C
ANISOU  475  C   GLU A 241     2632   1990   2019   -410    120   -792       C
ATOM    476  O   GLU A 241     -14.225  -3.405  -2.649  1.00 17.34           O
ANISOU  476  O   GLU A 241     2286   2102   2199   -669    325   -983       O
ATOM    477  CB  GLU A 241     -13.001  -0.525  -1.504  1.00 18.66           C
ANISOU  477  CB  GLU A 241     2614   2239   2238   -420    521    -93       C
ATOM    478  CG  GLU A 241     -13.150  -0.252  -2.998  1.00 18.02           C
ANISOU  478  CG  GLU A 241     2204   2278   2363   -483   -364     11       C
ATOM    479  CD  GLU A 241     -12.363   0.974  -3.460  1.00 20.01           C
ANISOU  479  CD  GLU A 241     2492   2283   2829   -205     92    -46       C
ATOM    480  OE1 GLU A 241     -11.363   1.357  -2.796  1.00 21.18           O
ANISOU  480  OE1 GLU A 241     2673   2159   3215    -24    270   -333       O
ATOM    481  OE2 GLU A 241     -12.771   1.559  -4.484  1.00 20.91           O
ANISOU  481  OE2 GLU A 241     2510   2198   3236    558   -217     -8       O
ATOM    482  N   GLN A 242     -12.472  -3.624  -1.242  1.00 17.41           N
ANISOU  482  N   GLN A 242     2716   1923   1977    -41    148   -435       N
ATOM    483  CA  GLN A 242     -12.080  -4.936  -1.775  1.00 14.92           C
ANISOU  483  CA  GLN A 242     1756   1771   2143    389   -169      5       C
ATOM    484  C   GLN A 242     -13.219  -5.943  -1.668  1.00 16.72           C
ANISOU  484  C   GLN A 242     2339   2010   2005   -121    -28     72       C
ATOM    485  O   GLN A 242     -13.487  -6.688  -2.622  1.00 17.58           O
ANISOU  485  O   GLN A 242     2899   1971   1808   -475     53    253       O
ATOM    486  CB  GLN A 242     -10.836  -5.463  -1.044  1.00 16.21           C
ANISOU  486  CB  GLN A 242     2653   1655   1853    372    108    221       C
ATOM    487  CG  GLN A 242     -10.392  -6.944  -1.437  1.00 16.76           C
ANISOU  487  CG  GLN A 242     3397   1482   1490    102    280    -89       C
ATOM    488  CD  GLN A 242      -9.736  -7.100  -2.811  1.00 16.25           C
ANISOU  488  CD  GLN A 242     2606   1462   2108    494  -1019   -134       C
ATOM    489  OE1 GLN A 242      -9.751  -6.201  -3.644  1.00 18.56           O
ANISOU  489  OE1 GLN A 242     3132   1713   2208    309   -213    -37       O
ATOM    490  NE2 GLN A 242      -9.174  -8.288  -3.059  1.00 18.67           N
ANISOU  490  NE2 GLN A 242     3370   1304   2419    583   -202   -397       N
ATOM    491  N   LYS A 243     -13.929  -5.947  -0.529  1.00 18.11           N
ANISOU  491  N   LYS A 243     2875   2241   1765   -287   -310    149       N
ATOM    492  CA  LYS A 243     -15.034  -6.887  -0.344  1.00 18.35           C
ANISOU  492  CA  LYS A 243     2629   2406   1939   -446    754    232       C
ATOM    493  C   LYS A 243     -16.194  -6.553  -1.274  1.00 18.49           C
ANISOU  493  C   LYS A 243     2872   1969   2183   -102    622    135       C
ATOM    494  O   LYS A 243     -16.819  -7.455  -1.838  1.00 21.28           O
ANISOU  494  O   LYS A 243     3683   2084   2317    276   1360    266       O
ATOM    495  CB  LYS A 243     -15.498  -6.900   1.124  1.00 22.89           C
ANISOU  495  CB  LYS A 243     3655   2834   2207   -937   1275    181       C
ATOM    496  CG  LYS A 243     -16.649  -7.893   1.395  1.00 29.26           C
ANISOU  496  CG  LYS A 243     4871   3520   2725   -907   1636    297       C
ATOM    497  CD  LYS A 243     -17.048  -7.968   2.872  1.00 32.24           C
ANISOU  497  CD  LYS A 243     5163   3771   3316  -1239   1561    807       C
ATOM    498  CE  LYS A 243     -18.288  -8.908   3.074  1.00 35.08           C
ANISOU  498  CE  LYS A 243     5632   3968   3730  -1444   1665    847       C
ATOM    499  NZ  LYS A 243     -18.508  -9.311   4.483  1.00 38.70           N
ANISOU  499  NZ  LYS A 243     6476   3823   4404  -1701   1646    888       N
ATOM    500  N   PHE A 244     -16.523  -5.262  -1.421  1.00 18.94           N
ANISOU  500  N   PHE A 244     2879   1879   2440     12    701    250       N
ATOM    501  CA  PHE A 244     -17.550  -4.872  -2.383  1.00 17.20           C
ANISOU  501  CA  PHE A 244     2675   1511   2351   -115    514    107       C
ATOM    502  C   PHE A 244     -17.211  -5.400  -3.778  1.00 16.95           C
ANISOU  502  C   PHE A 244     2717   1387   2335   -140    545   -297       C
ATOM    503  O   PHE A 244     -18.070  -5.953  -4.484  1.00 16.17           O
ANISOU  503  O   PHE A 244     2359   1278   2506   -390    523   -109       O
ATOM    504  CB  PHE A 244     -17.680  -3.346  -2.397  1.00 16.79           C
ANISOU  504  CB  PHE A 244     2062   1669   2647     70    358   -103       C
ATOM    505  CG  PHE A 244     -18.446  -2.808  -3.558  1.00 18.49           C
ANISOU  505  CG  PHE A 244     2740   1554   2732   -165   -387   -427       C
ATOM    506  CD1 PHE A 244     -19.822  -2.858  -3.577  1.00 20.00           C
ANISOU  506  CD1 PHE A 244     2772   1708   3121    310   -741   -344       C
ATOM    507  CD2 PHE A 244     -17.789  -2.194  -4.619  1.00 21.08           C
ANISOU  507  CD2 PHE A 244     3555   1682   2774    298    446   -300       C
ATOM    508  CE1 PHE A 244     -20.542  -2.335  -4.652  1.00 23.61           C
ANISOU  508  CE1 PHE A 244     4089   1851   3033    381   -313   -242       C
ATOM    509  CE2 PHE A 244     -18.505  -1.681  -5.698  1.00 22.97           C
ANISOU  509  CE2 PHE A 244     3662   2030   3035    241   -393   -510       C
ATOM    510  CZ  PHE A 244     -19.879  -1.757  -5.711  1.00 22.51           C
ANISOU  510  CZ  PHE A 244     3593   1967   2990    359   -589   -340       C
ATOM    511  N   LEU A 245     -15.946  -5.234  -4.186  1.00 14.15           N
ANISOU  511  N   LEU A 245     1876   1428   2074    -79    306   -199       N
ATOM    512  CA  LEU A 245     -15.544  -5.577  -5.549  1.00 15.56           C
ANISOU  512  CA  LEU A 245     2283   1134   2493   -150    843   -444       C
ATOM    513  C   LEU A 245     -15.571  -7.079  -5.775  1.00 17.59           C
ANISOU  513  C   LEU A 245     3048   1408   2226   -271    466   -171       C
ATOM    514  O   LEU A 245     -16.046  -7.549  -6.824  1.00 16.65           O
ANISOU  514  O   LEU A 245     2547   1513   2265   -438    199   -328       O
ATOM    515  CB  LEU A 245     -14.148  -5.029  -5.847  1.00 14.27           C
ANISOU  515  CB  LEU A 245     1671   1102   2648    168    522     87       C
ATOM    516  CG  LEU A 245     -14.098  -3.489  -5.908  1.00 13.73           C
ANISOU  516  CG  LEU A 245     1743   1278   2195   -253   -613   -111       C
ATOM    517  CD1 LEU A 245     -12.631  -3.009  -5.972  1.00 16.99           C
ANISOU  517  CD1 LEU A 245     1724   1645   3086   -821   -237    -31       C
ATOM    518  CD2 LEU A 245     -14.874  -2.937  -7.116  1.00 14.45           C
ANISOU  518  CD2 LEU A 245     2451   1438   1602   -122   -520     92       C
ATOM    519  N   TYR A 246     -15.003  -7.851  -4.839  1.00 16.62           N
ANISOU  519  N   TYR A 246     2803   1456   2055    -91    625    -51       N
ATOM    520  CA  TYR A 246     -14.939  -9.277  -5.101  1.00 18.54           C
ANISOU  520  CA  TYR A 246     3172   1364   2510   -126    199    -34       C
ATOM    521  C   TYR A 246     -16.318  -9.911  -5.024  1.00 16.92           C
ANISOU  521  C   TYR A 246     2000   1364   3067   -402    601   -204       C
ATOM    522  O   TYR A 246     -16.579 -10.867  -5.762  1.00 19.41           O
ANISOU  522  O   TYR A 246     3187   1111   3077   -233    551    105       O
ATOM    523  CB  TYR A 246     -13.917  -9.987  -4.185  1.00 18.56           C
ANISOU  523  CB  TYR A 246     3851   1402   1798    448     41    415       C
ATOM    524  CG  TYR A 246     -14.333 -10.450  -2.803  1.00 20.64           C
ANISOU  524  CG  TYR A 246     4307   1646   1890    559   -337    103       C
ATOM    525  CD1 TYR A 246     -15.320 -11.426  -2.607  1.00 21.79           C
ANISOU  525  CD1 TYR A 246     4545   1890   1842    489    291    287       C
ATOM    526  CD2 TYR A 246     -13.655  -9.982  -1.686  1.00 23.62           C
ANISOU  526  CD2 TYR A 246     4938   1924   2113    739    -51   -215       C
ATOM    527  CE1 TYR A 246     -15.646 -11.853  -1.337  1.00 24.12           C
ANISOU  527  CE1 TYR A 246     4691   2115   2357    638    294    -18       C
ATOM    528  CE2 TYR A 246     -13.978 -10.411  -0.396  1.00 25.21           C
ANISOU  528  CE2 TYR A 246     4958   2023   2597    798    449    116       C
ATOM    529  CZ  TYR A 246     -14.978 -11.338  -0.241  1.00 27.20           C
ANISOU  529  CZ  TYR A 246     5186   2276   2873    981    626    280       C
ATOM    530  OH  TYR A 246     -15.307 -11.769   1.006  1.00 32.05           O
ANISOU  530  OH  TYR A 246     6062   2792   3323   1350    835    234       O
ATOM    531  N   LYS A 247     -17.206  -9.411  -4.154  1.00 16.82           N
ANISOU  531  N   LYS A 247     1950   1309   3131    -75    982    -71       N
ATOM    532  CA  LYS A 247     -18.564  -9.956  -4.131  1.00 18.98           C
ANISOU  532  CA  LYS A 247     2420   1881   2912    197   1158    -90       C
ATOM    533  C   LYS A 247     -19.272  -9.691  -5.455  1.00 20.56           C
ANISOU  533  C   LYS A 247     2901   1804   3105   -199    556   -302       C
ATOM    534  O   LYS A 247     -19.891 -10.590  -6.041  1.00 21.53           O
ANISOU  534  O   LYS A 247     3346   1722   3114   -711    175   -361       O
ATOM    535  CB  LYS A 247     -19.371  -9.360  -2.966  1.00 23.63           C
ANISOU  535  CB  LYS A 247     3522   2496   2962    -72    867     36       C
ATOM    536  CG  LYS A 247     -18.858  -9.752  -1.591  1.00 31.65           C
ANISOU  536  CG  LYS A 247     5277   2981   3769    248   1218    502       C
ATOM    537  CD  LYS A 247     -18.996 -11.243  -1.336  1.00 36.86           C
ANISOU  537  CD  LYS A 247     6209   3441   4356    581   1301    656       C
ATOM    538  CE  LYS A 247     -20.027 -11.526  -0.278  1.00 41.65           C
ANISOU  538  CE  LYS A 247     7290   3843   4690    494   1127   1228       C
ATOM    539  NZ  LYS A 247     -19.654 -12.729   0.509  1.00 42.07           N
ANISOU  539  NZ  LYS A 247     7420   4000   4565    827    518   1672       N
ATOM    540  N   ALA A 248     -19.176  -8.459  -5.956  1.00 17.10           N
ANISOU  540  N   ALA A 248     2159   1545   2793   -215    169   -159       N
ATOM    541  CA  ALA A 248     -19.828  -8.136  -7.221  1.00 16.99           C
ANISOU  541  CA  ALA A 248     2342   1496   2619    349   -247   -293       C
ATOM    542  C   ALA A 248     -19.185  -8.848  -8.416  1.00 17.66           C
ANISOU  542  C   ALA A 248     2057   1702   2949    295   -124   -411       C
ATOM    543  O   ALA A 248     -19.880  -9.174  -9.380  1.00 20.19           O
ANISOU  543  O   ALA A 248     2312   1950   3411   -217    -84   -704       O
ATOM    544  CB  ALA A 248     -19.811  -6.628  -7.428  1.00 16.07           C
ANISOU  544  CB  ALA A 248     2391   1350   2363    778   -758    -45       C
ATOM    545  N   ALA A 249     -17.874  -9.101  -8.376  1.00 16.03           N
ANISOU  545  N   ALA A 249     1417   1633   3039    530    348   -499       N
ATOM    546  CA  ALA A 249     -17.203  -9.747  -9.505  1.00 16.87           C
ANISOU  546  CA  ALA A 249     1811   1705   2894    -42    455   -869       C
ATOM    547  C   ALA A 249     -17.574 -11.220  -9.635  1.00 17.96           C
ANISOU  547  C   ALA A 249     2446   1697   2682   -258    995   -483       C
ATOM    548  O   ALA A 249     -17.366 -11.797 -10.707  1.00 17.65           O
ANISOU  548  O   ALA A 249     2733   1653   2319    376    554   -170       O
ATOM    549  CB  ALA A 249     -15.682  -9.589  -9.380  1.00 19.71           C
ANISOU  549  CB  ALA A 249     2206   2129   3153    120    710  -1211       C
ATOM    550  N   ASP A 250     -18.065 -11.840  -8.559  1.00 18.81           N
ANISOU  550  N   ASP A 250     2264   1919   2964   -159    483   -210       N
ATOM    551  CA  ASP A 250     -18.716 -13.156  -8.602  1.00 18.26           C
ANISOU  551  CA  ASP A 250     2043   1932   2963   -471    122   -263       C
ATOM    552  C   ASP A 250     -17.809 -14.272  -9.126  1.00 16.56           C
ANISOU  552  C   ASP A 250     2156   1868   2269   -142   -193    155       C
ATOM    553  O   ASP A 250     -18.298 -15.265  -9.705  1.00 17.33           O
ANISOU  553  O   ASP A 250     2527   1646   2412   -521    437     12       O
ATOM    554  CB  ASP A 250     -20.019 -13.116  -9.408  1.00 22.02           C
ANISOU  554  CB  ASP A 250     2557   2157   3652   -233    -84   -606       C
ATOM    555  CG  ASP A 250     -20.990 -14.265  -9.022  1.00 26.52           C
ANISOU  555  CG  ASP A 250     3230   2541   4307   -122    106   -691       C
ATOM    556  OD1 ASP A 250     -21.101 -14.593  -7.820  1.00 28.43           O
ANISOU  556  OD1 ASP A 250     3530   2663   4608   -297   -209   -265       O
ATOM    557  OD2 ASP A 250     -21.667 -14.818  -9.911  1.00 26.59           O
ANISOU  557  OD2 ASP A 250     2620   2676   4806   -131    448  -1266       O
ATOM    558  N   GLY A 251     -16.490 -14.158  -8.890  1.00 15.28           N
ANISOU  558  N   GLY A 251     1606   1782   2417    533    212    350       N
ATOM    559  CA  GLY A 251     -15.577 -15.212  -9.307  1.00 14.98           C
ANISOU  559  CA  GLY A 251     1754   1768   2170    752     22   -299       C
ATOM    560  C   GLY A 251     -15.154 -15.132 -10.748  1.00 15.79           C
ANISOU  560  C   GLY A 251     1992   1745   2262    773   -233    -29       C
ATOM    561  O   GLY A 251     -14.469 -16.055 -11.235  1.00 20.77           O
ANISOU  561  O   GLY A 251     3386   2046   2458   1167     75     -3       O
ATOM    562  N   ILE A 252     -15.555 -14.082 -11.450  1.00 14.62           N
ANISOU  562  N   ILE A 252     1921   1505   2129    -57    114     13       N
ATOM    563  CA  ILE A 252     -15.233 -13.882 -12.864  1.00 13.73           C
ANISOU  563  CA  ILE A 252     1622   1333   2262   -396     24    109       C
ATOM    564  C   ILE A 252     -14.048 -12.928 -12.930  1.00 13.67           C
ANISOU  564  C   ILE A 252     1607   1244   2341   -285    249    -74       C
ATOM    565  O   ILE A 252     -14.096 -11.889 -12.277  1.00 14.50           O
ANISOU  565  O   ILE A 252     2092   1018   2401   -178    275   -217       O
ATOM    566  CB  ILE A 252     -16.423 -13.279 -13.618  1.00 13.95           C
ANISOU  566  CB  ILE A 252     1312   1638   2350   -309   -401    264       C
ATOM    567  CG1 ILE A 252     -17.663 -14.162 -13.489  1.00 16.37           C
ANISOU  567  CG1 ILE A 252     1267   2035   2920   -359   -614   -179       C
ATOM    568  CG2 ILE A 252     -16.046 -12.964 -15.065  1.00 15.53           C
ANISOU  568  CG2 ILE A 252     2459   1616   1826   -121     94    101       C
ATOM    569  CD1 ILE A 252     -18.929 -13.363 -13.802  1.00 20.72           C
ANISOU  569  CD1 ILE A 252     2154   2347   3373   -374   -165   -441       C
ATOM    570  N   PRO A 253     -13.016 -13.208 -13.725  1.00 14.11           N
ANISOU  570  N   PRO A 253     1607   1207   2549    -73    354     32       N
ATOM    571  CA  PRO A 253     -11.896 -12.263 -13.800  1.00 14.56           C
ANISOU  571  CA  PRO A 253     1950   1180   2401     -1    491    124       C
ATOM    572  C   PRO A 253     -12.357 -10.887 -14.253  1.00 14.59           C
ANISOU  572  C   PRO A 253     2497   1287   1761     95    -13    318       C
ATOM    573  O   PRO A 253     -13.089 -10.748 -15.239  1.00 16.38           O
ANISOU  573  O   PRO A 253     2420   1592   2210   -117   -523    206       O
ATOM    574  CB  PRO A 253     -10.952 -12.903 -14.820  1.00 14.92           C
ANISOU  574  CB  PRO A 253     1944   1136   2591    271    361   -305       C
ATOM    575  CG  PRO A 253     -11.200 -14.410 -14.637  1.00 15.03           C
ANISOU  575  CG  PRO A 253     2242   1184   2286   -297    288   -323       C
ATOM    576  CD  PRO A 253     -12.718 -14.483 -14.413  1.00 14.30           C
ANISOU  576  CD  PRO A 253     1419   1260   2755    295    684    -46       C
ATOM    577  N   HIS A 254     -11.882  -9.868 -13.554  1.00 13.55           N
ANISOU  577  N   HIS A 254     2536   1183   1431   -232    156      9       N
ATOM    578  CA  HIS A 254     -12.210  -8.472 -13.857  1.00 14.56           C
ANISOU  578  CA  HIS A 254     1633   1267   2630    -23     55    110       C
ATOM    579  C   HIS A 254     -10.932  -7.659 -13.747  1.00 16.12           C
ANISOU  579  C   HIS A 254     1771   1398   2956    -60      7    200       C
ATOM    580  O   HIS A 254     -10.318  -7.623 -12.674  1.00 15.76           O
ANISOU  580  O   HIS A 254     1599   1327   3061    -38     83    220       O
ATOM    581  CB  HIS A 254     -13.254  -7.876 -12.894  1.00 14.05           C
ANISOU  581  CB  HIS A 254     1462   1345   2531    -13   -230   -179       C
ATOM    582  CG  HIS A 254     -14.682  -8.202 -13.231  1.00 12.64           C
ANISOU  582  CG  HIS A 254     1120   1355   2327    -97   -213    150       C
ATOM    583  ND1 HIS A 254     -15.231  -9.462 -13.049  1.00 14.84           N
ANISOU  583  ND1 HIS A 254     1387   1271   2981   -283   -379   -176       N
ATOM    584  CD2 HIS A 254     -15.683  -7.423 -13.704  1.00 13.07           C
ANISOU  584  CD2 HIS A 254     1461   1369   2136    -21    -80   -106       C
ATOM    585  CE1 HIS A 254     -16.502  -9.445 -13.409  1.00 16.66           C
ANISOU  585  CE1 HIS A 254     1997   1334   2998   -421    555   -316       C
ATOM    586  NE2 HIS A 254     -16.813  -8.213 -13.783  1.00 14.51           N
ANISOU  586  NE2 HIS A 254     1577   1365   2570   -543    238     82       N
ATOM    587  N   TRP A 255     -10.568  -6.954 -14.816  1.00 15.61           N
ANISOU  587  N   TRP A 255     1751   1376   2806   -226    688    380       N
ATOM    588  CA  TRP A 255      -9.447  -6.022 -14.711  1.00 15.43           C
ANISOU  588  CA  TRP A 255     1603   1675   2585   -623    756    111       C
ATOM    589  C   TRP A 255      -9.694  -4.956 -13.646  1.00 14.91           C
ANISOU  589  C   TRP A 255     1702   1575   2390   -606    671     18       C
ATOM    590  O   TRP A 255     -10.805  -4.419 -13.511  1.00 14.49           O
ANISOU  590  O   TRP A 255     1641   1610   2254   -356    483   -490       O
ATOM    591  CB  TRP A 255      -9.194  -5.315 -16.039  1.00 17.62           C
ANISOU  591  CB  TRP A 255     2339   1847   2510   -556   1147    229       C
ATOM    592  CG  TRP A 255      -8.687  -6.161 -17.158  1.00 15.52           C
ANISOU  592  CG  TRP A 255     1805   1491   2601   -528    917   -223       C
ATOM    593  CD1 TRP A 255      -9.240  -6.281 -18.414  1.00 17.11           C
ANISOU  593  CD1 TRP A 255     2286   1466   2751   -720    421   -524       C
ATOM    594  CD2 TRP A 255      -7.473  -6.948 -17.181  1.00 14.52           C
ANISOU  594  CD2 TRP A 255     1935   1266   2315   -225    221   -111       C
ATOM    595  NE1 TRP A 255      -8.456  -7.110 -19.189  1.00 18.26           N
ANISOU  595  NE1 TRP A 255     2635   1654   2648   -195   1361    -61       N
ATOM    596  CE2 TRP A 255      -7.364  -7.510 -18.459  1.00 15.41           C
ANISOU  596  CE2 TRP A 255     2087   1364   2402     10    423   -297       C
ATOM    597  CE3 TRP A 255      -6.463  -7.200 -16.247  1.00 15.19           C
ANISOU  597  CE3 TRP A 255     1933   1376   2463     73    630   -307       C
ATOM    598  CZ2 TRP A 255      -6.300  -8.355 -18.818  1.00 18.23           C
ANISOU  598  CZ2 TRP A 255     2923   1661   2343    181    608    -91       C
ATOM    599  CZ3 TRP A 255      -5.410  -8.053 -16.602  1.00 15.23           C
ANISOU  599  CZ3 TRP A 255     2296   1292   2199     71    148   -429       C
ATOM    600  CH2 TRP A 255      -5.331  -8.592 -17.885  1.00 18.35           C
ANISOU  600  CH2 TRP A 255     2841   1680   2453     33    922   -181       C
ATOM    601  N   ILE A 256      -8.629  -4.608 -12.922  1.00 14.40           N
ANISOU  601  N   ILE A 256     1816   1393   2262   -749    111   -191       N
ATOM    602  CA  ILE A 256      -8.615  -3.443 -12.054  1.00 11.92           C
ANISOU  602  CA  ILE A 256     1372   1194   1962   -707   -167   -192       C
ATOM    603  C   ILE A 256      -7.408  -2.582 -12.432  1.00 13.17           C
ANISOU  603  C   ILE A 256     1241   1187   2575   -138    -44    -38       C
ATOM    604  O   ILE A 256      -6.617  -2.930 -13.308  1.00 13.81           O
ANISOU  604  O   ILE A 256     1522   1325   2398   -136    274    -85       O
ATOM    605  CB  ILE A 256      -8.573  -3.819 -10.568  1.00 13.83           C
ANISOU  605  CB  ILE A 256     2022   1143   2088   -337    -62    107       C
ATOM    606  CG1 ILE A 256      -7.256  -4.543 -10.226  1.00 14.40           C
ANISOU  606  CG1 ILE A 256     2123   1525   1822   -125   -150    255       C
ATOM    607  CG2 ILE A 256      -9.832  -4.707 -10.203  1.00 14.15           C
ANISOU  607  CG2 ILE A 256     2410   1241   1725   -557    345     74       C
ATOM    608  CD1 ILE A 256      -7.159  -4.818  -8.741  1.00 14.77           C
ANISOU  608  CD1 ILE A 256     2427   1437   1750   -193    -89    394       C
ATOM    609  N   GLY A 257      -7.303  -1.429 -11.791  1.00 13.38           N
ANISOU  609  N   GLY A 257     1246   1384   2455   -115     95   -343       N
ATOM    610  CA  GLY A 257      -6.395  -0.415 -12.304  1.00 15.06           C
ANISOU  610  CA  GLY A 257     1069   1434   3219   -119   -216   -164       C
ATOM    611  C   GLY A 257      -4.959  -0.474 -11.821  1.00 16.41           C
ANISOU  611  C   GLY A 257     1388   1510   3336   -330   -239   -178       C
ATOM    612  O   GLY A 257      -4.303   0.560 -11.734  1.00 17.49           O
ANISOU  612  O   GLY A 257     1886   1204   3554   -130   -464   -223       O
ATOM    613  N   LEU A 258      -4.454  -1.661 -11.505  1.00 14.72           N
ANISOU  613  N   LEU A 258     1245   1564   2784    202    308    130       N
ATOM    614  CA  LEU A 258      -3.099  -1.832 -10.998  1.00 16.63           C
ANISOU  614  CA  LEU A 258     1923   1824   2570   -199     15     62       C
ATOM    615  C   LEU A 258      -2.231  -2.380 -12.124  1.00 16.28           C
ANISOU  615  C   LEU A 258     1595   2051   2538    -30   -370   -575       C
ATOM    616  O   LEU A 258      -2.619  -3.348 -12.794  1.00 17.92           O
ANISOU  616  O   LEU A 258     1845   2306   2659     63    154   -925       O
ATOM    617  CB  LEU A 258      -3.067  -2.775  -9.774  1.00 19.36           C
ANISOU  617  CB  LEU A 258     2547   1883   2927      9    397     83       C
ATOM    618  CG  LEU A 258      -1.802  -2.682  -8.890  1.00 20.10           C
ANISOU  618  CG  LEU A 258     3174   1736   2726    559    395    259       C
ATOM    619  CD1 LEU A 258      -1.656  -1.353  -8.131  1.00 17.32           C
ANISOU  619  CD1 LEU A 258     2489   1935   2156   -285    843   -371       C
ATOM    620  CD2 LEU A 258      -1.706  -3.814  -7.918  1.00 24.07           C
ANISOU  620  CD2 LEU A 258     3995   1473   3678    548    515    418       C
ATOM    621  N   THR A 259      -1.058  -1.776 -12.336  1.00 16.95           N
ANISOU  621  N   THR A 259     1898   1969   2572   -174   -321   -805       N
ATOM    622  CA  THR A 259      -0.171  -2.248 -13.394  1.00 17.43           C
ANISOU  622  CA  THR A 259     1639   2176   2806   -190    -16  -1115       C
ATOM    623  C   THR A 259       1.287  -1.974 -13.006  1.00 19.57           C
ANISOU  623  C   THR A 259     1628   2495   3312   -424    696  -1230       C
ATOM    624  O   THR A 259       1.584  -1.226 -12.068  1.00 19.26           O
ANISOU  624  O   THR A 259     1719   2345   3255   -481    737   -791       O
ATOM    625  CB  THR A 259      -0.537  -1.593 -14.748  1.00 19.41           C
ANISOU  625  CB  THR A 259     2378   2077   2920    -88    356   -758       C
ATOM    626  OG1 THR A 259       0.178  -2.207 -15.835  1.00 21.63           O
ANISOU  626  OG1 THR A 259     2565   2594   3059   -366    974   -504       O
ATOM    627  CG2 THR A 259      -0.213  -0.073 -14.754  1.00 18.04           C
ANISOU  627  CG2 THR A 259     2076   1775   3004   -615    715      6       C
ATOM    628  N   LYS A 260       2.207  -2.587 -13.745  1.00 21.69           N
ANISOU  628  N   LYS A 260     1907   2755   3580   -720    963  -1486       N
ATOM    629  CA  LYS A 260       3.601  -2.190 -13.666  1.00 27.85           C
ANISOU  629  CA  LYS A 260     2624   3441   4516   -714   1031  -1603       C
ATOM    630  C   LYS A 260       4.152  -2.246 -15.081  1.00 32.36           C
ANISOU  630  C   LYS A 260     3163   4382   4749  -1024   1115  -1999       C
ATOM    631  O   LYS A 260       3.775  -3.124 -15.861  1.00 30.69           O
ANISOU  631  O   LYS A 260     2356   4747   4559  -1198    715  -2197       O
ATOM    632  CB  LYS A 260       4.416  -3.057 -12.682  1.00 29.57           C
ANISOU  632  CB  LYS A 260     2760   3117   5358   -837    654  -1689       C
ATOM    633  CG  LYS A 260       4.390  -4.557 -12.934  1.00 32.42           C
ANISOU  633  CG  LYS A 260     3336   3157   5827   -881    245  -1733       C
ATOM    634  CD  LYS A 260       5.229  -5.319 -11.879  1.00 35.18           C
ANISOU  634  CD  LYS A 260     3714   3300   6351   -271    446  -1349       C
ATOM    635  CE  LYS A 260       5.299  -6.810 -12.202  1.00 39.00           C
ANISOU  635  CE  LYS A 260     4125   3659   7034    275    508   -454       C
ATOM    636  NZ  LYS A 260       5.994  -7.599 -11.141  1.00 40.91           N
ANISOU  636  NZ  LYS A 260     4252   3860   7431    865    182   -235       N
ATOM    637  N   ALA A 261       4.988  -1.261 -15.422  1.00 36.30           N
ANISOU  637  N   ALA A 261     4074   4891   4828   -896    993  -1624       N
ATOM    638  CA  ALA A 261       5.584  -1.148 -16.749  1.00 38.80           C
ANISOU  638  CA  ALA A 261     4042   5319   5381   -427    668  -1246       C
ATOM    639  C   ALA A 261       6.727  -2.145 -16.837  1.00 42.51           C
ANISOU  639  C   ALA A 261     4240   5754   6158   -317    934  -1124       C
ATOM    640  O   ALA A 261       7.723  -2.010 -16.123  1.00 45.95           O
ANISOU  640  O   ALA A 261     4639   6008   6812   -688   1349   -952       O
ATOM    641  CB  ALA A 261       6.078   0.276 -16.989  1.00 39.65           C
ANISOU  641  CB  ALA A 261     4330   5490   5245   -201    666  -1000       C
ATOM    642  N   GLY A 262       6.575  -3.161 -17.680  1.00 44.70           N
ANISOU  642  N   GLY A 262     4699   5855   6431    401   1407  -1097       N
ATOM    643  CA  GLY A 262       7.531  -4.252 -17.717  1.00 46.90           C
ANISOU  643  CA  GLY A 262     5212   5897   6709    954   1592  -1119       C
ATOM    644  C   GLY A 262       7.548  -5.094 -16.454  1.00 48.98           C
ANISOU  644  C   GLY A 262     5423   5997   7191    873   1897  -1161       C
ATOM    645  O   GLY A 262       7.043  -4.676 -15.406  1.00 47.12           O
ANISOU  645  O   GLY A 262     4735   6106   7062    683   1734  -1253       O
ATOM    646  N   SER A 263       8.164  -6.274 -16.531  1.00 51.71           N
ANISOU  646  N   SER A 263     5960   6085   7604    969   1782  -1125       N
ATOM    647  CA  SER A 263       8.182  -7.227 -15.423  1.00 53.87           C
ANISOU  647  CA  SER A 263     6383   6267   7817    905   1654  -1118       C
ATOM    648  C   SER A 263       8.937  -6.671 -14.230  1.00 54.69           C
ANISOU  648  C   SER A 263     6505   6199   8076    710   1761  -1102       C
ATOM    649  O   SER A 263       9.024  -7.321 -13.180  1.00 55.46           O
ANISOU  649  O   SER A 263     6584   6142   8348    855   2349   -950       O
ATOM    650  CB  SER A 263       8.823  -8.557 -15.850  1.00 55.78           C
ANISOU  650  CB  SER A 263     6841   6407   7944   1207   1465   -974       C
ATOM    651  OG  SER A 263       8.024  -9.268 -16.787  1.00 56.70           O
ANISOU  651  OG  SER A 263     7026   6546   7969   1352   1741   -952       O
ATOM    652  N   GLU A 264       9.496  -5.467 -14.388  1.00 52.91           N
ANISOU  652  N   GLU A 264     5918   6100   8084    623   1135  -1023       N
ATOM    653  CA  GLU A 264      10.447  -4.961 -13.421  1.00 51.42           C
ANISOU  653  CA  GLU A 264     5498   6001   8039    538    553   -780       C
ATOM    654  C   GLU A 264      10.069  -3.653 -12.748  1.00 46.56           C
ANISOU  654  C   GLU A 264     4709   5520   7461    819   -462   -592       C
ATOM    655  O   GLU A 264      10.715  -3.303 -11.765  1.00 44.16           O
ANISOU  655  O   GLU A 264     4516   5419   6842    440  -1993   -422       O
ATOM    656  CB  GLU A 264      11.831  -4.804 -14.069  1.00 52.38           C
ANISOU  656  CB  GLU A 264     5497   6188   8217     99    593   -647       C
ATOM    657  CG  GLU A 264      12.408  -6.123 -14.560  1.00 54.61           C
ANISOU  657  CG  GLU A 264     5995   6286   8471   -441    639   -537       C
ATOM    658  CD  GLU A 264      12.802  -7.098 -13.442  1.00 54.49           C
ANISOU  658  CD  GLU A 264     5997   6199   8509   -874    710   -394       C
ATOM    659  OE1 GLU A 264      12.530  -6.848 -12.239  1.00 54.07           O
ANISOU  659  OE1 GLU A 264     6026   6049   8469   -972    918   -656       O
ATOM    660  OE2 GLU A 264      13.403  -8.137 -13.796  1.00 53.61           O
ANISOU  660  OE2 GLU A 264     5490   6326   8552  -1027    532   -155       O
ATOM    661  N   GLY A 265       9.047  -2.926 -13.209  1.00 40.64           N
ANISOU  661  N   GLY A 265     3033   5171   7237   1453   -553   -465       N
ATOM    662  CA  GLY A 265       8.651  -1.734 -12.488  1.00 40.19           C
ANISOU  662  CA  GLY A 265     3542   4916   6812    972    255  -1190       C
ATOM    663  C   GLY A 265       7.925  -2.050 -11.186  1.00 38.11           C
ANISOU  663  C   GLY A 265     3552   4530   6400    543    487  -1800       C
ATOM    664  O   GLY A 265       7.496  -3.177 -10.939  1.00 40.52           O
ANISOU  664  O   GLY A 265     3951   4488   6957    134    943  -2233       O
ATOM    665  N   ASP A 266       7.832  -1.041 -10.311  1.00 29.11           N
ANISOU  665  N   ASP A 266     2200   3904   4957    935   -251  -1875       N
ATOM    666  CA  ASP A 266       6.925  -1.112  -9.163  1.00 23.73           C
ANISOU  666  CA  ASP A 266     1467   3354   4194     65    -36  -1939       C
ATOM    667  C   ASP A 266       5.483  -1.092  -9.654  1.00 22.77           C
ANISOU  667  C   ASP A 266     1496   3020   4134    -16    173  -1310       C
ATOM    668  O   ASP A 266       5.184  -0.540 -10.715  1.00 25.22           O
ANISOU  668  O   ASP A 266     1851   3232   4498   -482    196  -1358       O
ATOM    669  CB  ASP A 266       7.116   0.089  -8.224  1.00 21.39           C
ANISOU  669  CB  ASP A 266     1498   3061   3568   -204   -372  -1472       C
ATOM    670  CG  ASP A 266       8.470   0.117  -7.524  1.00 24.51           C
ANISOU  670  CG  ASP A 266     2252   3194   3865   -328    204  -1177       C
ATOM    671  OD1 ASP A 266       9.125  -0.936  -7.384  1.00 24.30           O
ANISOU  671  OD1 ASP A 266     2008   3414   3812    103   -144   -561       O
ATOM    672  OD2 ASP A 266       8.845   1.227  -7.074  1.00 24.28           O
ANISOU  672  OD2 ASP A 266     2355   2940   3931   -823    580  -1002       O
ATOM    673  N   TRP A 267       4.575  -1.662  -8.858  1.00 19.83           N
ANISOU  673  N   TRP A 267     1208   2443   3884    285   -111  -1058       N
ATOM    674  CA  TRP A 267       3.155  -1.590  -9.184  1.00 20.51           C
ANISOU  674  CA  TRP A 267     1527   2342   3922    323    -70   -614       C
ATOM    675  C   TRP A 267       2.650  -0.183  -8.877  1.00 18.98           C
ANISOU  675  C   TRP A 267     1472   2325   3417     58   -264   -702       C
ATOM    676  O   TRP A 267       3.128   0.463  -7.943  1.00 19.53           O
ANISOU  676  O   TRP A 267     1342   2995   3084   -136   -418   -420       O
ATOM    677  CB  TRP A 267       2.334  -2.585  -8.356  1.00 24.48           C
ANISOU  677  CB  TRP A 267     2810   2274   4219    321    224   -341       C
ATOM    678  CG  TRP A 267       2.545  -4.030  -8.690  1.00 25.42           C
ANISOU  678  CG  TRP A 267     2958   2323   4379    371   -161   -386       C
ATOM    679  CD1 TRP A 267       3.391  -4.898  -8.069  1.00 27.88           C
ANISOU  679  CD1 TRP A 267     2938   2639   5017    251   -446   -496       C
ATOM    680  CD2 TRP A 267       1.860  -4.782  -9.705  1.00 24.41           C
ANISOU  680  CD2 TRP A 267     2586   2388   4301    401   -563   -305       C
ATOM    681  NE1 TRP A 267       3.292  -6.158  -8.648  1.00 26.89           N
ANISOU  681  NE1 TRP A 267     2743   2592   4883    369  -1371   -764       N
ATOM    682  CE2 TRP A 267       2.363  -6.101  -9.659  1.00 26.23           C
ANISOU  682  CE2 TRP A 267     2885   2549   4533    474   -891   -653       C
ATOM    683  CE3 TRP A 267       0.883  -4.458 -10.664  1.00 21.44           C
ANISOU  683  CE3 TRP A 267     1574   2527   4045    247     41   -402       C
ATOM    684  CZ2 TRP A 267       1.917  -7.095 -10.528  1.00 25.90           C
ANISOU  684  CZ2 TRP A 267     2832   2466   4542    813    221   -468       C
ATOM    685  CZ3 TRP A 267       0.444  -5.442 -11.526  1.00 21.07           C
ANISOU  685  CZ3 TRP A 267     1828   2132   4044    331    575    -38       C
ATOM    686  CH2 TRP A 267       0.965  -6.749 -11.457  1.00 23.72           C
ANISOU  686  CH2 TRP A 267     2440   2395   4179    744    570    -54       C
ATOM    687  N   TYR A 268       1.659   0.274  -9.647  1.00 16.94           N
ANISOU  687  N   TYR A 268     1620   2043   2773    348   -110   -269       N
ATOM    688  CA  TYR A 268       1.032   1.552  -9.361  1.00 16.02           C
ANISOU  688  CA  TYR A 268     1050   1893   3144     18    287    -47       C
ATOM    689  C   TYR A 268      -0.414   1.550  -9.850  1.00 15.59           C
ANISOU  689  C   TYR A 268     1079   1756   3090   -164    250   -657       C
ATOM    690  O   TYR A 268      -0.808   0.740 -10.701  1.00 17.52           O
ANISOU  690  O   TYR A 268     1470   1820   3367   -336   -202   -727       O
ATOM    691  CB  TYR A 268       1.827   2.712  -9.990  1.00 15.56           C
ANISOU  691  CB  TYR A 268      819   2008   3085   -145     61    126       C
ATOM    692  CG  TYR A 268       1.864   2.716 -11.496  1.00 17.30           C
ANISOU  692  CG  TYR A 268     1019   2347   3209   -240    161   -296       C
ATOM    693  CD1 TYR A 268       2.834   1.976 -12.208  1.00 19.35           C
ANISOU  693  CD1 TYR A 268     1502   2745   3105   -225   1080   -104       C
ATOM    694  CD2 TYR A 268       0.953   3.463 -12.223  1.00 19.80           C
ANISOU  694  CD2 TYR A 268     1582   2706   3234   -106     43   -252       C
ATOM    695  CE1 TYR A 268       2.865   1.989 -13.611  1.00 22.03           C
ANISOU  695  CE1 TYR A 268     1593   3235   3544   -266    -39   -157       C
ATOM    696  CE2 TYR A 268       0.974   3.485 -13.620  1.00 21.53           C
ANISOU  696  CE2 TYR A 268     1640   3108   3434   -131    356   -346       C
ATOM    697  CZ  TYR A 268       1.931   2.760 -14.310  1.00 23.93           C
ANISOU  697  CZ  TYR A 268     1959   3407   3727   -210     89   -208       C
ATOM    698  OH  TYR A 268       1.938   2.800 -15.697  1.00 26.07           O
ANISOU  698  OH  TYR A 268     1723   3781   4402   -422    491    -79       O
ATOM    699  N   TRP A 269      -1.217   2.462  -9.270  1.00 18.60           N
ANISOU  699  N   TRP A 269     1588   1937   3541   -119    193   -494       N
ATOM    700  CA  TRP A 269      -2.611   2.670  -9.652  1.00 17.28           C
ANISOU  700  CA  TRP A 269     1459   2069   3039   -301    -62   -409       C
ATOM    701  C   TRP A 269      -2.705   3.686 -10.786  1.00 15.69           C
ANISOU  701  C   TRP A 269      974   1972   3015   -355    143   -393       C
ATOM    702  O   TRP A 269      -2.123   4.775 -10.698  1.00 17.84           O
ANISOU  702  O   TRP A 269     1970   1617   3193   -733    559   -436       O
ATOM    703  CB  TRP A 269      -3.437   3.198  -8.467  1.00 18.63           C
ANISOU  703  CB  TRP A 269     2259   1881   2940     37    978   -369       C
ATOM    704  CG  TRP A 269      -3.645   2.232  -7.286  1.00 19.91           C
ANISOU  704  CG  TRP A 269     2678   2048   2839   -278    666   -565       C
ATOM    705  CD1 TRP A 269      -3.239   2.414  -5.999  1.00 19.81           C
ANISOU  705  CD1 TRP A 269     2630   2003   2896   -795   -139   -765       C
ATOM    706  CD2 TRP A 269      -4.318   0.956  -7.324  1.00 18.61           C
ANISOU  706  CD2 TRP A 269     2272   2153   2646   -196    293   -397       C
ATOM    707  NE1 TRP A 269      -3.612   1.343  -5.224  1.00 23.40           N
ANISOU  707  NE1 TRP A 269     3225   2382   3283   -673    297   -826       N
ATOM    708  CE2 TRP A 269      -4.286   0.430  -6.010  1.00 20.51           C
ANISOU  708  CE2 TRP A 269     2843   2292   2658   -537    217   -845       C
ATOM    709  CE3 TRP A 269      -4.958   0.225  -8.331  1.00 17.91           C
ANISOU  709  CE3 TRP A 269     1667   2206   2933   -273    378   -277       C
ATOM    710  CZ2 TRP A 269      -4.849  -0.817  -5.682  1.00 17.70           C
ANISOU  710  CZ2 TRP A 269     2312   2218   2194    -54   -280   -630       C
ATOM    711  CZ3 TRP A 269      -5.508  -1.038  -8.010  1.00 17.48           C
ANISOU  711  CZ3 TRP A 269     1806   2014   2822    -99      3   -475       C
ATOM    712  CH2 TRP A 269      -5.464  -1.531  -6.692  1.00 16.22           C
ANISOU  712  CH2 TRP A 269     1884   1968   2311    -86     58   -539       C
ATOM    713  N   VAL A 270      -3.477   3.354 -11.827  1.00 17.22           N
ANISOU  713  N   VAL A 270     1537   2321   2683    358   -381    181       N
ATOM    714  CA  VAL A 270      -3.584   4.285 -12.944  1.00 18.63           C
ANISOU  714  CA  VAL A 270     1922   2257   2898    -91   -321    396       C
ATOM    715  C   VAL A 270      -4.324   5.569 -12.568  1.00 19.34           C
ANISOU  715  C   VAL A 270     1684   2162   3502   -173    125    516       C
ATOM    716  O   VAL A 270      -4.164   6.593 -13.254  1.00 24.89           O
ANISOU  716  O   VAL A 270     2838   2460   4158   -403    251    390       O
ATOM    717  CB  VAL A 270      -4.259   3.638 -14.169  1.00 21.12           C
ANISOU  717  CB  VAL A 270     2409   2323   3292   -358     -7     52       C
ATOM    718  CG1 VAL A 270      -3.362   2.602 -14.751  1.00 25.73           C
ANISOU  718  CG1 VAL A 270     3350   2900   3525    -40    561     90       C
ATOM    719  CG2 VAL A 270      -5.614   3.062 -13.789  1.00 19.70           C
ANISOU  719  CG2 VAL A 270     1924   2312   3248   -905   -873      8       C
ATOM    720  N   ASP A 271      -5.144   5.560 -11.513  1.00 18.48           N
ANISOU  720  N   ASP A 271     1866   2064   3092    -13    141    585       N
ATOM    721  CA  ASP A 271      -5.805   6.807 -11.127  1.00 20.82           C
ANISOU  721  CA  ASP A 271     2506   2020   3383   -157    498    107       C
ATOM    722  C   ASP A 271      -4.915   7.674 -10.257  1.00 23.17           C
ANISOU  722  C   ASP A 271     2593   2073   4139    -26    714    -80       C
ATOM    723  O   ASP A 271      -5.366   8.720  -9.753  1.00 25.15           O
ANISOU  723  O   ASP A 271     2451   2488   4616    415    672   -317       O
ATOM    724  CB  ASP A 271      -7.158   6.535 -10.440  1.00 21.19           C
ANISOU  724  CB  ASP A 271     2830   2122   3099   -435    412   -115       C
ATOM    725  CG  ASP A 271      -7.024   5.840  -9.089  1.00 21.69           C
ANISOU  725  CG  ASP A 271     2456   2121   3665    -20    173     69       C
ATOM    726  OD1 ASP A 271      -5.906   5.610  -8.621  1.00 21.49           O
ANISOU  726  OD1 ASP A 271     2131   2076   3957    432   -294    -56       O
ATOM    727  OD2 ASP A 271      -8.063   5.553  -8.467  1.00 23.40           O
ANISOU  727  OD2 ASP A 271     2878   2258   3755    129    471    199       O
ATOM    728  N   GLN A 272      -3.662   7.260 -10.118  1.00 24.21           N
ANISOU  728  N   GLN A 272     2621   2087   4490   -442    571    128       N
ATOM    729  CA  GLN A 272      -2.583   7.951  -9.434  1.00 27.62           C
ANISOU  729  CA  GLN A 272     3069   2484   4939   -859     47     62       C
ATOM    730  C   GLN A 272      -2.791   8.028  -7.935  1.00 29.20           C
ANISOU  730  C   GLN A 272     2500   3085   5509   -630   -315   -619       C
ATOM    731  O   GLN A 272      -2.092   8.773  -7.249  1.00 33.64           O
ANISOU  731  O   GLN A 272     2938   3646   6195   -890   -106   -761       O
ATOM    732  CB  GLN A 272      -2.339   9.346 -10.043  1.00 30.32           C
ANISOU  732  CB  GLN A 272     3934   2459   5127  -1330   -113    -24       C
ATOM    733  CG  GLN A 272      -2.007   9.219 -11.530  1.00 34.98           C
ANISOU  733  CG  GLN A 272     5009   2815   5466  -1371     42    250       C
ATOM    734  CD  GLN A 272      -1.182  10.362 -12.039  1.00 43.33           C
ANISOU  734  CD  GLN A 272     7096   3574   5793   -859    698   -250       C
ATOM    735  OE1 GLN A 272      -1.124  11.423 -11.413  1.00 48.77           O
ANISOU  735  OE1 GLN A 272     8287   3822   6422   -431   1581   -295       O
ATOM    736  NE2 GLN A 272      -0.514  10.157 -13.175  1.00 43.07           N
ANISOU  736  NE2 GLN A 272     7202   3907   5256   -640     21   -521       N
ATOM    737  N   THR A 273      -3.691   7.231  -7.381  1.00 29.02           N
ANISOU  737  N   THR A 273     2408   3250   5368     43   -709   -830       N
ATOM    738  CA  THR A 273      -3.683   7.197  -5.936  1.00 31.04           C
ANISOU  738  CA  THR A 273     3293   3624   4875   -165   -197  -1197       C
ATOM    739  C   THR A 273      -2.523   6.325  -5.456  1.00 28.17           C
ANISOU  739  C   THR A 273     2773   3479   4450   -627   -702  -1582       C
ATOM    740  O   THR A 273      -1.939   5.548  -6.214  1.00 28.42           O
ANISOU  740  O   THR A 273     2521   3331   4948   -255   -444  -1524       O
ATOM    741  CB  THR A 273      -5.034   6.735  -5.394  1.00 37.30           C
ANISOU  741  CB  THR A 273     4992   3963   5216   -188    707  -1360       C
ATOM    742  OG1 THR A 273      -5.174   5.339  -5.549  1.00 36.68           O
ANISOU  742  OG1 THR A 273     5325   3437   5176   -525   1694  -2075       O
ATOM    743  CG2 THR A 273      -6.186   7.434  -6.140  1.00 40.19           C
ANISOU  743  CG2 THR A 273     5494   4502   5274   -221    681  -1380       C
ATOM    744  N   SER A 274      -2.127   6.527  -4.204  1.00 27.89           N
ANISOU  744  N   SER A 274     3080   3660   3857   -846  -1139  -1335       N
ATOM    745  CA  SER A 274      -0.890   5.910  -3.736  1.00 30.68           C
ANISOU  745  CA  SER A 274     3965   3725   3966   -831   -680  -1120       C
ATOM    746  C   SER A 274      -1.098   4.421  -3.512  1.00 29.18           C
ANISOU  746  C   SER A 274     3544   3448   4095   -466   -169   -934       C
ATOM    747  O   SER A 274      -2.153   3.991  -3.050  1.00 30.03           O
ANISOU  747  O   SER A 274     3386   3553   4470     39    467   -910       O
ATOM    748  CB  SER A 274      -0.402   6.580  -2.446  1.00 36.43           C
ANISOU  748  CB  SER A 274     5476   4189   4178   -758    152   -824       C
ATOM    749  OG  SER A 274      -1.051   6.015  -1.323  1.00 42.82           O
ANISOU  749  OG  SER A 274     6591   4601   5077   -366    264   -654       O
ATOM    750  N   PHE A 275      -0.101   3.624  -3.865  1.00 28.17           N
ANISOU  750  N   PHE A 275     3541   3233   3928   -475   -491   -600       N
ATOM    751  CA  PHE A 275      -0.228   2.169  -3.768  1.00 26.37           C
ANISOU  751  CA  PHE A 275     3565   3035   3420    -68   -592   -387       C
ATOM    752  C   PHE A 275       0.355   1.720  -2.434  1.00 28.94           C
ANISOU  752  C   PHE A 275     3662   3380   3952    235   -230   -302       C
ATOM    753  O   PHE A 275       1.528   1.979  -2.145  1.00 29.57           O
ANISOU  753  O   PHE A 275     3382   3431   4421    227    349   -358       O
ATOM    754  CB  PHE A 275       0.474   1.472  -4.928  1.00 27.34           C
ANISOU  754  CB  PHE A 275     3633   2893   3861   -743   -248   -264       C
ATOM    755  CG  PHE A 275       0.498  -0.024  -4.796  1.00 28.09           C
ANISOU  755  CG  PHE A 275     3879   2862   3932   -448   -168   -103       C
ATOM    756  CD1 PHE A 275      -0.680  -0.747  -4.752  1.00 25.45           C
ANISOU  756  CD1 PHE A 275     3154   2980   3534   -431   -822      8       C
ATOM    757  CD2 PHE A 275       1.694  -0.705  -4.701  1.00 27.34           C
ANISOU  757  CD2 PHE A 275     3740   2919   3730   -218   -498     89       C
ATOM    758  CE1 PHE A 275      -0.651  -2.153  -4.625  1.00 23.40           C
ANISOU  758  CE1 PHE A 275     2968   2816   3108    -77  -1335    134       C
ATOM    759  CE2 PHE A 275       1.721  -2.089  -4.565  1.00 26.32           C
ANISOU  759  CE2 PHE A 275     3893   2903   3204     51   -234     89       C
ATOM    760  CZ  PHE A 275       0.549  -2.801  -4.532  1.00 24.59           C
ANISOU  760  CZ  PHE A 275     3647   2872   2824    -49   -709    -16       C
ATOM    761  N   ASN A 276      -0.476   1.078  -1.614  1.00 29.92           N
ANISOU  761  N   ASN A 276     4022   3688   3658    -93  -1028   -210       N
ATOM    762  CA  ASN A 276      -0.119   0.701  -0.249  1.00 34.43           C
ANISOU  762  CA  ASN A 276     4585   4335   4162    -85  -1022   -391       C
ATOM    763  C   ASN A 276       0.329  -0.754  -0.310  1.00 34.84           C
ANISOU  763  C   ASN A 276     4482   4734   4022   -246  -1119   -894       C
ATOM    764  O   ASN A 276      -0.487  -1.679  -0.193  1.00 33.10           O
ANISOU  764  O   ASN A 276     3975   4896   3706    -84   -850  -1114       O
ATOM    765  CB  ASN A 276      -1.303   0.916   0.683  1.00 36.76           C
ANISOU  765  CB  ASN A 276     5072   4502   4392    290   -922   -302       C
ATOM    766  CG  ASN A 276      -0.976   0.647   2.128  1.00 40.60           C
ANISOU  766  CG  ASN A 276     5857   4742   4827    425   -957   -490       C
ATOM    767  OD1 ASN A 276      -0.223  -0.265   2.452  1.00 40.08           O
ANISOU  767  OD1 ASN A 276     5879   4727   4622    484  -1211   -189       O
ATOM    768  ND2 ASN A 276      -1.565   1.439   3.017  1.00 44.88           N
ANISOU  768  ND2 ASN A 276     6834   4936   5283    704   -478   -612       N
ATOM    769  N  ALYS A 277       1.642  -0.947  -0.473  0.40 35.51           N
ANISOU  769  N  ALYS A 277     4330   4905   4257   -401  -1222   -847       N
ATOM    770  CA ALYS A 277       2.195  -2.280  -0.701  0.40 37.49           C
ANISOU  770  CA ALYS A 277     4701   5081   4463   -502  -1200   -695       C
ATOM    771  C  ALYS A 277       1.873  -3.223   0.452  0.40 37.53           C
ANISOU  771  C  ALYS A 277     4983   5194   4082   -574  -1784   -693       C
ATOM    772  O  ALYS A 277       1.467  -4.369   0.233  0.40 37.02           O
ANISOU  772  O  ALYS A 277     5054   5078   3935   -719  -1973   -824       O
ATOM    773  CB ALYS A 277       3.706  -2.183  -0.912  0.40 38.97           C
ANISOU  773  CB ALYS A 277     4751   5152   4903   -403   -836   -536       C
ATOM    774  CG ALYS A 277       4.358  -3.449  -1.446  0.40 40.55           C
ANISOU  774  CG ALYS A 277     5010   5223   5173   -371   -516   -354       C
ATOM    775  CD ALYS A 277       5.851  -3.242  -1.669  0.40 41.75           C
ANISOU  775  CD ALYS A 277     5230   5329   5305   -238   -242   -123       C
ATOM    776  CE ALYS A 277       6.520  -4.485  -2.242  0.40 42.62           C
ANISOU  776  CE ALYS A 277     5407   5414   5373    -75   -322    135       C
ATOM    777  NZ ALYS A 277       7.948  -4.233  -2.609  0.40 43.40           N
ANISOU  777  NZ ALYS A 277     5670   5458   5364    139   -476    319       N
ATOM    778  N  BLYS A 277       1.645  -0.941  -0.499  0.60 34.50           N
ANISOU  778  N  BLYS A 277     4096   4926   4088   -436  -1194   -876       N
ATOM    779  CA BLYS A 277       2.237  -2.268  -0.678  0.60 36.36           C
ANISOU  779  CA BLYS A 277     4540   5135   4141   -553  -1058   -699       C
ATOM    780  C  BLYS A 277       1.865  -3.213   0.453  0.60 36.94           C
ANISOU  780  C  BLYS A 277     4973   5194   3868   -616  -1772   -717       C
ATOM    781  O  BLYS A 277       1.468  -4.362   0.219  0.60 36.09           O
ANISOU  781  O  BLYS A 277     5144   4991   3577   -873  -2036   -970       O
ATOM    782  CB BLYS A 277       3.762  -2.164  -0.749  0.60 36.90           C
ANISOU  782  CB BLYS A 277     4462   5299   4261   -403   -512   -499       C
ATOM    783  CG BLYS A 277       4.324  -1.331  -1.882  0.60 38.26           C
ANISOU  783  CG BLYS A 277     4779   5478   4280   -410    167   -221       C
ATOM    784  CD BLYS A 277       5.850  -1.333  -1.836  0.60 39.59           C
ANISOU  784  CD BLYS A 277     4864   5688   4491   -538    605   -127       C
ATOM    785  CE BLYS A 277       6.457  -0.517  -2.981  0.60 40.47           C
ANISOU  785  CE BLYS A 277     4671   5885   4822   -685    894    -84       C
ATOM    786  NZ BLYS A 277       7.938  -0.664  -3.050  0.60 37.91           N
ANISOU  786  NZ BLYS A 277     3700   5966   4740   -741    763     94       N
ATOM    787  N   GLU A 278       2.046  -2.753   1.691  1.00 37.25           N
ANISOU  787  N   GLU A 278     5063   5359   3732   -654  -2228   -677       N
ATOM    788  CA  GLU A 278       1.760  -3.580   2.857  1.00 40.52           C
ANISOU  788  CA  GLU A 278     5704   5524   4168   -555  -2077   -119       C
ATOM    789  C   GLU A 278       0.303  -4.022   2.890  1.00 39.82           C
ANISOU  789  C   GLU A 278     5960   5488   3681   -112  -2114    127       C
ATOM    790  O   GLU A 278       0.004  -5.192   3.158  1.00 41.91           O
ANISOU  790  O   GLU A 278     6568   5684   3671    195  -1962    353       O
ATOM    791  CB  GLU A 278       2.115  -2.804   4.124  1.00 44.82           C
ANISOU  791  CB  GLU A 278     6381   5796   4852   -506  -1635    441       C
ATOM    792  CG  GLU A 278       2.105  -3.626   5.397  1.00 50.56           C
ANISOU  792  CG  GLU A 278     7014   6025   6172   -882   -704   1074       C
ATOM    793  CD  GLU A 278       3.241  -4.632   5.446  1.00 54.78           C
ANISOU  793  CD  GLU A 278     7402   6380   7031  -1264   -602   1493       C
ATOM    794  OE1 GLU A 278       4.247  -4.437   4.717  1.00 55.56           O
ANISOU  794  OE1 GLU A 278     7339   6445   7327  -1639   -763   1547       O
ATOM    795  OE2 GLU A 278       3.119  -5.624   6.209  1.00 56.36           O
ANISOU  795  OE2 GLU A 278     7568   6525   7321  -1360   -557   1727       O
ATOM    796  N   GLN A 279      -0.625  -3.095   2.643  1.00 37.04           N
ANISOU  796  N   GLN A 279     5526   5320   3228    -93  -1813    174       N
ATOM    797  CA  GLN A 279      -2.031  -3.484   2.603  1.00 34.03           C
ANISOU  797  CA  GLN A 279     4677   5154   3099   -141  -1545    165       C
ATOM    798  C   GLN A 279      -2.279  -4.526   1.518  1.00 34.86           C
ANISOU  798  C   GLN A 279     4679   5125   3443   -143   -757    410       C
ATOM    799  O   GLN A 279      -3.017  -5.500   1.739  1.00 34.53           O
ANISOU  799  O   GLN A 279     4570   5028   3522    -74  -1059    445       O
ATOM    800  CB  GLN A 279      -2.916  -2.265   2.377  1.00 32.75           C
ANISOU  800  CB  GLN A 279     4027   5130   3285    203  -2115     -4       C
ATOM    801  CG  GLN A 279      -4.403  -2.535   2.567  1.00 35.54           C
ANISOU  801  CG  GLN A 279     4647   5131   3727    442  -2157   -126       C
ATOM    802  CD  GLN A 279      -5.248  -1.306   2.272  1.00 38.48           C
ANISOU  802  CD  GLN A 279     5326   5095   4199    601  -1481   -374       C
ATOM    803  OE1 GLN A 279      -5.195  -0.752   1.178  1.00 37.42           O
ANISOU  803  OE1 GLN A 279     5513   4899   3807    478  -1553   -415       O
ATOM    804  NE2 GLN A 279      -6.025  -0.872   3.255  1.00 41.98           N
ANISOU  804  NE2 GLN A 279     5943   5237   4769    781  -1173   -467       N
ATOM    805  N   SER A 280      -1.631  -4.358   0.356  1.00 32.94           N
ANISOU  805  N   SER A 280     4592   5005   2919   -254   -217    909       N
ATOM    806  CA  SER A 280      -1.854  -5.247  -0.787  1.00 32.74           C
ANISOU  806  CA  SER A 280     4079   4984   3375   -341   -907    607       C
ATOM    807  C   SER A 280      -1.615  -6.715  -0.454  1.00 31.64           C
ANISOU  807  C   SER A 280     3865   4763   3395   -354  -1504    276       C
ATOM    808  O   SER A 280      -2.202  -7.591  -1.097  1.00 31.80           O
ANISOU  808  O   SER A 280     4051   4735   3295   -413  -1148    361       O
ATOM    809  CB  SER A 280      -0.953  -4.849  -1.966  1.00 33.99           C
ANISOU  809  CB  SER A 280     3968   5100   3848   -448  -1120    459       C
ATOM    810  OG  SER A 280       0.384  -5.303  -1.761  1.00 34.69           O
ANISOU  810  OG  SER A 280     3736   5031   4413    -35  -1345    570       O
ATOM    811  N  AARG A 281      -0.755  -7.016   0.523  0.56 31.60           N
ANISOU  811  N  AARG A 281     3723   4807   3474   -281  -2117    139       N
ATOM    812  CA AARG A 281      -0.445  -8.418   0.782  0.56 33.82           C
ANISOU  812  CA AARG A 281     3933   4980   3938    -41  -1807    101       C
ATOM    813  C  AARG A 281      -1.662  -9.190   1.265  0.56 34.21           C
ANISOU  813  C  AARG A 281     4095   4792   4112    -57  -1696     73       C
ATOM    814  O  AARG A 281      -1.691 -10.420   1.147  0.56 35.85           O
ANISOU  814  O  AARG A 281     4597   4885   4138     -5  -1913      6       O
ATOM    815  CB AARG A 281       0.700  -8.549   1.790  0.56 36.44           C
ANISOU  815  CB AARG A 281     4413   5312   4120    -60  -1432     56       C
ATOM    816  CG AARG A 281       2.082  -8.574   1.142  0.56 38.63           C
ANISOU  816  CG AARG A 281     4671   5563   4445   -173  -1120    -15       C
ATOM    817  CD AARG A 281       2.397  -7.215   0.548  0.56 41.78           C
ANISOU  817  CD AARG A 281     5015   5818   5041     -8   -506    -25       C
ATOM    818  NE AARG A 281       3.683  -7.158  -0.133  0.56 43.28           N
ANISOU  818  NE AARG A 281     4966   6010   5469    -12     21     20       N
ATOM    819  CZ AARG A 281       4.854  -7.108   0.487  0.56 42.58           C
ANISOU  819  CZ AARG A 281     4513   6193   5473    207   -286    -54       C
ATOM    820  NH1AARG A 281       4.941  -7.149   1.808  0.56 41.95           N
ANISOU  820  NH1AARG A 281     4141   6266   5531    380   -497     13       N
ATOM    821  NH2AARG A 281       5.965  -7.014  -0.235  0.56 42.43           N
ANISOU  821  NH2AARG A 281     4387   6271   5465    394   -110   -163       N
ATOM    822  N  BARG A 281      -0.749  -6.999   0.527  0.44 30.78           N
ANISOU  822  N  BARG A 281     3807   4575   3314   -272  -2087    113       N
ATOM    823  CA BARG A 281      -0.457  -8.380   0.891  0.44 31.92           C
ANISOU  823  CA BARG A 281     4046   4481   3602    -11  -1732     21       C
ATOM    824  C  BARG A 281      -1.705  -9.123   1.344  0.44 31.78           C
ANISOU  824  C  BARG A 281     4214   4310   3550    -12  -1626     30       C
ATOM    825  O  BARG A 281      -1.750 -10.355   1.258  0.44 33.29           O
ANISOU  825  O  BARG A 281     4673   4376   3599     24  -1833    -30       O
ATOM    826  CB BARG A 281       0.610  -8.426   1.991  0.44 33.97           C
ANISOU  826  CB BARG A 281     4587   4525   3794     71  -1284   -103       C
ATOM    827  CG BARG A 281       1.878  -7.639   1.676  0.44 35.89           C
ANISOU  827  CG BARG A 281     5083   4492   4061     52   -829   -323       C
ATOM    828  CD BARG A 281       3.024  -7.997   2.632  0.44 37.58           C
ANISOU  828  CD BARG A 281     5342   4475   4463     37   -504   -515       C
ATOM    829  NE BARG A 281       2.538  -8.345   3.964  0.44 38.77           N
ANISOU  829  NE BARG A 281     5616   4425   4689    -56   -418   -683       N
ATOM    830  CZ BARG A 281       3.317  -8.558   5.015  0.44 39.92           C
ANISOU  830  CZ BARG A 281     5745   4365   5056   -192    -32  -1009       C
ATOM    831  NH1BARG A 281       4.632  -8.441   4.935  0.44 41.58           N
ANISOU  831  NH1BARG A 281     6013   4372   5412   -145    412  -1117       N
ATOM    832  NH2BARG A 281       2.763  -8.898   6.175  0.44 39.58           N
ANISOU  832  NH2BARG A 281     5823   4322   4895   -364    -31  -1168       N
ATOM    833  N  AARG A 282      -2.665  -8.499   1.796  0.56 29.58           N
ANISOU  833  N  AARG A 282     3013   4519   3706     29  -1936    143       N
ATOM    834  CA AARG A 282      -3.914  -9.137   2.176  0.56 30.99           C
ANISOU  834  CA AARG A 282     3755   4409   3610   -304  -1471   -144       C
ATOM    835  C  AARG A 282      -4.860  -9.326   0.997  0.56 28.47           C
ANISOU  835  C  AARG A 282     3703   3852   3263   -461  -1032     29       C
ATOM    836  O  AARG A 282      -5.947  -9.881   1.188  0.56 28.95           O
ANISOU  836  O  AARG A 282     3922   3694   3386   -486   -125    237       O
ATOM    837  CB AARG A 282      -4.605  -8.310   3.267  0.56 34.36           C
ANISOU  837  CB AARG A 282     4215   4797   4045   -382  -1310   -177       C
ATOM    838  CG AARG A 282      -3.765  -8.130   4.533  0.56 36.01           C
ANISOU  838  CG AARG A 282     4511   5026   4145   -387  -1545   -155       C
ATOM    839  CD AARG A 282      -4.026  -6.790   5.206  0.56 39.54           C
ANISOU  839  CD AARG A 282     4946   5312   4764   -449  -1280     -9       C
ATOM    840  NE AARG A 282      -4.902  -6.881   6.371  0.56 43.05           N
ANISOU  840  NE AARG A 282     5597   5524   5235   -606   -859    195       N
ATOM    841  CZ AARG A 282      -4.482  -7.101   7.611  0.56 44.70           C
ANISOU  841  CZ AARG A 282     5734   5664   5585   -825   -817    102       C
ATOM    842  NH1AARG A 282      -3.205  -7.328   7.879  0.56 44.66           N
ANISOU  842  NH1AARG A 282     5568   5673   5727  -1263   -969      5       N
ATOM    843  NH2AARG A 282      -5.367  -7.098   8.606  0.56 44.90           N
ANISOU  843  NH2AARG A 282     5685   5746   5628   -578   -744     68       N
ATOM    844  N  BARG A 282      -2.714  -8.398   1.826  0.44 26.95           N
ANISOU  844  N  BARG A 282     3251   4070   2917    122  -1788     81       N
ATOM    845  CA BARG A 282      -3.979  -9.025   2.181  0.44 27.01           C
ANISOU  845  CA BARG A 282     3715   4006   2543    -55  -1534   -252       C
ATOM    846  C  BARG A 282      -4.748  -9.480   0.949  0.44 25.64           C
ANISOU  846  C  BARG A 282     3663   3644   2435   -251  -1565    -86       C
ATOM    847  O  BARG A 282      -5.574 -10.389   1.042  0.44 25.85           O
ANISOU  847  O  BARG A 282     4181   3507   2134   -306  -1430   -158       O
ATOM    848  CB BARG A 282      -4.835  -8.044   2.987  0.44 27.44           C
ANISOU  848  CB BARG A 282     3744   4210   2471     74  -1124   -419       C
ATOM    849  CG BARG A 282      -4.106  -7.373   4.147  0.44 28.84           C
ANISOU  849  CG BARG A 282     3839   4366   2752     36   -533   -766       C
ATOM    850  CD BARG A 282      -4.898  -6.174   4.673  0.44 30.91           C
ANISOU  850  CD BARG A 282     3983   4515   3247      5    208   -910       C
ATOM    851  NE BARG A 282      -6.086  -6.566   5.426  0.44 31.46           N
ANISOU  851  NE BARG A 282     3724   4640   3589    235    868   -974       N
ATOM    852  CZ BARG A 282      -6.903  -5.716   6.033  0.44 32.68           C
ANISOU  852  CZ BARG A 282     3875   4662   3881    369   1644  -1205       C
ATOM    853  NH1BARG A 282      -6.707  -4.405   5.980  0.44 32.48           N
ANISOU  853  NH1BARG A 282     3713   4705   3923    732   1822  -1112       N
ATOM    854  NH2BARG A 282      -7.946  -6.190   6.711  0.44 33.00           N
ANISOU  854  NH2BARG A 282     3904   4633   4002    455   1722  -1328       N
ATOM    855  N   PHE A 283      -4.495  -8.858  -0.208  1.00 25.16           N
ANISOU  855  N   PHE A 283     3368   3436   2756   -289  -1159     83       N
ATOM    856  CA  PHE A 283      -5.380  -8.947  -1.362  1.00 21.14           C
ANISOU  856  CA  PHE A 283     2956   2757   2318    -15  -1346   -189       C
ATOM    857  C   PHE A 283      -4.849  -9.791  -2.514  1.00 22.21           C
ANISOU  857  C   PHE A 283     2984   2727   2727     -5  -1092   -110       C
ATOM    858  O   PHE A 283      -5.653 -10.237  -3.351  1.00 22.39           O
ANISOU  858  O   PHE A 283     2978   2409   3122   -579  -1268    135       O
ATOM    859  CB  PHE A 283      -5.707  -7.538  -1.899  1.00 22.81           C
ANISOU  859  CB  PHE A 283     3383   2724   2560    287  -1062   -546       C
ATOM    860  CG  PHE A 283      -6.345  -6.630  -0.875  1.00 23.76           C
ANISOU  860  CG  PHE A 283     3483   2582   2964    681  -1301   -665       C
ATOM    861  CD1 PHE A 283      -7.127  -7.154   0.163  1.00 22.98           C
ANISOU  861  CD1 PHE A 283     3523   2509   2700    902  -1507   -689       C
ATOM    862  CD2 PHE A 283      -6.160  -5.258  -0.944  1.00 25.09           C
ANISOU  862  CD2 PHE A 283     3419   2753   3361    454   -926  -1063       C
ATOM    863  CE1 PHE A 283      -7.691  -6.336   1.115  1.00 25.62           C
ANISOU  863  CE1 PHE A 283     3846   2685   3204    428   -825   -660       C
ATOM    864  CE2 PHE A 283      -6.728  -4.432   0.009  1.00 24.69           C
ANISOU  864  CE2 PHE A 283     3138   2743   3499    298  -1135  -1196       C
ATOM    865  CZ  PHE A 283      -7.497  -4.979   1.041  1.00 25.43           C
ANISOU  865  CZ  PHE A 283     3813   2727   3122    406   -767  -1104       C
ATOM    866  N   TRP A 284      -3.544 -10.004  -2.602  1.00 20.74           N
ANISOU  866  N   TRP A 284     2565   2722   2594    417   -579    -95       N
ATOM    867  CA  TRP A 284      -3.013 -10.910  -3.616  1.00 21.75           C
ANISOU  867  CA  TRP A 284     2808   2761   2694    299    -29   -372       C
ATOM    868  C   TRP A 284      -3.408 -12.359  -3.317  1.00 24.06           C
ANISOU  868  C   TRP A 284     3475   2759   2907    426   -827     48       C
ATOM    869  O   TRP A 284      -3.443 -12.792  -2.156  1.00 27.89           O
ANISOU  869  O   TRP A 284     4814   2910   2871    210   -764    464       O
ATOM    870  CB  TRP A 284      -1.484 -10.803  -3.688  1.00 24.46           C
ANISOU  870  CB  TRP A 284     3019   3073   3199    451   -154   -585       C
ATOM    871  CG  TRP A 284      -0.939  -9.508  -4.259  1.00 27.50           C
ANISOU  871  CG  TRP A 284     3684   3101   3663    293   -487   -707       C
ATOM    872  CD1 TRP A 284      -0.309  -8.504  -3.561  1.00 27.77           C
ANISOU  872  CD1 TRP A 284     3452   3316   3785    540   -869   -602       C
ATOM    873  CD2 TRP A 284      -0.952  -9.080  -5.641  1.00 27.61           C
ANISOU  873  CD2 TRP A 284     3767   3096   3628    558   -810   -645       C
ATOM    874  NE1 TRP A 284       0.050  -7.484  -4.420  1.00 27.62           N
ANISOU  874  NE1 TRP A 284     3440   3263   3792    311   -605   -602       N
ATOM    875  CE2 TRP A 284      -0.333  -7.810  -5.694  1.00 28.59           C
ANISOU  875  CE2 TRP A 284     3811   3254   3799    151   -522   -625       C
ATOM    876  CE3 TRP A 284      -1.434  -9.639  -6.826  1.00 25.58           C
ANISOU  876  CE3 TRP A 284     3336   2977   3407   1276   -841   -408       C
ATOM    877  CZ2 TRP A 284      -0.179  -7.094  -6.897  1.00 26.78           C
ANISOU  877  CZ2 TRP A 284     3010   3365   3799    242   -757   -910       C
ATOM    878  CZ3 TRP A 284      -1.278  -8.935  -8.015  1.00 25.15           C
ANISOU  878  CZ3 TRP A 284     2531   3174   3849    910   -774   -902       C
ATOM    879  CH2 TRP A 284      -0.652  -7.671  -8.041  1.00 24.20           C
ANISOU  879  CH2 TRP A 284     1920   3270   4003    799   -731   -706       C
ATOM    880  N   ILE A 285      -3.691 -13.114  -4.375  1.00 22.98           N
ANISOU  880  N   ILE A 285     3112   2528   3090    496  -1179     78       N
ATOM    881  CA  ILE A 285      -3.842 -14.570  -4.247  1.00 24.93           C
ANISOU  881  CA  ILE A 285     3274   2356   3843    631  -1076     77       C
ATOM    882  C   ILE A 285      -2.551 -15.155  -3.693  1.00 31.83           C
ANISOU  882  C   ILE A 285     4464   2943   4687    507   -826    220       C
ATOM    883  O   ILE A 285      -1.455 -14.699  -4.082  1.00 32.16           O
ANISOU  883  O   ILE A 285     3879   2924   5416    611  -1065    388       O
ATOM    884  CB  ILE A 285      -4.186 -15.174  -5.620  1.00 21.31           C
ANISOU  884  CB  ILE A 285     3089   1720   3289    536  -1517   -216       C
ATOM    885  CG1 ILE A 285      -5.563 -14.670  -6.078  1.00 17.01           C
ANISOU  885  CG1 ILE A 285     2183   1679   2599    463  -1257    -27       C
ATOM    886  CG2 ILE A 285      -4.179 -16.709  -5.618  1.00 27.18           C
ANISOU  886  CG2 ILE A 285     4257   1824   4247    801   -335     83       C
ATOM    887  CD1 ILE A 285      -5.835 -14.833  -7.609  1.00 17.63           C
ANISOU  887  CD1 ILE A 285     2424   1516   2757    615  -1026     11       C
ATOM    888  N   PRO A 286      -2.594 -16.157  -2.805  1.00 35.43           N
ANISOU  888  N   PRO A 286     5122   3406   4935    950   -906    434       N
ATOM    889  CA  PRO A 286      -1.346 -16.685  -2.234  1.00 39.43           C
ANISOU  889  CA  PRO A 286     5742   3882   5357   1243   -769    319       C
ATOM    890  C   PRO A 286      -0.423 -17.202  -3.329  1.00 42.59           C
ANISOU  890  C   PRO A 286     6209   4448   5526   1441   -979   -194       C
ATOM    891  O   PRO A 286      -0.847 -17.943  -4.217  1.00 43.12           O
ANISOU  891  O   PRO A 286     6652   4267   5464   1894  -1434   -547       O
ATOM    892  CB  PRO A 286      -1.829 -17.817  -1.320  1.00 38.32           C
ANISOU  892  CB  PRO A 286     5532   3750   5280   1178   -669    794       C
ATOM    893  CG  PRO A 286      -3.244 -17.454  -0.990  1.00 36.97           C
ANISOU  893  CG  PRO A 286     5408   3644   4995   1168  -1048    918       C
ATOM    894  CD  PRO A 286      -3.782 -16.805  -2.219  1.00 35.89           C
ANISOU  894  CD  PRO A 286     5283   3504   4849    975  -1016    711       C
ATOM    895  N   GLY A 287       0.846 -16.788  -3.269  1.00 43.20           N
ANISOU  895  N   GLY A 287     5840   4983   5592   1235   -971   -411       N
ATOM    896  CA  GLY A 287       1.818 -17.071  -4.309  1.00 44.56           C
ANISOU  896  CA  GLY A 287     5699   5342   5889   1523   -367   -593       C
ATOM    897  C   GLY A 287       2.095 -15.911  -5.247  1.00 45.76           C
ANISOU  897  C   GLY A 287     5487   5671   6229   1870     31   -699       C
ATOM    898  O   GLY A 287       3.064 -15.971  -6.015  1.00 47.68           O
ANISOU  898  O   GLY A 287     5790   5832   6496   2234    142   -918       O
ATOM    899  N   GLU A 288       1.294 -14.851  -5.192  1.00 45.33           N
ANISOU  899  N   GLU A 288     5129   5866   6227   1772   -168   -559       N
ATOM    900  CA  GLU A 288       1.336 -13.747  -6.141  1.00 45.18           C
ANISOU  900  CA  GLU A 288     4997   6015   6155   1625   -580   -339       C
ATOM    901  C   GLU A 288       1.858 -12.458  -5.505  1.00 48.25           C
ANISOU  901  C   GLU A 288     5516   6132   6684   1884   -498    177       C
ATOM    902  O   GLU A 288       1.802 -12.289  -4.281  1.00 48.59           O
ANISOU  902  O   GLU A 288     5773   6041   6649   2029   -482    258       O
ATOM    903  CB  GLU A 288      -0.072 -13.513  -6.708  1.00 42.23           C
ANISOU  903  CB  GLU A 288     4305   6056   5686   1139  -1201   -484       C
ATOM    904  CG  GLU A 288      -0.632 -14.752  -7.402  1.00 41.05           C
ANISOU  904  CG  GLU A 288     3791   6087   5721   1001  -1031   -407       C
ATOM    905  CD  GLU A 288      -1.282 -14.418  -8.732  1.00 41.09           C
ANISOU  905  CD  GLU A 288     3801   5998   5812    815   -195   -341       C
ATOM    906  OE1 GLU A 288      -0.730 -13.554  -9.459  1.00 37.41           O
ANISOU  906  OE1 GLU A 288     2701   5709   5805    597     69   -246       O
ATOM    907  OE2 GLU A 288      -2.351 -15.010  -9.040  1.00 42.37           O
ANISOU  907  OE2 GLU A 288     3876   6095   6129   1005   -125   -183       O
ATOM    908  N   PRO A 289       2.371 -11.506  -6.316  1.00 49.44           N
ANISOU  908  N   PRO A 289     5441   6279   7067   2096   -650    622       N
ATOM    909  CA  PRO A 289       2.540 -11.569  -7.776  1.00 52.42           C
ANISOU  909  CA  PRO A 289     6107   6364   7448   2155   -822    769       C
ATOM    910  C   PRO A 289       3.854 -12.217  -8.203  1.00 54.36           C
ANISOU  910  C   PRO A 289     6557   6421   7677   2093   -772    932       C
ATOM    911  O   PRO A 289       4.581 -12.709  -7.345  1.00 55.06           O
ANISOU  911  O   PRO A 289     6730   6435   7753   2146   -884   1194       O
ATOM    912  CB  PRO A 289       2.500 -10.092  -8.193  1.00 52.69           C
ANISOU  912  CB  PRO A 289     6219   6421   7378   2209  -1023    872       C
ATOM    913  CG  PRO A 289       3.083  -9.360  -7.008  1.00 50.43           C
ANISOU  913  CG  PRO A 289     5567   6392   7203   2505  -1200    864       C
ATOM    914  CD  PRO A 289       2.697 -10.169  -5.781  1.00 49.08           C
ANISOU  914  CD  PRO A 289     5177   6388   7084   2301   -947    721       C
ATOM    915  N   ASN A 295       5.430 -10.612 -19.943  1.00 51.00           N
ANISOU  915  N   ASN A 295     4907   6368   8104  -1185   1354   -183       N
ATOM    916  CA  ASN A 295       5.987  -9.366 -20.473  1.00 55.25           C
ANISOU  916  CA  ASN A 295     6498   6488   8007   -666   1384     11       C
ATOM    917  C   ASN A 295       5.189  -8.104 -20.101  1.00 53.18           C
ANISOU  917  C   ASN A 295     6482   6128   7596   -572   1339    248       C
ATOM    918  O   ASN A 295       5.765  -7.059 -19.756  1.00 53.14           O
ANISOU  918  O   ASN A 295     6530   5970   7688  -1614   1475    383       O
ATOM    919  CB  ASN A 295       6.124  -9.468 -21.989  1.00 59.07           C
ANISOU  919  CB  ASN A 295     7502   6780   8162   -447   1147    -12       C
ATOM    920  CG  ASN A 295       7.567  -9.624 -22.419  1.00 62.96           C
ANISOU  920  CG  ASN A 295     8538   6953   8431   -201    764    -94       C
ATOM    921  OD1 ASN A 295       8.146 -10.703 -22.299  1.00 64.60           O
ANISOU  921  OD1 ASN A 295     9084   6970   8491   -172    319   -136       O
ATOM    922  ND2 ASN A 295       8.165  -8.536 -22.903  1.00 63.69           N
ANISOU  922  ND2 ASN A 295     8640   7027   8530   -200    773    -96       N
ATOM    923  N   GLU A 296       3.866  -8.202 -20.169  1.00 50.74           N
ANISOU  923  N   GLU A 296     6526   5826   6928    381   1432    273       N
ATOM    924  CA  GLU A 296       2.966  -7.143 -19.727  1.00 46.81           C
ANISOU  924  CA  GLU A 296     6168   5431   6186   1280   1750    378       C
ATOM    925  C   GLU A 296       2.324  -7.582 -18.414  1.00 40.19           C
ANISOU  925  C   GLU A 296     5265   4728   5276   1262   2193    171       C
ATOM    926  O   GLU A 296       1.859  -8.725 -18.321  1.00 42.90           O
ANISOU  926  O   GLU A 296     6236   4873   5192    973   2888   -359       O
ATOM    927  CB  GLU A 296       1.888  -6.877 -20.785  1.00 47.93           C
ANISOU  927  CB  GLU A 296     6615   5606   5989   1430   1499    542       C
ATOM    928  CG  GLU A 296       2.370  -6.317 -22.141  1.00 50.39           C
ANISOU  928  CG  GLU A 296     7192   5657   6296   1026   1549    523       C
ATOM    929  CD  GLU A 296       1.271  -6.416 -23.209  1.00 52.94           C
ANISOU  929  CD  GLU A 296     7624   5719   6770    563   1715    552       C
ATOM    930  OE1 GLU A 296       0.398  -7.296 -23.061  1.00 54.00           O
ANISOU  930  OE1 GLU A 296     7700   5850   6967    142   1226    405       O
ATOM    931  OE2 GLU A 296       1.266  -5.634 -24.188  1.00 52.90           O
ANISOU  931  OE2 GLU A 296     7577   5616   6907    688   1904    654       O
ATOM    932  N   HIS A 297       2.300  -6.703 -17.397  1.00 31.90           N
ANISOU  932  N   HIS A 297     3592   3766   4763   1500    754     87       N
ATOM    933  CA  HIS A 297       1.729  -7.059 -16.085  1.00 24.74           C
ANISOU  933  CA  HIS A 297     2239   3198   3965    969   -224   -294       C
ATOM    934  C   HIS A 297       0.578  -6.152 -15.677  1.00 21.85           C
ANISOU  934  C   HIS A 297     2093   2710   3498    444   -109    -64       C
ATOM    935  O   HIS A 297       0.796  -4.962 -15.419  1.00 20.48           O
ANISOU  935  O   HIS A 297     2252   2405   3124    411    637     55       O
ATOM    936  CB  HIS A 297       2.764  -6.989 -14.976  1.00 27.74           C
ANISOU  936  CB  HIS A 297     2449   3329   4762    986   -281   -901       C
ATOM    937  CG  HIS A 297       3.853  -7.984 -15.122  1.00 30.68           C
ANISOU  937  CG  HIS A 297     2683   3618   5357   1298    -25   -874       C
ATOM    938  ND1 HIS A 297       3.941  -9.105 -14.333  1.00 31.59           N
ANISOU  938  ND1 HIS A 297     2614   3809   5580   1258    297  -1002       N
ATOM    939  CD2 HIS A 297       4.894  -8.033 -15.980  1.00 31.96           C
ANISOU  939  CD2 HIS A 297     2560   3785   5796   1421    237   -740       C
ATOM    940  CE1 HIS A 297       5.000  -9.808 -14.700  1.00 35.89           C
ANISOU  940  CE1 HIS A 297     3500   3998   6141   1184   1387   -846       C
ATOM    941  NE2 HIS A 297       5.593  -9.180 -15.699  1.00 36.02           N
ANISOU  941  NE2 HIS A 297     3533   3910   6245   1248   1028   -766       N
ATOM    942  N   CYS A 298      -0.599  -6.754 -15.457  1.00 19.02           N
ANISOU  942  N   CYS A 298     1787   2468   2970   -135   -294   -120       N
ATOM    943  CA  CYS A 298      -1.835  -6.065 -15.084  1.00 18.25           C
ANISOU  943  CA  CYS A 298     1543   2257   3134   -235     12    295       C
ATOM    944  C   CYS A 298      -2.580  -6.915 -14.058  1.00 20.22           C
ANISOU  944  C   CYS A 298     2235   2351   3097     -2    446   -229       C
ATOM    945  O   CYS A 298      -2.614  -8.135 -14.187  1.00 20.89           O
ANISOU  945  O   CYS A 298     2542   2239   3155   -327   -503     20       O
ATOM    946  CB  CYS A 298      -2.699  -5.834 -16.336  1.00 21.90           C
ANISOU  946  CB  CYS A 298     2409   2122   3791    211    441    557       C
ATOM    947  SG  CYS A 298      -2.014  -4.536 -17.450  1.00 24.32           S
ANISOU  947  SG  CYS A 298     2319   2443   4477    414    696    378       S
ATOM    948  N   ALA A 299      -3.176  -6.283 -13.036  1.00 18.10           N
ANISOU  948  N   ALA A 299     1748   2262   2869   -260    397   -379       N
ATOM    949  CA  ALA A 299      -3.878  -7.039 -12.011  1.00 16.69           C
ANISOU  949  CA  ALA A 299     1998   1953   2389   -729    -15   -275       C
ATOM    950  C   ALA A 299      -5.344  -7.234 -12.380  1.00 17.62           C
ANISOU  950  C   ALA A 299     2328   1807   2561   -637    301    -44       C
ATOM    951  O   ALA A 299      -5.985  -6.332 -12.940  1.00 19.39           O
ANISOU  951  O   ALA A 299     2865   1900   2602   -800    494   -233       O
ATOM    952  CB  ALA A 299      -3.776  -6.341 -10.657  1.00 20.53           C
ANISOU  952  CB  ALA A 299     2939   2340   2523   -972   -292   -528       C
ATOM    953  N   ASN A 300      -5.885  -8.424 -12.058  1.00 16.28           N
ANISOU  953  N   ASN A 300     1736   1715   2734   -537   -119     -5       N
ATOM    954  CA  ASN A 300      -7.319  -8.659 -12.168  1.00 15.76           C
ANISOU  954  CA  ASN A 300     1929   1632   2427   -465     13     15       C
ATOM    955  C   ASN A 300      -7.809  -9.338 -10.898  1.00 16.17           C
ANISOU  955  C   ASN A 300     1857   1648   2639   -292    113    305       C
ATOM    956  O   ASN A 300      -7.084 -10.131 -10.277  1.00 19.05           O
ANISOU  956  O   ASN A 300     2563   1614   3060    -73    234   -104       O
ATOM    957  CB  ASN A 300      -7.695  -9.528 -13.409  1.00 15.02           C
ANISOU  957  CB  ASN A 300     1956   1464   2285   -280   -303     48       C
ATOM    958  CG  ASN A 300      -6.989 -10.864 -13.433  1.00 16.71           C
ANISOU  958  CG  ASN A 300     2444   1481   2425   -513    136   -105       C
ATOM    959  OD1 ASN A 300      -7.597 -11.900 -13.141  1.00 16.67           O
ANISOU  959  OD1 ASN A 300     2341   1312   2681   -495     97   -169       O
ATOM    960  ND2 ASN A 300      -5.702 -10.859 -13.787  1.00 17.49           N
ANISOU  960  ND2 ASN A 300     2674   1601   2369    -47    558      8       N
ATOM    961  N   ILE A 301      -9.040  -9.015 -10.501  1.00 13.72           N
ANISOU  961  N   ILE A 301     1206   1683   2325   -108    204    367       N
ATOM    962  CA  ILE A 301      -9.685  -9.716  -9.388  1.00 14.26           C
ANISOU  962  CA  ILE A 301     1264   1862   2292   -370      6    -82       C
ATOM    963  C   ILE A 301     -10.343 -10.963  -9.952  1.00 14.04           C
ANISOU  963  C   ILE A 301     1826   1387   2122   -463     98    -11       C
ATOM    964  O   ILE A 301     -11.115 -10.879 -10.905  1.00 15.61           O
ANISOU  964  O   ILE A 301     2356   1394   2182   -130     49   -123       O
ATOM    965  CB  ILE A 301     -10.730  -8.825  -8.697  1.00 20.54           C
ANISOU  965  CB  ILE A 301     2909   2080   2816    106   1051     -5       C
ATOM    966  CG1 ILE A 301     -10.056  -7.649  -8.031  1.00 24.88           C
ANISOU  966  CG1 ILE A 301     3761   2383   3310     89   1562    -43       C
ATOM    967  CG2 ILE A 301     -11.577  -9.656  -7.669  1.00 21.75           C
ANISOU  967  CG2 ILE A 301     3458   2177   2627    935   1161    456       C
ATOM    968  CD1 ILE A 301     -11.046  -6.769  -7.293  1.00 24.40           C
ANISOU  968  CD1 ILE A 301     3068   2343   3859    242   1750   -535       C
ATOM    969  N   ARG A 302     -10.050 -12.128  -9.377  1.00 14.84           N
ANISOU  969  N   ARG A 302     2324   1293   2022   -115    197    152       N
ATOM    970  CA  ARG A 302     -10.577 -13.313 -10.042  1.00 15.53           C
ANISOU  970  CA  ARG A 302     2709   1258   1935   -400    575    160       C
ATOM    971  C   ARG A 302     -11.019 -14.411  -9.077  1.00 17.61           C
ANISOU  971  C   ARG A 302     3275   1341   2073   -516    281    241       C
ATOM    972  O   ARG A 302     -11.174 -15.559  -9.503  1.00 20.39           O
ANISOU  972  O   ARG A 302     4435   1398   1915   -568    690    119       O
ATOM    973  CB  ARG A 302      -9.526 -13.877 -11.014  1.00 14.09           C
ANISOU  973  CB  ARG A 302     1565   1304   2487    -27    374     11       C
ATOM    974  CG  ARG A 302      -8.194 -14.321 -10.329  1.00 15.22           C
ANISOU  974  CG  ARG A 302     1801   1433   2550    201   -321    -21       C
ATOM    975  CD  ARG A 302      -7.373 -15.277 -11.239  1.00 16.08           C
ANISOU  975  CD  ARG A 302     2196   1486   2429    494    -32    355       C
ATOM    976  NE  ARG A 302      -7.246 -14.681 -12.569  1.00 17.14           N
ANISOU  976  NE  ARG A 302     2198   1738   2576      9    129    -12       N
ATOM    977  CZ  ARG A 302      -7.353 -15.333 -13.719  1.00 18.70           C
ANISOU  977  CZ  ARG A 302     2529   1785   2791    174     -0    404       C
ATOM    978  NH1 ARG A 302      -7.349 -16.668 -13.771  1.00 22.01           N
ANISOU  978  NH1 ARG A 302     3381   1626   3355    165    428    903       N
ATOM    979  NH2 ARG A 302      -7.496 -14.632 -14.836  1.00 19.36           N
ANISOU  979  NH2 ARG A 302     2732   2169   2455    224   -475    241       N
ATOM    980  N   VAL A 303     -11.211 -14.102  -7.803  1.00 16.03           N
ANISOU  980  N   VAL A 303     2347   1503   2241   -256     30    323       N
ATOM    981  CA  VAL A 303     -11.693 -15.076  -6.834  1.00 16.90           C
ANISOU  981  CA  VAL A 303     2365   1694   2362   -267    260    532       C
ATOM    982  C   VAL A 303     -12.739 -14.377  -5.984  1.00 16.14           C
ANISOU  982  C   VAL A 303     1904   1943   2284    215    468    524       C
ATOM    983  O   VAL A 303     -12.644 -13.172  -5.716  1.00 18.35           O
ANISOU  983  O   VAL A 303     2795   1588   2590    209     88     58       O
ATOM    984  CB  VAL A 303     -10.545 -15.646  -5.939  1.00 20.50           C
ANISOU  984  CB  VAL A 303     3179   1651   2960   -431    958     74       C
ATOM    985  CG1 VAL A 303     -11.057 -16.792  -4.996  1.00 20.90           C
ANISOU  985  CG1 VAL A 303     3606   1532   2802   -382    734    330       C
ATOM    986  CG2 VAL A 303      -9.314 -16.080  -6.786  1.00 16.99           C
ANISOU  986  CG2 VAL A 303     2154   1478   2824   -346    210   -427       C
ATOM    987  N  ASER A 304     -13.729 -15.150  -5.526  0.28 17.04           N
ANISOU  987  N  ASER A 304     1953   2271   2252    312    674    647       N
ATOM    988  CA ASER A 304     -14.750 -14.645  -4.600  0.28 19.17           C
ANISOU  988  CA ASER A 304     2452   2562   2270    534    844    678       C
ATOM    989  C  ASER A 304     -14.225 -14.724  -3.166  0.28 21.20           C
ANISOU  989  C  ASER A 304     3071   2646   2337    352    930    428       C
ATOM    990  O  ASER A 304     -14.740 -15.448  -2.310  0.28 22.56           O
ANISOU  990  O  ASER A 304     3481   2697   2392    286   1070    341       O
ATOM    991  CB ASER A 304     -16.044 -15.426  -4.753  0.28 19.24           C
ANISOU  991  CB ASER A 304     2245   2819   2244    851   1009    935       C
ATOM    992  OG ASER A 304     -16.496 -15.386  -6.087  0.28 18.87           O
ANISOU  992  OG ASER A 304     2110   2917   2141    911    951   1149       O
ATOM    993  N  BSER A 304     -13.764 -15.123  -5.566  0.72 16.93           N
ANISOU  993  N  BSER A 304     1690   2429   2315   -130   1039    292       N
ATOM    994  CA BSER A 304     -14.745 -14.535  -4.638  0.72 21.69           C
ANISOU  994  CA BSER A 304     2924   2738   2582    180   1245    -11       C
ATOM    995  C  BSER A 304     -14.239 -14.700  -3.204  0.72 23.59           C
ANISOU  995  C  BSER A 304     3561   2753   2650    195   1481     81       C
ATOM    996  O  BSER A 304     -14.765 -15.474  -2.394  0.72 25.82           O
ANISOU  996  O  BSER A 304     4285   2775   2751     86   1471   -234       O
ATOM    997  CB BSER A 304     -16.125 -15.144  -4.833  0.72 23.31           C
ANISOU  997  CB BSER A 304     2998   3123   2735    181   1269   -193       C
ATOM    998  OG BSER A 304     -17.087 -14.440  -4.049  0.72 25.59           O
ANISOU  998  OG BSER A 304     3734   3260   2729   -370    830   -433       O
ATOM    999  N   ALA A 305     -13.179 -13.941  -2.914  1.00 20.30           N
ANISOU  999  N   ALA A 305     3001   2599   2112    208    211    144       N
ATOM   1000  CA  ALA A 305     -12.479 -13.970  -1.643  1.00 21.62           C
ANISOU 1000  CA  ALA A 305     3354   2778   2082    449   -203     78       C
ATOM   1001  C   ALA A 305     -11.625 -12.715  -1.518  1.00 21.86           C
ANISOU 1001  C   ALA A 305     3592   3040   1673    555   -186     23       C
ATOM   1002  O   ALA A 305     -11.320 -12.044  -2.508  1.00 21.21           O
ANISOU 1002  O   ALA A 305     3102   2963   1992    314   -214   -299       O
ATOM   1003  CB  ALA A 305     -11.607 -15.224  -1.514  1.00 24.48           C
ANISOU 1003  CB  ALA A 305     3588   2898   2815    710   -377    -48       C
ATOM   1004  N   LEU A 306     -11.249 -12.408  -0.274  1.00 22.70           N
ANISOU 1004  N   LEU A 306     3647   3325   1652    718   -746    152       N
ATOM   1005  CA  LEU A 306     -10.372 -11.270  -0.007  1.00 25.57           C
ANISOU 1005  CA  LEU A 306     4123   3457   2137    561   -286     49       C
ATOM   1006  C   LEU A 306      -9.051 -11.403  -0.754  1.00 25.32           C
ANISOU 1006  C   LEU A 306     3935   3315   2371    287    -18    194       C
ATOM   1007  O   LEU A 306      -8.571 -10.440  -1.362  1.00 25.76           O
ANISOU 1007  O   LEU A 306     3653   3129   3006    -96    312    310       O
ATOM   1008  CB  LEU A 306     -10.136 -11.153   1.499  1.00 30.02           C
ANISOU 1008  CB  LEU A 306     5093   3864   2451    306   -402   -286       C
ATOM   1009  CG  LEU A 306     -10.127  -9.774   2.128  1.00 35.49           C
ANISOU 1009  CG  LEU A 306     6246   4246   2993    958    -56      2       C
ATOM   1010  CD1 LEU A 306     -11.243  -8.896   1.587  1.00 35.17           C
ANISOU 1010  CD1 LEU A 306     6102   4297   2963    875     25   -200       C
ATOM   1011  CD2 LEU A 306     -10.259  -9.981   3.631  1.00 38.19           C
ANISOU 1011  CD2 LEU A 306     6929   4342   3238   1497   -302    372       C
ATOM   1012  N   LYS A 307      -8.453 -12.589  -0.730  1.00 24.77           N
ANISOU 1012  N   LYS A 307     4072   3309   2031    438   -586    227       N
ATOM   1013  CA  LYS A 307      -7.237 -12.843  -1.500  1.00 23.32           C
ANISOU 1013  CA  LYS A 307     3688   3410   1761    661  -1002    492       C
ATOM   1014  C   LYS A 307      -7.638 -13.199  -2.934  1.00 22.92           C
ANISOU 1014  C   LYS A 307     3731   2864   2113    440   -230    288       C
ATOM   1015  O   LYS A 307      -7.921 -14.359  -3.264  1.00 25.01           O
ANISOU 1015  O   LYS A 307     3685   3076   2742    394   -344    534       O
ATOM   1016  CB  LYS A 307      -6.409 -13.938  -0.844  1.00 27.79           C
ANISOU 1016  CB  LYS A 307     4805   3812   1943    435   -829    521       C
ATOM   1017  CG  LYS A 307      -5.945 -13.544   0.547  1.00 31.37           C
ANISOU 1017  CG  LYS A 307     5327   4319   2274    450  -1286    521       C
ATOM   1018  CD  LYS A 307      -4.830 -14.436   1.045  1.00 36.72           C
ANISOU 1018  CD  LYS A 307     6043   4731   3178    444  -1085    277       C
ATOM   1019  CE  LYS A 307      -4.349 -13.985   2.415  1.00 40.34           C
ANISOU 1019  CE  LYS A 307     6412   4984   3933    156   -741    139       C
ATOM   1020  NZ  LYS A 307      -3.169 -13.077   2.318  1.00 43.30           N
ANISOU 1020  NZ  LYS A 307     6811   5075   4564    -43   -104    211       N
ATOM   1021  N   SER A 308      -7.681 -12.179  -3.809  1.00 19.86           N
ANISOU 1021  N   SER A 308     3666   2084   1797    -56    -51    352       N
ATOM   1022  CA  SER A 308      -8.256 -12.399  -5.134  1.00 18.03           C
ANISOU 1022  CA  SER A 308     3002   1734   2113     37   -193    174       C
ATOM   1023  C   SER A 308      -7.533 -11.720  -6.292  1.00 18.30           C
ANISOU 1023  C   SER A 308     3244   1560   2151    125     69    189       C
ATOM   1024  O   SER A 308      -7.957 -11.915  -7.441  1.00 18.27           O
ANISOU 1024  O   SER A 308     3211   1315   2418    748    521    319       O
ATOM   1025  CB  SER A 308      -9.735 -11.966  -5.127  1.00 17.20           C
ANISOU 1025  CB  SER A 308     2440   1747   2349    353   -147   -217       C
ATOM   1026  OG  SER A 308      -9.867 -10.666  -4.585  1.00 19.26           O
ANISOU 1026  OG  SER A 308     2685   2152   2480    717     58   -154       O
ATOM   1027  N   TRP A 309      -6.453 -10.961  -6.049  1.00 16.51           N
ANISOU 1027  N   TRP A 309     2246   1606   2419   -266    -22    161       N
ATOM   1028  CA  TRP A 309      -5.739 -10.280  -7.133  1.00 14.86           C
ANISOU 1028  CA  TRP A 309     1857   1206   2585   -136     98    -29       C
ATOM   1029  C   TRP A 309      -4.760 -11.235  -7.807  1.00 18.54           C
ANISOU 1029  C   TRP A 309     2693   1538   2813    218     -1    -44       C
ATOM   1030  O   TRP A 309      -3.934 -11.865  -7.126  1.00 21.15           O
ANISOU 1030  O   TRP A 309     3088   1830   3119    -72   -537   -121       O
ATOM   1031  CB  TRP A 309      -4.913  -9.100  -6.626  1.00 16.01           C
ANISOU 1031  CB  TRP A 309     2319   1055   2711    494   -766    -81       C
ATOM   1032  CG  TRP A 309      -5.684  -7.945  -6.033  1.00 17.36           C
ANISOU 1032  CG  TRP A 309     2440   1426   2731   -121   -192   -443       C
ATOM   1033  CD1 TRP A 309      -7.047  -7.805  -5.913  1.00 20.12           C
ANISOU 1033  CD1 TRP A 309     3454   1605   2587    285   -319   -327       C
ATOM   1034  CD2 TRP A 309      -5.101  -6.757  -5.489  1.00 18.53           C
ANISOU 1034  CD2 TRP A 309     2534   1445   3063   -428    -24   -442       C
ATOM   1035  NE1 TRP A 309      -7.335  -6.589  -5.300  1.00 20.03           N
ANISOU 1035  NE1 TRP A 309     3218   1551   2841   -137   -762   -202       N
ATOM   1036  CE2 TRP A 309      -6.156  -5.939  -5.035  1.00 18.27           C
ANISOU 1036  CE2 TRP A 309     2317   1432   3194   -621   -523   -202       C
ATOM   1037  CE3 TRP A 309      -3.775  -6.322  -5.317  1.00 18.87           C
ANISOU 1037  CE3 TRP A 309     2380   1612   3180    182     16   -161       C
ATOM   1038  CZ2 TRP A 309      -5.930  -4.708  -4.424  1.00 19.45           C
ANISOU 1038  CZ2 TRP A 309     2182   1663   3545   -733   -319      1       C
ATOM   1039  CZ3 TRP A 309      -3.549  -5.090  -4.732  1.00 19.71           C
ANISOU 1039  CZ3 TRP A 309     2320   1751   3417    160   -343   -179       C
ATOM   1040  CH2 TRP A 309      -4.617  -4.302  -4.283  1.00 20.10           C
ANISOU 1040  CH2 TRP A 309     1890   1948   3801    -47   -199     53       C
ATOM   1041  N   ASN A 310      -4.782 -11.239  -9.144  1.00 18.64           N
ANISOU 1041  N   ASN A 310     2809   1882   2391     -3   -225    -63       N
ATOM   1042  CA  ASN A 310      -3.926 -12.030 -10.017  1.00 19.13           C
ANISOU 1042  CA  ASN A 310     2694   1796   2778   -244    252   -495       C
ATOM   1043  C   ASN A 310      -3.106 -11.095 -10.905  1.00 20.01           C
ANISOU 1043  C   ASN A 310     2192   2034   3378   -336     76   -526       C
ATOM   1044  O   ASN A 310      -3.606 -10.057 -11.362  1.00 21.98           O
ANISOU 1044  O   ASN A 310     2937   2171   3242   -362    453   -320       O
ATOM   1045  CB  ASN A 310      -4.798 -12.957 -10.907  1.00 17.85           C
ANISOU 1045  CB  ASN A 310     2290   1636   2855   -141    -37   -897       C
ATOM   1046  CG  ASN A 310      -4.019 -13.638 -12.032  1.00 23.97           C
ANISOU 1046  CG  ASN A 310     3641   1790   3679    317    589   -392       C
ATOM   1047  OD1 ASN A 310      -4.182 -13.302 -13.235  1.00 23.58           O
ANISOU 1047  OD1 ASN A 310     3883   1715   3361    424    872   -318       O
ATOM   1048  ND2 ASN A 310      -3.210 -14.638 -11.660  1.00 22.24           N
ANISOU 1048  ND2 ASN A 310     2984   1478   3989    568   -115   -510       N
ATOM   1049  N   ASP A 311      -1.863 -11.467 -11.167  1.00 19.71           N
ANISOU 1049  N   ASP A 311     1490   2223   3777   -155   -694   -130       N
ATOM   1050  CA  ASP A 311      -0.997 -10.729 -12.086  1.00 23.04           C
ANISOU 1050  CA  ASP A 311     1905   2287   4562   -206    -42   -610       C
ATOM   1051  C   ASP A 311      -1.082 -11.420 -13.443  1.00 23.76           C
ANISOU 1051  C   ASP A 311     2811   1885   4333    114      4   -791       C
ATOM   1052  O   ASP A 311      -0.601 -12.552 -13.603  1.00 27.10           O
ANISOU 1052  O   ASP A 311     3562   1775   4961    835    208   -701       O
ATOM   1053  CB  ASP A 311       0.434 -10.696 -11.551  1.00 24.74           C
ANISOU 1053  CB  ASP A 311     1729   2474   5196   -314   -148   -874       C
ATOM   1054  CG  ASP A 311       1.439 -10.131 -12.554  1.00 30.54           C
ANISOU 1054  CG  ASP A 311     2945   2735   5923    297    177   -773       C
ATOM   1055  OD1 ASP A 311       1.048  -9.618 -13.638  1.00 31.25           O
ANISOU 1055  OD1 ASP A 311     3169   2690   6016    284    337   -716       O
ATOM   1056  OD2 ASP A 311       2.646 -10.195 -12.241  1.00 33.54           O
ANISOU 1056  OD2 ASP A 311     3537   2825   6380    805    517   -870       O
ATOM   1057  N   GLY A 312      -1.727 -10.767 -14.402  1.00 26.48           N
ANISOU 1057  N   GLY A 312     3935   1965   4163   -912   1483   -543       N
ATOM   1058  CA  GLY A 312      -2.006 -11.397 -15.677  1.00 30.53           C
ANISOU 1058  CA  GLY A 312     5152   2159   4288   -367   1478   -317       C
ATOM   1059  C   GLY A 312      -1.575 -10.578 -16.882  1.00 29.04           C
ANISOU 1059  C   GLY A 312     4715   2074   4246     40   1427    -29       C
ATOM   1060  O   GLY A 312      -1.408  -9.359 -16.798  1.00 28.70           O
ANISOU 1060  O   GLY A 312     4436   1898   4570   -275   1832     -3       O
ATOM   1061  N   PRO A 313      -1.390 -11.234 -18.035  1.00 25.65           N
ANISOU 1061  N   PRO A 313     4151   1874   3722    918    782    138       N
ATOM   1062  CA  PRO A 313      -0.951 -10.504 -19.235  1.00 25.54           C
ANISOU 1062  CA  PRO A 313     3901   2124   3677   1001   1165    155       C
ATOM   1063  C   PRO A 313      -1.988  -9.494 -19.691  1.00 27.73           C
ANISOU 1063  C   PRO A 313     4405   2406   3724    668   1314     26       C
ATOM   1064  O   PRO A 313      -3.156  -9.842 -19.902  1.00 27.60           O
ANISOU 1064  O   PRO A 313     4123   2475   3891    827   1499    -88       O
ATOM   1065  CB  PRO A 313      -0.767 -11.613 -20.273  1.00 24.92           C
ANISOU 1065  CB  PRO A 313     4104   1832   3531    744    972    252       C
ATOM   1066  CG  PRO A 313      -0.540 -12.843 -19.480  1.00 23.29           C
ANISOU 1066  CG  PRO A 313     3588   1680   3581     18    777    300       C
ATOM   1067  CD  PRO A 313      -1.390 -12.695 -18.257  1.00 25.70           C
ANISOU 1067  CD  PRO A 313     4379   1760   3625    858    871   -130       C
ATOM   1068  N   CYS A 314      -1.539  -8.240 -19.876  1.00 25.82           N
ANISOU 1068  N   CYS A 314     3813   2479   3517     35    977    -15       N
ATOM   1069  CA  CYS A 314      -2.450  -7.138 -20.186  1.00 24.10           C
ANISOU 1069  CA  CYS A 314     3127   2397   3633     50    414   -113       C
ATOM   1070  C   CYS A 314      -3.260  -7.356 -21.468  1.00 22.83           C
ANISOU 1070  C   CYS A 314     3205   2299   3172    204   1000     -4       C
ATOM   1071  O   CYS A 314      -4.344  -6.764 -21.603  1.00 21.71           O
ANISOU 1071  O   CYS A 314     3415   1792   3043    -58   1010    304       O
ATOM   1072  CB  CYS A 314      -1.663  -5.811 -20.253  1.00 25.30           C
ANISOU 1072  CB  CYS A 314     2749   2630   4234   -312    697    117       C
ATOM   1073  SG  CYS A 314      -0.670  -5.424 -18.726  1.00 26.52           S
ANISOU 1073  SG  CYS A 314     2379   2563   5137   -113    626    -67       S
ATOM   1074  N  AASP A 315      -2.776  -8.188 -22.396  0.55 22.83           N
ANISOU 1074  N  AASP A 315     3100   2338   3237    122    584   -250       N
ATOM   1075  CA AASP A 315      -3.494  -8.460 -23.635  0.55 25.43           C
ANISOU 1075  CA AASP A 315     3574   2629   3460     14   1068   -306       C
ATOM   1076  C  AASP A 315      -4.478  -9.632 -23.515  0.55 25.49           C
ANISOU 1076  C  AASP A 315     3760   2603   3322   -473    805   -451       C
ATOM   1077  O  AASP A 315      -4.975 -10.113 -24.538  0.55 29.03           O
ANISOU 1077  O  AASP A 315     5074   2762   3195   -409   1210   -672       O
ATOM   1078  CB AASP A 315      -2.506  -8.703 -24.796  0.55 29.20           C
ANISOU 1078  CB AASP A 315     4173   3099   3824    342   1616    -74       C
ATOM   1079  CG AASP A 315      -1.520  -9.856 -24.538  0.55 32.51           C
ANISOU 1079  CG AASP A 315     4708   3433   4214    717   1990    -45       C
ATOM   1080  OD1AASP A 315      -1.324 -10.270 -23.377  0.55 32.44           O
ANISOU 1080  OD1AASP A 315     4328   3622   4377    712   1793    120       O
ATOM   1081  OD2AASP A 315      -0.903 -10.331 -25.523  0.55 37.25           O
ANISOU 1081  OD2AASP A 315     5992   3516   4647    737   1776   -185       O
ATOM   1082  N  BASP A 315      -2.772  -8.179 -22.409  0.45 21.96           N
ANISOU 1082  N  BASP A 315     3007   2330   3007    247    754   -254       N
ATOM   1083  CA BASP A 315      -3.505  -8.459 -23.643  0.45 22.75           C
ANISOU 1083  CA BASP A 315     3151   2562   2932    232   1213   -397       C
ATOM   1084  C  BASP A 315      -4.686  -9.409 -23.446  0.45 21.84           C
ANISOU 1084  C  BASP A 315     2963   2434   2900     87   1028   -558       C
ATOM   1085  O  BASP A 315      -5.514  -9.536 -24.359  0.45 20.25           O
ANISOU 1085  O  BASP A 315     2774   2418   2502    546   1186   -605       O
ATOM   1086  CB BASP A 315      -2.582  -9.075 -24.709  0.45 25.28           C
ANISOU 1086  CB BASP A 315     3745   3024   2837    228   1597   -248       C
ATOM   1087  CG BASP A 315      -1.535  -8.106 -25.227  0.45 27.99           C
ANISOU 1087  CG BASP A 315     4359   3299   2979    227   1434   -284       C
ATOM   1088  OD1BASP A 315      -1.562  -6.915 -24.850  0.45 25.70           O
ANISOU 1088  OD1BASP A 315     3915   3431   2419    400    561   -384       O
ATOM   1089  OD2BASP A 315      -0.674  -8.550 -26.020  0.45 33.27           O
ANISOU 1089  OD2BASP A 315     5736   3478   3427   -136   1497   -200       O
ATOM   1090  N   ASN A 316      -4.783 -10.084 -22.301  1.00 23.00           N
ANISOU 1090  N   ASN A 316     3140   2449   3152   -438    329   -424       N
ATOM   1091  CA  ASN A 316      -5.896 -11.015 -22.081  1.00 23.85           C
ANISOU 1091  CA  ASN A 316     3867   2190   3005   -275    541   -644       C
ATOM   1092  C   ASN A 316      -7.205 -10.238 -22.137  1.00 21.19           C
ANISOU 1092  C   ASN A 316     3109   2426   2515      8    347   -262       C
ATOM   1093  O   ASN A 316      -7.244  -9.060 -21.776  1.00 22.28           O
ANISOU 1093  O   ASN A 316     3540   2297   2628    193    340    124       O
ATOM   1094  CB  ASN A 316      -5.770 -11.698 -20.717  1.00 26.98           C
ANISOU 1094  CB  ASN A 316     4698   1936   3618   -355   1070   -484       C
ATOM   1095  CG  ASN A 316      -4.788 -12.859 -20.729  1.00 32.86           C
ANISOU 1095  CG  ASN A 316     5377   2529   4579     15    778    -79       C
ATOM   1096  OD1 ASN A 316      -4.155 -13.147 -21.758  1.00 34.55           O
ANISOU 1096  OD1 ASN A 316     5515   2506   5107    508    310   -501       O
ATOM   1097  ND2 ASN A 316      -4.657 -13.536 -19.589  1.00 37.09           N
ANISOU 1097  ND2 ASN A 316     5994   2808   5291    -76   1308    330       N
ATOM   1098  N   THR A 317      -8.293 -10.878 -22.585  1.00 22.86           N
ANISOU 1098  N   THR A 317     3764   2583   2339    139    999   -291       N
ATOM   1099  CA  THR A 317      -9.579 -10.172 -22.669  1.00 23.84           C
ANISOU 1099  CA  THR A 317     3765   2781   2510    -78    782   -172       C
ATOM   1100  C   THR A 317     -10.480 -10.580 -21.496  1.00 20.49           C
ANISOU 1100  C   THR A 317     3296   2395   2095   -237    592    -60       C
ATOM   1101  O   THR A 317     -10.945 -11.725 -21.429  1.00 22.08           O
ANISOU 1101  O   THR A 317     3869   2189   2333   -568   1097     10       O
ATOM   1102  CB  THR A 317     -10.274 -10.389 -24.017  1.00 23.50           C
ANISOU 1102  CB  THR A 317     3938   2987   2005   -731    418   -589       C
ATOM   1103  OG1 THR A 317     -10.494 -11.780 -24.270  1.00 28.17           O
ANISOU 1103  OG1 THR A 317     4400   3578   2725   -787    -29   -178       O
ATOM   1104  CG2 THR A 317      -9.412  -9.861 -25.138  1.00 24.34           C
ANISOU 1104  CG2 THR A 317     3801   3219   2229   -849    414   -760       C
ATOM   1105  N   PHE A 318     -10.736  -9.638 -20.573  1.00 16.16           N
ANISOU 1105  N   PHE A 318     1716   2114   2311   -101     -5    -36       N
ATOM   1106  CA  PHE A 318     -11.547  -9.910 -19.393  1.00 15.09           C
ANISOU 1106  CA  PHE A 318     1491   1897   2345    654   -541    202       C
ATOM   1107  C   PHE A 318     -12.610  -8.814 -19.252  1.00 16.28           C
ANISOU 1107  C   PHE A 318     2000   1837   2348    163   -403     62       C
ATOM   1108  O   PHE A 318     -12.453  -7.699 -19.772  1.00 16.60           O
ANISOU 1108  O   PHE A 318     2752   1978   1579   -496   -301    351       O
ATOM   1109  CB  PHE A 318     -10.730  -9.902 -18.070  1.00 12.75           C
ANISOU 1109  CB  PHE A 318     1363   1605   1876    503   -665    220       C
ATOM   1110  CG  PHE A 318      -9.674 -10.981 -17.947  1.00 15.78           C
ANISOU 1110  CG  PHE A 318     1983   1558   2456     27   -690    497       C
ATOM   1111  CD1 PHE A 318      -9.915 -12.279 -18.367  1.00 17.38           C
ANISOU 1111  CD1 PHE A 318     2664   1439   2501    401   -369    300       C
ATOM   1112  CD2 PHE A 318      -8.461 -10.695 -17.345  1.00 16.56           C
ANISOU 1112  CD2 PHE A 318     2254   1492   2547    -81   -497    654       C
ATOM   1113  CE1 PHE A 318      -8.933 -13.277 -18.201  1.00 18.69           C
ANISOU 1113  CE1 PHE A 318     2856   1533   2712     74   -100    483       C
ATOM   1114  CE2 PHE A 318      -7.479 -11.674 -17.189  1.00 17.30           C
ANISOU 1114  CE2 PHE A 318     2424   1358   2790   -346    200    551       C
ATOM   1115  CZ  PHE A 318      -7.718 -12.963 -17.612  1.00 18.53           C
ANISOU 1115  CZ  PHE A 318     2908   1396   2737   -376     18    378       C
ATOM   1116  N   LEU A 319     -13.658  -9.100 -18.480  1.00 14.80           N
ANISOU 1116  N   LEU A 319     1623   1679   2321    -48   -530   -627       N
ATOM   1117  CA  LEU A 319     -14.507  -8.013 -18.003  1.00 14.34           C
ANISOU 1117  CA  LEU A 319     1441   1623   2384   -379   -631   -185       C
ATOM   1118  C   LEU A 319     -13.658  -7.060 -17.171  1.00 15.20           C
ANISOU 1118  C   LEU A 319     2190   1508   2078   -243    165      8       C
ATOM   1119  O   LEU A 319     -12.524  -7.381 -16.798  1.00 15.58           O
ANISOU 1119  O   LEU A 319     2182   1697   2040    114    714    304       O
ATOM   1120  CB  LEU A 319     -15.673  -8.556 -17.169  1.00 14.70           C
ANISOU 1120  CB  LEU A 319     1196   1766   2624   -719   -207    -27       C
ATOM   1121  CG  LEU A 319     -16.513  -9.598 -17.891  1.00 16.25           C
ANISOU 1121  CG  LEU A 319     1801   1898   2477   -876   -201     61       C
ATOM   1122  CD1 LEU A 319     -17.621 -10.126 -16.941  1.00 17.65           C
ANISOU 1122  CD1 LEU A 319     1985   1987   2736  -1063     -6    -95       C
ATOM   1123  CD2 LEU A 319     -17.149  -9.024 -19.196  1.00 19.36           C
ANISOU 1123  CD2 LEU A 319     2679   2222   2454   -455   -230     97       C
ATOM   1124  N   PHE A 320     -14.199  -5.862 -16.888  1.00 15.58           N
ANISOU 1124  N   PHE A 320     2702   1289   1929    -75    579     10       N
ATOM   1125  CA  PHE A 320     -13.400  -4.864 -16.190  1.00 15.71           C
ANISOU 1125  CA  PHE A 320     2542   1370   2055     64    293    -72       C
ATOM   1126  C   PHE A 320     -14.289  -4.016 -15.292  1.00 16.03           C
ANISOU 1126  C   PHE A 320     2822   1436   1832    163    285   -120       C
ATOM   1127  O   PHE A 320     -15.518  -4.073 -15.383  1.00 16.05           O
ANISOU 1127  O   PHE A 320     2582   1637   1880    258    140   -251       O
ATOM   1128  CB  PHE A 320     -12.645  -3.966 -17.174  1.00 15.23           C
ANISOU 1128  CB  PHE A 320     2975   1049   1764      9     15    417       C
ATOM   1129  CG  PHE A 320     -13.535  -3.280 -18.194  1.00 14.33           C
ANISOU 1129  CG  PHE A 320     2282   1155   2008    436    201    501       C
ATOM   1130  CD1 PHE A 320     -13.886  -3.913 -19.365  1.00 17.03           C
ANISOU 1130  CD1 PHE A 320     2754   1502   2214     84    424    524       C
ATOM   1131  CD2 PHE A 320     -13.990  -1.961 -17.987  1.00 13.91           C
ANISOU 1131  CD2 PHE A 320     1749   1238   2299    382   -124    601       C
ATOM   1132  CE1 PHE A 320     -14.674  -3.276 -20.328  1.00 16.71           C
ANISOU 1132  CE1 PHE A 320     2828   1452   2068    118   -371    640       C
ATOM   1133  CE2 PHE A 320     -14.793  -1.319 -18.939  1.00 15.43           C
ANISOU 1133  CE2 PHE A 320     2192   1435   2234     18    390     26       C
ATOM   1134  CZ  PHE A 320     -15.141  -1.984 -20.114  1.00 17.09           C
ANISOU 1134  CZ  PHE A 320     2373   1883   2239   -117   -565    179       C
ATOM   1135  N   ILE A 321     -13.645  -3.210 -14.437  1.00 12.98           N
ANISOU 1135  N   ILE A 321     2167   1065   1699   -583     21   -184       N
ATOM   1136  CA  ILE A 321     -14.337  -2.370 -13.446  1.00 12.64           C
ANISOU 1136  CA  ILE A 321     2067   1045   1690   -418   -292   -393       C
ATOM   1137  C   ILE A 321     -13.754  -0.966 -13.506  1.00 15.30           C
ANISOU 1137  C   ILE A 321     2170   1395   2246   -292   -316   -134       C
ATOM   1138  O   ILE A 321     -12.599  -0.755 -13.115  1.00 16.66           O
ANISOU 1138  O   ILE A 321     1904   1807   2620   -116    -25    133       O
ATOM   1139  CB  ILE A 321     -14.232  -2.917 -12.007  1.00 10.93           C
ANISOU 1139  CB  ILE A 321     1636    753   1762   -176     -9   -348       C
ATOM   1140  CG1 ILE A 321     -14.694  -4.382 -11.936  1.00 13.26           C
ANISOU 1140  CG1 ILE A 321     2715    797   1528   -265    264     77       C
ATOM   1141  CG2 ILE A 321     -15.033  -2.052 -11.038  1.00 16.07           C
ANISOU 1141  CG2 ILE A 321     2863   1075   2169    -77    186   -665       C
ATOM   1142  CD1 ILE A 321     -14.315  -5.083 -10.600  1.00 15.88           C
ANISOU 1142  CD1 ILE A 321     3214   1145   1673    -55    510    428       C
ATOM   1143  N   CYS A 322     -14.564  -0.001 -13.924  1.00 15.31           N
ANISOU 1143  N   CYS A 322     2126   1308   2383    297   -264     29       N
ATOM   1144  CA  CYS A 322     -14.178   1.403 -13.805  1.00 16.03           C
ANISOU 1144  CA  CYS A 322     2681   1390   2018   -515    330   -345       C
ATOM   1145  C   CYS A 322     -14.636   1.969 -12.462  1.00 15.89           C
ANISOU 1145  C   CYS A 322     2431   1532   2074   -332      1   -194       C
ATOM   1146  O   CYS A 322     -15.621   1.521 -11.880  1.00 16.72           O
ANISOU 1146  O   CYS A 322     2573   1739   2039   -222    -57    297       O
ATOM   1147  CB  CYS A 322     -14.812   2.269 -14.901  1.00 17.78           C
ANISOU 1147  CB  CYS A 322     2695   1890   2171   -347    -87   -383       C
ATOM   1148  SG  CYS A 322     -14.652   1.750 -16.587  1.00 19.35           S
ANISOU 1148  SG  CYS A 322     2743   2270   2338   -103     -3     88       S
ATOM   1149  N   LYS A 323     -13.959   3.035 -12.031  1.00 16.64           N
ANISOU 1149  N   LYS A 323     2820   1323   2180   -377    -34   -119       N
ATOM   1150  CA  LYS A 323     -14.309   3.806 -10.843  1.00 13.86           C
ANISOU 1150  CA  LYS A 323     1822   1335   2107   -212   -313    100       C
ATOM   1151  C   LYS A 323     -14.250   5.295 -11.173  1.00 14.04           C
ANISOU 1151  C   LYS A 323     1353   1076   2905     31     97    182       C
ATOM   1152  O   LYS A 323     -13.279   5.765 -11.780  1.00 15.89           O
ANISOU 1152  O   LYS A 323     1846   1406   2784   -389    296    324       O
ATOM   1153  CB  LYS A 323     -13.334   3.505  -9.708  1.00 15.36           C
ANISOU 1153  CB  LYS A 323     2364   1789   1681    136      4   -244       C
ATOM   1154  CG  LYS A 323     -13.550   4.278  -8.402  1.00 18.96           C
ANISOU 1154  CG  LYS A 323     2701   2104   2401    -73   -656   -138       C
ATOM   1155  CD  LYS A 323     -12.352   3.849  -7.502  1.00 21.75           C
ANISOU 1155  CD  LYS A 323     3328   2276   2659    229   -832     12       C
ATOM   1156  CE  LYS A 323     -12.441   4.225  -6.112  1.00 25.52           C
ANISOU 1156  CE  LYS A 323     3541   2385   3769    175    -61   -145       C
ATOM   1157  NZ  LYS A 323     -11.232   3.642  -5.476  1.00 21.77           N
ANISOU 1157  NZ  LYS A 323     2087   2263   3921    340    -64   -574       N
ATOM   1158  N   ARG A 324     -15.260   6.032 -10.724  1.00 13.68           N
ANISOU 1158  N   ARG A 324     1542    801   2855    149   -421   -125       N
ATOM   1159  CA  ARG A 324     -15.305   7.494 -10.844  1.00 18.51           C
ANISOU 1159  CA  ARG A 324     2712   1204   3116    198     -6   -297       C
ATOM   1160  C   ARG A 324     -15.766   7.996  -9.484  1.00 19.45           C
ANISOU 1160  C   ARG A 324     2000   1539   3852    230    153   -390       C
ATOM   1161  O   ARG A 324     -16.875   7.639  -9.041  1.00 20.00           O
ANISOU 1161  O   ARG A 324     1597   1932   4070    213    462   -345       O
ATOM   1162  CB  ARG A 324     -16.268   7.927 -11.963  1.00 23.31           C
ANISOU 1162  CB  ARG A 324     3496   1508   3854    369    667   -250       C
ATOM   1163  CG  ARG A 324     -16.475   9.383 -12.060  1.00 28.18           C
ANISOU 1163  CG  ARG A 324     4245   2256   4206    203    156   -194       C
ATOM   1164  CD  ARG A 324     -17.395   9.764 -13.203  1.00 30.68           C
ANISOU 1164  CD  ARG A 324     4854   2492   4312    478    102   -207       C
ATOM   1165  NE  ARG A 324     -17.486  11.215 -13.251  1.00 35.59           N
ANISOU 1165  NE  ARG A 324     5732   2973   4819    390      7   -397       N
ATOM   1166  CZ  ARG A 324     -18.309  11.895 -14.031  1.00 36.68           C
ANISOU 1166  CZ  ARG A 324     5901   2950   5086    422   -372   -581       C
ATOM   1167  NH1 ARG A 324     -19.161  11.277 -14.836  1.00 33.15           N
ANISOU 1167  NH1 ARG A 324     4769   2933   4891    -32  -1141   -865       N
ATOM   1168  NH2 ARG A 324     -18.276  13.228 -14.000  1.00 40.39           N
ANISOU 1168  NH2 ARG A 324     7001   2854   5492    195    143   -858       N
ATOM   1169  N   PRO A 325     -14.987   8.821  -8.800  1.00 22.47           N
ANISOU 1169  N   PRO A 325     2169   2275   4094    -10   -306   -445       N
ATOM   1170  CA  PRO A 325     -15.463   9.412  -7.536  1.00 22.14           C
ANISOU 1170  CA  PRO A 325     2182   2364   3868   -187   -249   -432       C
ATOM   1171  C   PRO A 325     -16.697  10.296  -7.721  1.00 20.56           C
ANISOU 1171  C   PRO A 325     1960   2127   3724   -110     54   -177       C
ATOM   1172  O   PRO A 325     -16.823  11.029  -8.710  1.00 22.36           O
ANISOU 1172  O   PRO A 325     2685   2553   3259    699   -292    217       O
ATOM   1173  CB  PRO A 325     -14.257  10.236  -7.058  1.00 26.44           C
ANISOU 1173  CB  PRO A 325     2432   2980   4636   -919    370   -525       C
ATOM   1174  CG  PRO A 325     -13.439  10.493  -8.322  1.00 29.59           C
ANISOU 1174  CG  PRO A 325     3220   2995   5027  -1524    351   -740       C
ATOM   1175  CD  PRO A 325     -13.620   9.253  -9.165  1.00 25.93           C
ANISOU 1175  CD  PRO A 325     2592   2591   4668   -507    222   -920       C
ATOM   1176  N   TYR A 326     -17.596  10.275  -6.732  1.00 20.38           N
ANISOU 1176  N   TYR A 326     2096   1593   4056   -336    608   -333       N
ATOM   1177  CA  TYR A 326     -18.714  11.215  -6.766  1.00 23.70           C
ANISOU 1177  CA  TYR A 326     2899   2092   4013    -86    808   -932       C
ATOM   1178  C   TYR A 326     -18.224  12.557  -6.245  1.00 28.45           C
ANISOU 1178  C   TYR A 326     3856   2607   4345    117    605  -1268       C
ATOM   1179  O   TYR A 326     -17.655  12.635  -5.149  1.00 30.05           O
ANISOU 1179  O   TYR A 326     4488   2703   4225    307    147  -1516       O
ATOM   1180  CB  TYR A 326     -19.905  10.718  -5.943  1.00 28.40           C
ANISOU 1180  CB  TYR A 326     4041   2523   4228    391   1340   -807       C
ATOM   1181  CG  TYR A 326     -21.083  11.669  -5.901  1.00 29.87           C
ANISOU 1181  CG  TYR A 326     4169   3010   4170    691   1431   -716       C
ATOM   1182  CD1 TYR A 326     -21.317  12.592  -6.932  1.00 32.24           C
ANISOU 1182  CD1 TYR A 326     4184   3311   4754   1060   1148   -517       C
ATOM   1183  CD2 TYR A 326     -21.972  11.638  -4.844  1.00 31.00           C
ANISOU 1183  CD2 TYR A 326     4306   3402   4071   1168   1873   -479       C
ATOM   1184  CE1 TYR A 326     -22.389  13.469  -6.882  1.00 33.95           C
ANISOU 1184  CE1 TYR A 326     4328   3696   4876   1033   1099   -381       C
ATOM   1185  CE2 TYR A 326     -23.037  12.519  -4.780  1.00 34.37           C
ANISOU 1185  CE2 TYR A 326     4843   3755   4462   1447   1759   -285       C
ATOM   1186  CZ  TYR A 326     -23.241  13.434  -5.793  1.00 35.69           C
ANISOU 1186  CZ  TYR A 326     4928   3836   4796   1397   1541   -269       C
ATOM   1187  OH  TYR A 326     -24.311  14.298  -5.727  1.00 39.04           O
ANISOU 1187  OH  TYR A 326     5804   3915   5113   1349   1347   -477       O
ATOM   1188  N   VAL A 327     -18.424  13.606  -7.035  1.00 30.93           N
ANISOU 1188  N   VAL A 327     3945   2832   4977    352    869  -1103       N
ATOM   1189  CA  VAL A 327     -18.036  14.957  -6.647  1.00 38.44           C
ANISOU 1189  CA  VAL A 327     5083   3740   5782    221   1035   -520       C
ATOM   1190  C   VAL A 327     -19.266  15.836  -6.749  1.00 43.48           C
ANISOU 1190  C   VAL A 327     6127   4215   6180    455    832   -273       C
ATOM   1191  O   VAL A 327     -19.929  15.866  -7.793  1.00 45.19           O
ANISOU 1191  O   VAL A 327     6945   4113   6114    619    814    132       O
ATOM   1192  CB  VAL A 327     -16.892  15.497  -7.518  1.00 42.35           C
ANISOU 1192  CB  VAL A 327     5647   4222   6223   -120   1332   -161       C
ATOM   1193  CG1 VAL A 327     -15.555  14.977  -6.988  1.00 45.70           C
ANISOU 1193  CG1 VAL A 327     6431   4506   6429   -281   1099    -44       C
ATOM   1194  CG2 VAL A 327     -17.102  15.066  -8.959  1.00 42.28           C
ANISOU 1194  CG2 VAL A 327     5780   4260   6023   -490   1446     78       C
ATOM   1195  N   GLN A 328     -19.581  16.530  -5.666  1.00 46.21           N
ANISOU 1195  N   GLN A 328     6372   4710   6477    831    815   -665       N
ATOM   1196  CA  GLN A 328     -20.861  17.206  -5.572  1.00 51.91           C
ANISOU 1196  CA  GLN A 328     7080   5380   7262    701    877   -717       C
ATOM   1197  C   GLN A 328     -20.677  18.711  -5.656  1.00 53.28           C
ANISOU 1197  C   GLN A 328     7158   5472   7613   1036   1389   -662       C
ATOM   1198  O   GLN A 328     -20.253  19.224  -6.692  1.00 54.48           O
ANISOU 1198  O   GLN A 328     7238   5587   7876   1323   1814   -782       O
ATOM   1199  CB  GLN A 328     -21.561  16.802  -4.277  1.00 55.42           C
ANISOU 1199  CB  GLN A 328     7485   5883   7689    375    391   -798       C
ATOM   1200  CG  GLN A 328     -23.042  17.093  -4.237  1.00 59.19           C
ANISOU 1200  CG  GLN A 328     7995   6339   8156     34    -38   -759       C
ATOM   1201  CD  GLN A 328     -23.366  18.248  -3.319  1.00 63.79           C
ANISOU 1201  CD  GLN A 328     8688   6789   8759   -467     36   -599       C
ATOM   1202  OE1 GLN A 328     -22.979  19.397  -3.578  1.00 65.75           O
ANISOU 1202  OE1 GLN A 328     8928   6993   9060   -615   -167   -475       O
ATOM   1203  NE2 GLN A 328     -24.067  17.953  -2.224  1.00 64.80           N
ANISOU 1203  NE2 GLN A 328     8869   6889   8864   -847    245   -576       N
TER
ATOM   1204  N   SER B 188      19.052  27.432 -24.206  1.00 59.93           N
ANISOU 1204  N   SER B 188     8365   7038   7367    155      3    737       N
ATOM   1205  CA  SER B 188      20.125  26.963 -23.325  1.00 60.69           C
ANISOU 1205  CA  SER B 188     8277   7080   7703    -82    -15    569       C
ATOM   1206  C   SER B 188      19.570  25.951 -22.329  1.00 58.56           C
ANISOU 1206  C   SER B 188     7435   6882   7933   -174    204    637       C
ATOM   1207  O   SER B 188      19.951  24.780 -22.359  1.00 58.08           O
ANISOU 1207  O   SER B 188     7163   6834   8071     56    301    664       O
ATOM   1208  CB  SER B 188      20.785  28.123 -22.580  1.00 62.18           C
ANISOU 1208  CB  SER B 188     8551   7414   7659   -216   -650    488       C
ATOM   1209  OG  SER B 188      19.964  28.581 -21.509  1.00 63.32           O
ANISOU 1209  OG  SER B 188     8918   7651   7491   -406  -1122    456       O
ATOM   1210  N   HIS B 189      18.681  26.409 -21.435  1.00 56.41           N
ANISOU 1210  N   HIS B 189     6854   6650   7929   -319    213    564       N
ATOM   1211  CA  HIS B 189      17.900  25.465 -20.639  1.00 54.57           C
ANISOU 1211  CA  HIS B 189     6518   6468   7749   -377    354    593       C
ATOM   1212  C   HIS B 189      16.941  24.676 -21.526  1.00 49.18           C
ANISOU 1212  C   HIS B 189     5629   5854   7202   -809   -271    461       C
ATOM   1213  O   HIS B 189      16.817  23.452 -21.382  1.00 48.26           O
ANISOU 1213  O   HIS B 189     5174   5834   7329  -1322    -33    279       O
ATOM   1214  CB  HIS B 189      17.139  26.188 -19.530  1.00 56.59           C
ANISOU 1214  CB  HIS B 189     6675   6821   8006    -47    589    669       C
ATOM   1215  CG  HIS B 189      16.359  25.266 -18.645  1.00 59.72           C
ANISOU 1215  CG  HIS B 189     7045   7183   8464    389    423    813       C
ATOM   1216  ND1 HIS B 189      16.902  24.120 -18.103  1.00 61.46           N
ANISOU 1216  ND1 HIS B 189     7211   7328   8811    526    515    734       N
ATOM   1217  CD2 HIS B 189      15.075  25.314 -18.214  1.00 61.15           C
ANISOU 1217  CD2 HIS B 189     7211   7331   8693    665    262    908       C
ATOM   1218  CE1 HIS B 189      15.989  23.506 -17.369  1.00 62.81           C
ANISOU 1218  CE1 HIS B 189     7430   7406   9027    645    476    749       C
ATOM   1219  NE2 HIS B 189      14.870  24.209 -17.421  1.00 62.31           N
ANISOU 1219  NE2 HIS B 189     7275   7408   8994    697    290    809       N
ATOM   1220  N   MET B 190      16.271  25.355 -22.465  1.00 44.68           N
ANISOU 1220  N   MET B 190     5159   5274   6544   -279  -1027    471       N
ATOM   1221  CA  MET B 190      15.568  24.631 -23.516  1.00 41.10           C
ANISOU 1221  CA  MET B 190     4688   4873   6054    105  -1252    555       C
ATOM   1222  C   MET B 190      16.521  23.722 -24.280  1.00 35.71           C
ANISOU 1222  C   MET B 190     3687   4130   5751   -386   -486    301       C
ATOM   1223  O   MET B 190      16.170  22.584 -24.586  1.00 32.19           O
ANISOU 1223  O   MET B 190     3825   3439   4965   -181    182    130       O
ATOM   1224  CB  MET B 190      14.869  25.586 -24.487  1.00 45.59           C
ANISOU 1224  CB  MET B 190     5678   5337   6308    684  -1519    638       C
ATOM   1225  CG  MET B 190      14.025  24.833 -25.537  1.00 49.68           C
ANISOU 1225  CG  MET B 190     6699   5715   6464    863  -1490    775       C
ATOM   1226  SD  MET B 190      13.395  25.827 -26.909  1.00 55.26           S
ANISOU 1226  SD  MET B 190     7938   6249   6808    650  -1063    725       S
ATOM   1227  CE  MET B 190      14.964  26.346 -27.597  1.00 57.21           C
ANISOU 1227  CE  MET B 190     8406   6370   6960    576   -555    817       C
ATOM   1228  N   GLN B 191      17.736  24.200 -24.589  1.00 34.61           N
ANISOU 1228  N   GLN B 191     3121   3957   6071  -1283    114    484       N
ATOM   1229  CA  GLN B 191      18.668  23.381 -25.367  1.00 34.52           C
ANISOU 1229  CA  GLN B 191     3339   3978   5799  -1441   -595    757       C
ATOM   1230  C   GLN B 191      19.070  22.115 -24.607  1.00 33.24           C
ANISOU 1230  C   GLN B 191     3232   3869   5529   -827  -1153    492       C
ATOM   1231  O   GLN B 191      19.164  21.031 -25.201  1.00 35.78           O
ANISOU 1231  O   GLN B 191     3848   4043   5702   -760   -815    343       O
ATOM   1232  CB  GLN B 191      19.901  24.200 -25.774  1.00 36.34           C
ANISOU 1232  CB  GLN B 191     3791   4387   5629  -1672   -218   1416       C
ATOM   1233  CG  GLN B 191      19.661  25.120 -27.000  1.00 39.02           C
ANISOU 1233  CG  GLN B 191     4399   4554   5871  -1925    658   1732       C
ATOM   1234  CD  GLN B 191      20.882  25.990 -27.410  1.00 41.29           C
ANISOU 1234  CD  GLN B 191     4620   4958   6112  -1580    855   1680       C
ATOM   1235  OE1 GLN B 191      21.320  26.865 -26.660  1.00 43.42           O
ANISOU 1235  OE1 GLN B 191     5358   4722   6420  -1313   1023   1598       O
ATOM   1236  NE2 GLN B 191      21.409  25.754 -28.620  1.00 40.53           N
ANISOU 1236  NE2 GLN B 191     4052   5350   5999  -1479   1001   1926       N
ATOM   1237  N   SER B 192      19.277  22.205 -23.296  1.00 30.14           N
ANISOU 1237  N   SER B 192     2680   3583   5191   -582  -1457    161       N
ATOM   1238  CA  SER B 192      19.696  20.984 -22.602  1.00 32.23           C
ANISOU 1238  CA  SER B 192     3197   3710   5339   -366   -917   -307       C
ATOM   1239  C   SER B 192      18.519  20.039 -22.341  1.00 28.67           C
ANISOU 1239  C   SER B 192     2671   3227   4996   -320   -791   -488       C
ATOM   1240  O   SER B 192      18.714  18.813 -22.308  1.00 25.47           O
ANISOU 1240  O   SER B 192     2218   2879   4582    -53   -692   -715       O
ATOM   1241  CB  SER B 192      20.420  21.323 -21.301  1.00 36.49           C
ANISOU 1241  CB  SER B 192     3983   4292   5588    276   -631   -390       C
ATOM   1242  OG  SER B 192      19.500  21.569 -20.266  1.00 42.84           O
ANISOU 1242  OG  SER B 192     5536   4698   6043    304   -494   -473       O
ATOM   1243  N   ASP B 193      17.310  20.582 -22.156  1.00 25.55           N
ANISOU 1243  N   ASP B 193     1703   3074   4933   -361   -484   -630       N
ATOM   1244  CA  ASP B 193      16.107  19.747 -22.114  1.00 22.47           C
ANISOU 1244  CA  ASP B 193     1351   3123   4063    261   -791   -338       C
ATOM   1245  C   ASP B 193      15.901  19.008 -23.434  1.00 23.05           C
ANISOU 1245  C   ASP B 193     1893   2956   3910    258   -163    -26       C
ATOM   1246  O   ASP B 193      15.496  17.841 -23.447  1.00 21.09           O
ANISOU 1246  O   ASP B 193     1435   2875   3705    557    101    145       O
ATOM   1247  CB  ASP B 193      14.862  20.598 -21.822  1.00 26.56           C
ANISOU 1247  CB  ASP B 193     2256   3376   4461    497   -486   -290       C
ATOM   1248  CG  ASP B 193      14.749  21.030 -20.365  1.00 29.25           C
ANISOU 1248  CG  ASP B 193     3160   3527   4428    603   -198   -451       C
ATOM   1249  OD1 ASP B 193      15.573  20.609 -19.524  1.00 29.66           O
ANISOU 1249  OD1 ASP B 193     4146   3321   3803    820   -136   -206       O
ATOM   1250  OD2 ASP B 193      13.825  21.816 -20.068  1.00 35.78           O
ANISOU 1250  OD2 ASP B 193     4483   4082   5030    392    780   -728       O
ATOM   1251  N  AILE B 194      16.169  19.675 -24.560  0.09 23.80           N
ANISOU 1251  N  AILE B 194     2257   2982   3803    147    -42    -51       N
ATOM   1252  CA AILE B 194      16.045  19.011 -25.856  0.09 24.64           C
ANISOU 1252  CA AILE B 194     2628   2992   3741      4     11    -99       C
ATOM   1253  C  AILE B 194      17.049  17.870 -25.963  0.09 25.12           C
ANISOU 1253  C  AILE B 194     2705   2992   3850    -23     27    -66       C
ATOM   1254  O  AILE B 194      16.721  16.780 -26.446  0.09 25.68           O
ANISOU 1254  O  AILE B 194     2939   3011   3808    -47     31   -123       O
ATOM   1255  CB AILE B 194      16.207  20.026 -27.005  0.09 24.73           C
ANISOU 1255  CB AILE B 194     2786   3019   3589   -105    -31   -156       C
ATOM   1256  CG1AILE B 194      14.841  20.518 -27.487  0.09 24.63           C
ANISOU 1256  CG1AILE B 194     2774   3006   3577   -241    -27   -223       C
ATOM   1257  CG2AILE B 194      16.970  19.415 -28.175  0.09 24.71           C
ANISOU 1257  CG2AILE B 194     2825   3069   3496   -120   -174   -130       C
ATOM   1258  CD1AILE B 194      14.051  21.276 -26.451  0.09 24.71           C
ANISOU 1258  CD1AILE B 194     2777   3008   3605   -269     68   -246       C
ATOM   1259  N  BILE B 194      16.131  19.685 -24.560  0.91 22.34           N
ANISOU 1259  N  BILE B 194     2031   2843   3616    144      4    227       N
ATOM   1260  CA BILE B 194      16.029  19.002 -25.846  0.91 23.94           C
ANISOU 1260  CA BILE B 194     2737   2712   3648      7   -160    257       C
ATOM   1261  C  BILE B 194      17.032  17.857 -25.923  0.91 24.20           C
ANISOU 1261  C  BILE B 194     2764   2826   3604     40   -286     20       C
ATOM   1262  O  BILE B 194      16.685  16.750 -26.343  0.91 25.51           O
ANISOU 1262  O  BILE B 194     3679   2727   3287     73   -596   -532       O
ATOM   1263  CB BILE B 194      16.211  19.994 -27.007  0.91 24.99           C
ANISOU 1263  CB BILE B 194     2740   2839   3913    -77   -523    639       C
ATOM   1264  CG1BILE B 194      15.039  20.967 -27.048  0.91 24.35           C
ANISOU 1264  CG1BILE B 194     2236   2968   4048    126  -1303   1062       C
ATOM   1265  CG2BILE B 194      16.387  19.255 -28.325  0.91 26.00           C
ANISOU 1265  CG2BILE B 194     2575   3042   4260   -539   -747    669       C
ATOM   1266  CD1BILE B 194      15.230  22.121 -28.084  0.91 27.58           C
ANISOU 1266  CD1BILE B 194     3161   3115   4204    368   -825   1145       C
ATOM   1267  N   LEU B 195      18.281  18.095 -25.498  1.00 25.11           N
ANISOU 1267  N   LEU B 195     2568   2957   4017    -27     18     -1       N
ATOM   1268  CA  LEU B 195      19.300  17.042 -25.559  1.00 23.97           C
ANISOU 1268  CA  LEU B 195     1823   3178   4109    -60   -340     96       C
ATOM   1269  C   LEU B 195      18.906  15.830 -24.726  1.00 23.25           C
ANISOU 1269  C   LEU B 195     2156   3026   3650    252    143    -41       C
ATOM   1270  O   LEU B 195      19.189  14.686 -25.103  1.00 25.04           O
ANISOU 1270  O   LEU B 195     2565   3157   3791    311    675   -608       O
ATOM   1271  CB  LEU B 195      20.647  17.574 -25.080  1.00 28.76           C
ANISOU 1271  CB  LEU B 195     2754   3691   4485   -228    -59     61       C
ATOM   1272  CG  LEU B 195      21.236  18.712 -25.901  1.00 31.17           C
ANISOU 1272  CG  LEU B 195     2753   4103   4987   -482     16     71       C
ATOM   1273  CD1 LEU B 195      22.649  18.987 -25.450  1.00 32.43           C
ANISOU 1273  CD1 LEU B 195     2350   4357   5614   -200   -155    158       C
ATOM   1274  CD2 LEU B 195      21.214  18.328 -27.362  1.00 35.27           C
ANISOU 1274  CD2 LEU B 195     4025   4207   5167   -237   1183   -165       C
ATOM   1275  N   GLU B 196      18.279  16.064 -23.571  1.00 22.97           N
ANISOU 1275  N   GLU B 196     2405   2903   3419     66    429    372       N
ATOM   1276  CA  GLU B 196      17.851  14.965 -22.713  1.00 23.22           C
ANISOU 1276  CA  GLU B 196     2702   2823   3295     52    996    562       C
ATOM   1277  C   GLU B 196      16.776  14.125 -23.383  1.00 21.32           C
ANISOU 1277  C   GLU B 196     2261   2272   3568    234    906    378       C
ATOM   1278  O   GLU B 196      16.792  12.879 -23.304  1.00 23.09           O
ANISOU 1278  O   GLU B 196     2448   1972   4352    512    478    218       O
ATOM   1279  CB  GLU B 196      17.337  15.529 -21.387  1.00 26.94           C
ANISOU 1279  CB  GLU B 196     2945   3396   3897    271   1129    740       C
ATOM   1280  CG  GLU B 196      16.783  14.449 -20.523  1.00 30.29           C
ANISOU 1280  CG  GLU B 196     3819   3825   3865    301    950    931       C
ATOM   1281  CD  GLU B 196      16.435  14.910 -19.120  1.00 35.50           C
ANISOU 1281  CD  GLU B 196     4833   4146   4507    819   1251    715       C
ATOM   1282  OE1 GLU B 196      16.741  16.074 -18.758  1.00 37.67           O
ANISOU 1282  OE1 GLU B 196     5579   4256   4478    392    937    -62       O
ATOM   1283  OE2 GLU B 196      15.846  14.085 -18.388  1.00 37.66           O
ANISOU 1283  OE2 GLU B 196     5300   4330   4681   1157   1677   1130       O
ATOM   1284  N   MET B 197      15.805  14.784 -24.010  1.00 18.53           N
ANISOU 1284  N   MET B 197     1587   2257   3197    241    157    110       N
ATOM   1285  CA  MET B 197      14.722  14.051 -24.662  1.00 17.33           C
ANISOU 1285  CA  MET B 197     1218   2348   3021    494     87   -192       C
ATOM   1286  C   MET B 197      15.207  13.350 -25.929  1.00 19.01           C
ANISOU 1286  C   MET B 197     1983   2378   2863    748    590   -110       C
ATOM   1287  O   MET B 197      14.734  12.256 -26.249  1.00 19.64           O
ANISOU 1287  O   MET B 197     2480   2410   2572    767    838    185       O
ATOM   1288  CB  MET B 197      13.566  14.996 -24.989  1.00 17.40           C
ANISOU 1288  CB  MET B 197     1455   2416   2739    761    303    172       C
ATOM   1289  CG  MET B 197      12.926  15.606 -23.729  1.00 24.28           C
ANISOU 1289  CG  MET B 197     2965   2815   3444    562    900     85       C
ATOM   1290  SD  MET B 197      12.198  14.366 -22.608  1.00 25.56           S
ANISOU 1290  SD  MET B 197     3127   3037   3548    710    704    220       S
ATOM   1291  CE  MET B 197      10.684  13.884 -23.474  1.00 25.58           C
ANISOU 1291  CE  MET B 197     2819   2883   4015    -11   1578    -28       C
ATOM   1292  N   VAL B 198      16.121  13.977 -26.681  1.00 21.61           N
ANISOU 1292  N   VAL B 198     2386   2509   3316    837    435    -73       N
ATOM   1293  CA  VAL B 198      16.607  13.341 -27.905  1.00 20.33           C
ANISOU 1293  CA  VAL B 198     1928   2441   3355    560    233    -17       C
ATOM   1294  C   VAL B 198      17.283  12.018 -27.575  1.00 17.22           C
ANISOU 1294  C   VAL B 198     1030   2490   3022    417    501     36       C
ATOM   1295  O   VAL B 198      17.107  11.025 -28.288  1.00 20.53           O
ANISOU 1295  O   VAL B 198     2037   2643   3120    252    486   -326       O
ATOM   1296  CB  VAL B 198      17.531  14.284 -28.702  1.00 23.48           C
ANISOU 1296  CB  VAL B 198     2983   2342   3597    687    129     11       C
ATOM   1297  CG1 VAL B 198      18.175  13.547 -29.836  1.00 24.10           C
ANISOU 1297  CG1 VAL B 198     2605   2444   4107    421    159   -137       C
ATOM   1298  CG2 VAL B 198      16.701  15.420 -29.307  1.00 26.73           C
ANISOU 1298  CG2 VAL B 198     4134   2502   3520    526    190    432       C
ATOM   1299  N   ALA B 199      18.043  11.972 -26.478  1.00 18.56           N
ANISOU 1299  N   ALA B 199     1543   2441   3069    879    257    413       N
ATOM   1300  CA  ALA B 199      18.703  10.727 -26.080  1.00 21.49           C
ANISOU 1300  CA  ALA B 199     2178   2804   3185    735   -204    262       C
ATOM   1301  C   ALA B 199      17.719   9.643 -25.655  1.00 21.99           C
ANISOU 1301  C   ALA B 199     2209   3079   3066    661    258    -75       C
ATOM   1302  O   ALA B 199      18.079   8.456 -25.653  1.00 21.61           O
ANISOU 1302  O   ALA B 199     2204   2675   3332    459    431     59       O
ATOM   1303  CB  ALA B 199      19.692  11.007 -24.953  1.00 21.71           C
ANISOU 1303  CB  ALA B 199     2316   2835   3097    118   -603    -43       C
ATOM   1304  N  AARG B 200      16.495  10.021 -25.290  0.54 22.15           N
ANISOU 1304  N  AARG B 200     2106   3389   2920    538    230   -179       N
ATOM   1305  CA AARG B 200      15.451   9.081 -24.919  0.54 22.37           C
ANISOU 1305  CA AARG B 200     2054   3788   2656    433    472   -256       C
ATOM   1306  C  AARG B 200      14.563   8.712 -26.105  0.54 21.82           C
ANISOU 1306  C  AARG B 200     2101   3536   2653    353    278    -52       C
ATOM   1307  O  AARG B 200      13.540   8.042 -25.915  0.54 19.40           O
ANISOU 1307  O  AARG B 200     1502   3408   2459    208   -663    245       O
ATOM   1308  CB AARG B 200      14.609   9.667 -23.765  0.54 25.78           C
ANISOU 1308  CB AARG B 200     2632   4335   2827    574    533   -400       C
ATOM   1309  CG AARG B 200      15.371   9.770 -22.441  0.54 28.41           C
ANISOU 1309  CG AARG B 200     2715   4916   3166    709    207   -615       C
ATOM   1310  CD AARG B 200      14.780  10.813 -21.482  0.54 30.75           C
ANISOU 1310  CD AARG B 200     2718   5428   3536    958    368   -542       C
ATOM   1311  NE AARG B 200      14.611  10.308 -20.118  0.54 32.81           N
ANISOU 1311  NE AARG B 200     3046   5824   3597   1368    151   -565       N
ATOM   1312  CZ AARG B 200      15.384  10.618 -19.081  0.54 34.35           C
ANISOU 1312  CZ AARG B 200     3467   6017   3567   1725    699   -358       C
ATOM   1313  NH1AARG B 200      16.435  11.417 -19.202  0.54 29.32           N
ANISOU 1313  NH1AARG B 200     2367   5663   3108   1718    -96   -354       N
ATOM   1314  NH2AARG B 200      15.089  10.120 -17.888  0.54 38.12           N
ANISOU 1314  NH2AARG B 200     4108   6206   4169   1714   1328   -421       N
ATOM   1315  N  BARG B 200      16.492  10.007 -25.288  0.46 21.19           N
ANISOU 1315  N  BARG B 200     2107   3188   2754    380    299   -187       N
ATOM   1316  CA BARG B 200      15.475   9.024 -24.938  0.46 20.79           C
ANISOU 1316  CA BARG B 200     2116   3383   2401    171    682   -237       C
ATOM   1317  C  BARG B 200      14.620   8.625 -26.130  0.46 22.50           C
ANISOU 1317  C  BARG B 200     2524   3339   2685    319   1056   -191       C
ATOM   1318  O  BARG B 200      13.671   7.848 -25.966  0.46 23.16           O
ANISOU 1318  O  BARG B 200     2843   3255   2704    255   1308   -150       O
ATOM   1319  CB BARG B 200      14.582   9.568 -23.809  0.46 22.13           C
ANISOU 1319  CB BARG B 200     2579   3552   2277    -57    346   -195       C
ATOM   1320  CG BARG B 200      15.225   9.463 -22.454  0.46 22.91           C
ANISOU 1320  CG BARG B 200     2576   3776   2351   -155   -188   -219       C
ATOM   1321  CD BARG B 200      14.694  10.507 -21.500  0.46 24.56           C
ANISOU 1321  CD BARG B 200     3049   3860   2424   -124    271    182       C
ATOM   1322  NE BARG B 200      13.248  10.443 -21.319  0.46 25.10           N
ANISOU 1322  NE BARG B 200     3618   3731   2189   -209    355    665       N
ATOM   1323  CZ BARG B 200      12.585  11.204 -20.462  0.46 26.00           C
ANISOU 1323  CZ BARG B 200     3900   3613   2366   -136    471   1313       C
ATOM   1324  NH1BARG B 200      13.221  12.024 -19.631  0.46 26.50           N
ANISOU 1324  NH1BARG B 200     4376   3530   2163   -158    327   1505       N
ATOM   1325  NH2BARG B 200      11.257  11.146 -20.436  0.46 25.59           N
ANISOU 1325  NH2BARG B 200     3658   3574   2491    157   -302   1382       N
ATOM   1326  N   GLY B 201      14.931   9.136 -27.317  1.00 22.71           N
ANISOU 1326  N   GLY B 201     2663   3399   2564    510    815    -61       N
ATOM   1327  CA  GLY B 201      14.228   8.762 -28.531  1.00 23.25           C
ANISOU 1327  CA  GLY B 201     2526   3294   3013    620    640     22       C
ATOM   1328  C   GLY B 201      13.184   9.735 -29.048  1.00 24.64           C
ANISOU 1328  C   GLY B 201     2619   3471   3272    330    295     69       C
ATOM   1329  O   GLY B 201      12.443   9.369 -29.968  1.00 24.33           O
ANISOU 1329  O   GLY B 201     2586   3569   3088   -338   -222   -158       O
ATOM   1330  N   TRP B 202      13.118  10.961 -28.511  1.00 21.58           N
ANISOU 1330  N   TRP B 202     1634   3305   3260    716    814   -129       N
ATOM   1331  CA  TRP B 202      12.147  11.976 -28.932  1.00 22.60           C
ANISOU 1331  CA  TRP B 202     2158   3329   3100    240    873    139       C
ATOM   1332  C   TRP B 202      12.741  12.907 -29.981  1.00 26.56           C
ANISOU 1332  C   TRP B 202     3041   3617   3432    -25    562    350       C
ATOM   1333  O   TRP B 202      13.957  13.100 -30.040  1.00 29.28           O
ANISOU 1333  O   TRP B 202     3386   3829   3911   -580    849    647       O
ATOM   1334  CB  TRP B 202      11.668  12.813 -27.729  1.00 20.98           C
ANISOU 1334  CB  TRP B 202     1944   3064   2963    134    390    -43       C
ATOM   1335  CG  TRP B 202      10.964  11.972 -26.679  1.00 21.00           C
ANISOU 1335  CG  TRP B 202     2371   2839   2769    384    646    299       C
ATOM   1336  CD1 TRP B 202      11.545  11.108 -25.798  1.00 21.96           C
ANISOU 1336  CD1 TRP B 202     2505   3211   2628    436     96     54       C
ATOM   1337  CD2 TRP B 202       9.545  11.916 -26.418  1.00 19.30           C
ANISOU 1337  CD2 TRP B 202     1753   2789   2791    243    699    296       C
ATOM   1338  NE1 TRP B 202      10.581  10.504 -25.019  1.00 22.85           N
ANISOU 1338  NE1 TRP B 202     2723   3109   2848    474    840     81       N
ATOM   1339  CE2 TRP B 202       9.348  10.985 -25.372  1.00 21.79           C
ANISOU 1339  CE2 TRP B 202     2348   2943   2986    433    800    160       C
ATOM   1340  CE3 TRP B 202       8.434  12.564 -26.963  1.00 17.95           C
ANISOU 1340  CE3 TRP B 202     1269   2743   2810    531    366   -261       C
ATOM   1341  CZ2 TRP B 202       8.067  10.673 -24.865  1.00 21.46           C
ANISOU 1341  CZ2 TRP B 202     2509   2778   2868    282    835     16       C
ATOM   1342  CZ3 TRP B 202       7.171  12.261 -26.467  1.00 18.99           C
ANISOU 1342  CZ3 TRP B 202     1697   2689   2830    740    584   -100       C
ATOM   1343  CH2 TRP B 202       6.992  11.337 -25.415  1.00 20.49           C
ANISOU 1343  CH2 TRP B 202     2265   2737   2782    152    601    -34       C
ATOM   1344  N   LYS B 203      11.862  13.461 -30.826  1.00 24.22           N
ANISOU 1344  N   LYS B 203     2321   3566   3315    547   -124    714       N
ATOM   1345  CA  LYS B 203      12.182  14.533 -31.766  1.00 22.50           C
ANISOU 1345  CA  LYS B 203     2092   3619   2836    619   -777    218       C
ATOM   1346  C   LYS B 203      11.537  15.833 -31.280  1.00 24.69           C
ANISOU 1346  C   LYS B 203     2445   3354   3583    324    319    305       C
ATOM   1347  O   LYS B 203      10.413  15.826 -30.764  1.00 26.90           O
ANISOU 1347  O   LYS B 203     2627   3370   4224     56    806    247       O
ATOM   1348  CB  LYS B 203      11.672  14.208 -33.185  1.00 23.68           C
ANISOU 1348  CB  LYS B 203     1737   4122   3137   1081      9   -110       C
ATOM   1349  CG  LYS B 203      12.224  12.935 -33.803  1.00 28.98           C
ANISOU 1349  CG  LYS B 203     2823   4593   3594    474    417   -556       C
ATOM   1350  CD  LYS B 203      11.405  12.526 -35.039  1.00 31.67           C
ANISOU 1350  CD  LYS B 203     2950   5126   3955    783    448   -474       C
ATOM   1351  CE  LYS B 203      12.285  12.218 -36.257  1.00 37.50           C
ANISOU 1351  CE  LYS B 203     4114   5504   4631   1092    943   -592       C
ATOM   1352  NZ  LYS B 203      13.323  11.179 -36.014  1.00 38.58           N
ANISOU 1352  NZ  LYS B 203     3720   5681   5256   1214   1533   -802       N
ATOM   1353  N   TYR B 204      12.242  16.953 -31.439  1.00 25.36           N
ANISOU 1353  N   TYR B 204     2922   2952   3763     94    315    501       N
ATOM   1354  CA  TYR B 204      11.694  18.255 -31.079  1.00 26.91           C
ANISOU 1354  CA  TYR B 204     3310   3031   3882     86    -14    931       C
ATOM   1355  C   TYR B 204      11.223  18.991 -32.333  1.00 25.94           C
ANISOU 1355  C   TYR B 204     2767   3214   3876    110   -172   1409       C
ATOM   1356  O   TYR B 204      11.956  19.075 -33.335  1.00 26.13           O
ANISOU 1356  O   TYR B 204     2500   3414   4016   -373     23   1590       O
ATOM   1357  CB  TYR B 204      12.722  19.114 -30.332  1.00 27.89           C
ANISOU 1357  CB  TYR B 204     3456   2986   4153   -292     99    547       C
ATOM   1358  CG  TYR B 204      12.174  20.478 -29.987  1.00 28.75           C
ANISOU 1358  CG  TYR B 204     3524   2890   4509   -485    461    291       C
ATOM   1359  CD1 TYR B 204      11.331  20.643 -28.898  1.00 29.28           C
ANISOU 1359  CD1 TYR B 204     3732   2870   4521   -500    363    318       C
ATOM   1360  CD2 TYR B 204      12.451  21.591 -30.773  1.00 30.96           C
ANISOU 1360  CD2 TYR B 204     3870   3023   4873   -377    714   -106       C
ATOM   1361  CE1 TYR B 204      10.817  21.881 -28.565  1.00 30.11           C
ANISOU 1361  CE1 TYR B 204     3788   2750   4901   -793    556     36       C
ATOM   1362  CE2 TYR B 204      11.928  22.829 -30.459  1.00 33.60           C
ANISOU 1362  CE2 TYR B 204     4594   2953   5219   -833   1101   -153       C
ATOM   1363  CZ  TYR B 204      11.107  22.966 -29.355  1.00 35.00           C
ANISOU 1363  CZ  TYR B 204     4971   2854   5472   -809   1094   -201       C
ATOM   1364  OH  TYR B 204      10.580  24.196 -29.024  1.00 39.05           O
ANISOU 1364  OH  TYR B 204     5979   2861   5998   -960   1327   -203       O
ATOM   1365  N   PHE B 205      10.015  19.551 -32.263  1.00 22.60           N
ANISOU 1365  N   PHE B 205     2123   2858   3605    112   -675   1352       N
ATOM   1366  CA  PHE B 205       9.473  20.313 -33.379  1.00 24.75           C
ANISOU 1366  CA  PHE B 205     2581   2808   4014     33   -620   1208       C
ATOM   1367  C   PHE B 205       8.458  21.312 -32.847  1.00 28.51           C
ANISOU 1367  C   PHE B 205     3424   2720   4690    -72   -419   1227       C
ATOM   1368  O   PHE B 205       7.468  20.918 -32.218  1.00 27.09           O
ANISOU 1368  O   PHE B 205     3263   2610   4422    240   -768   1130       O
ATOM   1369  CB  PHE B 205       8.831  19.399 -34.427  1.00 26.39           C
ANISOU 1369  CB  PHE B 205     2834   3066   4126   -616   -354   1185       C
ATOM   1370  CG  PHE B 205       8.040  20.143 -35.464  1.00 29.81           C
ANISOU 1370  CG  PHE B 205     3788   3372   4166   -490   -719    923       C
ATOM   1371  CD1 PHE B 205       8.690  20.809 -36.500  1.00 31.10           C
ANISOU 1371  CD1 PHE B 205     4099   3374   4345   -594   -978   1377       C
ATOM   1372  CD2 PHE B 205       6.650  20.206 -35.395  1.00 31.45           C
ANISOU 1372  CD2 PHE B 205     4442   3420   4087   -472  -1123    636       C
ATOM   1373  CE1 PHE B 205       7.973  21.488 -37.457  1.00 32.61           C
ANISOU 1373  CE1 PHE B 205     4359   3665   4367   -589  -1312   1174       C
ATOM   1374  CE2 PHE B 205       5.915  20.916 -36.363  1.00 32.93           C
ANISOU 1374  CE2 PHE B 205     4769   3509   4235   -462   -907    850       C
ATOM   1375  CZ  PHE B 205       6.577  21.545 -37.384  1.00 32.81           C
ANISOU 1375  CZ  PHE B 205     4736   3645   4086   -205  -1450   1049       C
ATOM   1376  N   SER B 206       8.717  22.598 -33.097  1.00 29.28           N
ANISOU 1376  N   SER B 206     3606   2502   5019   -743   -601   1074       N
ATOM   1377  CA  SER B 206       7.741  23.668 -32.868  1.00 30.18           C
ANISOU 1377  CA  SER B 206     3702   2905   4859   -547  -1511   1413       C
ATOM   1378  C   SER B 206       7.133  23.604 -31.468  1.00 31.78           C
ANISOU 1378  C   SER B 206     3742   2992   5340   -154  -1172   1279       C
ATOM   1379  O   SER B 206       5.911  23.623 -31.290  1.00 34.35           O
ANISOU 1379  O   SER B 206     4078   3036   5936     20   -677   1162       O
ATOM   1380  CB  SER B 206       6.657  23.631 -33.937  1.00 35.72           C
ANISOU 1380  CB  SER B 206     5349   3296   4925   -930   -800   1220       C
ATOM   1381  OG  SER B 206       7.207  24.082 -35.158  1.00 40.74           O
ANISOU 1381  OG  SER B 206     6578   3876   5024   -728   -173   1074       O
ATOM   1382  N   GLY B 207       8.007  23.481 -30.466  1.00 29.68           N
ANISOU 1382  N   GLY B 207     3665   2781   4830   -217  -1462   1247       N
ATOM   1383  CA  GLY B 207       7.589  23.527 -29.082  1.00 30.37           C
ANISOU 1383  CA  GLY B 207     4291   2600   4650   -107   -889   1114       C
ATOM   1384  C   GLY B 207       6.982  22.254 -28.536  1.00 31.75           C
ANISOU 1384  C   GLY B 207     4630   2650   4782    -15   -612    685       C
ATOM   1385  O   GLY B 207       6.460  22.269 -27.417  1.00 33.51           O
ANISOU 1385  O   GLY B 207     5474   2712   4548     80   -332    446       O
ATOM   1386  N   ASN B 208       7.018  21.157 -29.285  1.00 29.21           N
ANISOU 1386  N   ASN B 208     3685   2536   4876     68  -1053    547       N
ATOM   1387  CA  ASN B 208       6.519  19.877 -28.788  1.00 27.88           C
ANISOU 1387  CA  ASN B 208     2967   2801   4826    502   -587    819       C
ATOM   1388  C   ASN B 208       7.590  18.814 -28.972  1.00 23.39           C
ANISOU 1388  C   ASN B 208     2119   2543   4228    272   -491    754       C
ATOM   1389  O   ASN B 208       8.438  18.909 -29.862  1.00 24.98           O
ANISOU 1389  O   ASN B 208     2660   2866   3967   -503    297   1081       O
ATOM   1390  CB  ASN B 208       5.243  19.428 -29.504  1.00 30.19           C
ANISOU 1390  CB  ASN B 208     3003   3317   5150    492     79    660       C
ATOM   1391  CG  ASN B 208       4.047  20.286 -29.157  1.00 33.62           C
ANISOU 1391  CG  ASN B 208     3527   4010   5236    706    326   1056       C
ATOM   1392  OD1 ASN B 208       3.410  20.090 -28.123  1.00 32.92           O
ANISOU 1392  OD1 ASN B 208     2988   4366   5153    809    414    908       O
ATOM   1393  ND2 ASN B 208       3.732  21.241 -30.023  1.00 36.09           N
ANISOU 1393  ND2 ASN B 208     4130   4244   5340    835    541   1145       N
ATOM   1394  N   PHE B 209       7.541  17.795 -28.122  1.00 20.85           N
ANISOU 1394  N   PHE B 209     1617   2206   4101    293   -314    918       N
ATOM   1395  CA  PHE B 209       8.349  16.595 -28.317  1.00 17.87           C
ANISOU 1395  CA  PHE B 209     1066   2127   3598     88   -531     86       C
ATOM   1396  C   PHE B 209       7.489  15.485 -28.901  1.00 20.96           C
ANISOU 1396  C   PHE B 209     1936   2344   3683    276   -235    259       C
ATOM   1397  O   PHE B 209       6.325  15.324 -28.519  1.00 21.97           O
ANISOU 1397  O   PHE B 209     2299   2404   3644    393      6    430       O
ATOM   1398  CB  PHE B 209       8.949  16.110 -27.013  1.00 18.97           C
ANISOU 1398  CB  PHE B 209     1504   2253   3451    134   -423    -51       C
ATOM   1399  CG  PHE B 209       9.986  17.015 -26.472  1.00 21.20           C
ANISOU 1399  CG  PHE B 209     2078   2668   3309   -253   -834    -46       C
ATOM   1400  CD1 PHE B 209      11.252  17.047 -27.034  1.00 23.20           C
ANISOU 1400  CD1 PHE B 209     2551   2941   3324   -157   -289    125       C
ATOM   1401  CD2 PHE B 209       9.688  17.874 -25.415  1.00 23.48           C
ANISOU 1401  CD2 PHE B 209     2811   2686   3423    160   -752    210       C
ATOM   1402  CE1 PHE B 209      12.216  17.922 -26.542  1.00 22.71           C
ANISOU 1402  CE1 PHE B 209     2202   2897   3531   -115   -288    181       C
ATOM   1403  CE2 PHE B 209      10.654  18.737 -24.904  1.00 23.64           C
ANISOU 1403  CE2 PHE B 209     2317   2883   3783    -98   -474    -19       C
ATOM   1404  CZ  PHE B 209      11.919  18.769 -25.469  1.00 21.50           C
ANISOU 1404  CZ  PHE B 209     1712   2831   3627    265     59     74       C
ATOM   1405  N   TYR B 210       8.077  14.711 -29.806  1.00 20.15           N
ANISOU 1405  N   TYR B 210     1968   2450   3238    440    196    219       N
ATOM   1406  CA  TYR B 210       7.369  13.640 -30.486  1.00 19.65           C
ANISOU 1406  CA  TYR B 210     1984   2382   3100    184    177    224       C
ATOM   1407  C   TYR B 210       8.141  12.338 -30.335  1.00 20.07           C
ANISOU 1407  C   TYR B 210     2043   2504   3078    582    360    269       C
ATOM   1408  O   TYR B 210       9.369  12.311 -30.454  1.00 21.52           O
ANISOU 1408  O   TYR B 210     2154   2562   3460    597    547    152       O
ATOM   1409  CB  TYR B 210       7.149  13.947 -31.982  1.00 18.42           C
ANISOU 1409  CB  TYR B 210     1719   2304   2976    328   -167    284       C
ATOM   1410  CG  TYR B 210       6.286  15.164 -32.227  1.00 18.94           C
ANISOU 1410  CG  TYR B 210     1807   2200   3189    456    -96    435       C
ATOM   1411  CD1 TYR B 210       6.826  16.440 -32.177  1.00 20.98           C
ANISOU 1411  CD1 TYR B 210     2111   2288   3572    377   -188    552       C
ATOM   1412  CD2 TYR B 210       4.929  15.035 -32.515  1.00 15.80           C
ANISOU 1412  CD2 TYR B 210     1124   2090   2790    474   -492    319       C
ATOM   1413  CE1 TYR B 210       6.042  17.560 -32.405  1.00 22.37           C
ANISOU 1413  CE1 TYR B 210     2023   2417   4061    384   -268    503       C
ATOM   1414  CE2 TYR B 210       4.121  16.164 -32.742  1.00 19.25           C
ANISOU 1414  CE2 TYR B 210     1608   2034   3671    350    428    747       C
ATOM   1415  CZ  TYR B 210       4.687  17.429 -32.684  1.00 22.70           C
ANISOU 1415  CZ  TYR B 210     2482   2089   4055    177    267    654       C
ATOM   1416  OH  TYR B 210       3.928  18.585 -32.914  1.00 20.48           O
ANISOU 1416  OH  TYR B 210     2443   1491   3846    160    317   1036       O
ATOM   1417  N   TYR B 211       7.424  11.260 -30.084  1.00 18.53           N
ANISOU 1417  N   TYR B 211     1561   2329   3150    604    141    435       N
ATOM   1418  CA  TYR B 211       8.050   9.947 -29.934  1.00 19.94           C
ANISOU 1418  CA  TYR B 211     2261   2463   2853    763    -38    723       C
ATOM   1419  C   TYR B 211       7.518   9.038 -31.029  1.00 20.36           C
ANISOU 1419  C   TYR B 211     2487   2358   2893    527    524    215       C
ATOM   1420  O   TYR B 211       6.337   8.679 -31.019  1.00 19.61           O
ANISOU 1420  O   TYR B 211     2571   2125   2757    570    162   -311       O
ATOM   1421  CB  TYR B 211       7.770   9.369 -28.547  1.00 21.26           C
ANISOU 1421  CB  TYR B 211     2720   2589   2769   1101   -338    984       C
ATOM   1422  CG  TYR B 211       8.426   8.030 -28.282  1.00 22.83           C
ANISOU 1422  CG  TYR B 211     2848   2902   2925   1466   -356    666       C
ATOM   1423  CD1 TYR B 211       7.775   6.844 -28.583  1.00 23.33           C
ANISOU 1423  CD1 TYR B 211     2889   3128   2848   1446   -692    492       C
ATOM   1424  CD2 TYR B 211       9.686   7.964 -27.697  1.00 24.15           C
ANISOU 1424  CD2 TYR B 211     3406   3090   2681   1414   -779    596       C
ATOM   1425  CE1 TYR B 211       8.374   5.608 -28.318  1.00 24.33           C
ANISOU 1425  CE1 TYR B 211     3129   3141   2975   1421   -727    686       C
ATOM   1426  CE2 TYR B 211      10.301   6.756 -27.448  1.00 26.92           C
ANISOU 1426  CE2 TYR B 211     3809   3219   3200   1454   -389    517       C
ATOM   1427  CZ  TYR B 211       9.640   5.580 -27.754  1.00 28.71           C
ANISOU 1427  CZ  TYR B 211     4050   3319   3540   1521   -300    615       C
ATOM   1428  OH  TYR B 211      10.249   4.379 -27.472  1.00 32.14           O
ANISOU 1428  OH  TYR B 211     4807   3589   3817   1306    119    822       O
ATOM   1429  N   PHE B 212       8.386   8.673 -31.970  1.00 21.48           N
ANISOU 1429  N   PHE B 212     2525   2394   3241    341    693    174       N
ATOM   1430  CA  PHE B 212       8.060   7.741 -33.035  1.00 23.50           C
ANISOU 1430  CA  PHE B 212     3288   2547   3095    779    698    223       C
ATOM   1431  C   PHE B 212       8.533   6.367 -32.584  1.00 22.51           C
ANISOU 1431  C   PHE B 212     2909   2500   3145   1070     74    423       C
ATOM   1432  O   PHE B 212       9.738   6.164 -32.375  1.00 23.30           O
ANISOU 1432  O   PHE B 212     2867   2448   3539    765     -4   -123       O
ATOM   1433  CB  PHE B 212       8.732   8.144 -34.351  1.00 23.30           C
ANISOU 1433  CB  PHE B 212     3062   2903   2889    610    577     79       C
ATOM   1434  CG  PHE B 212       8.125   9.365 -34.998  1.00 22.46           C
ANISOU 1434  CG  PHE B 212     3006   2863   2665    676    639    275       C
ATOM   1435  CD1 PHE B 212       8.300  10.628 -34.443  1.00 23.52           C
ANISOU 1435  CD1 PHE B 212     3261   2905   2769   1207    423    398       C
ATOM   1436  CD2 PHE B 212       7.359   9.247 -36.150  1.00 24.09           C
ANISOU 1436  CD2 PHE B 212     3295   2988   2870    908   1428    409       C
ATOM   1437  CE1 PHE B 212       7.715  11.747 -35.030  1.00 25.32           C
ANISOU 1437  CE1 PHE B 212     3716   3114   2790    670    678    368       C
ATOM   1438  CE2 PHE B 212       6.790  10.369 -36.753  1.00 25.08           C
ANISOU 1438  CE2 PHE B 212     3179   3107   3242    835   1353    158       C
ATOM   1439  CZ  PHE B 212       6.963  11.610 -36.192  1.00 24.11           C
ANISOU 1439  CZ  PHE B 212     3163   3061   2936    900    807    248       C
ATOM   1440  N   SER B 213       7.600   5.433 -32.428  1.00 22.08           N
ANISOU 1440  N   SER B 213     2442   2707   3240   1091   -157    445       N
ATOM   1441  CA  SER B 213       7.947   4.214 -31.704  1.00 22.43           C
ANISOU 1441  CA  SER B 213     2199   2672   3650    963    315    697       C
ATOM   1442  C   SER B 213       8.795   3.275 -32.546  1.00 26.01           C
ANISOU 1442  C   SER B 213     3036   2815   4033   1436    561    970       C
ATOM   1443  O   SER B 213       8.784   3.315 -33.781  1.00 27.10           O
ANISOU 1443  O   SER B 213     3076   2598   4624   1327    542   1058       O
ATOM   1444  CB  SER B 213       6.699   3.457 -31.245  1.00 22.70           C
ANISOU 1444  CB  SER B 213     2134   2552   3940    328    772    738       C
ATOM   1445  OG  SER B 213       6.075   2.783 -32.340  1.00 24.57           O
ANISOU 1445  OG  SER B 213     2718   2598   4020    615    856    898       O
ATOM   1446  N  AARG B 214       9.523   2.403 -31.837  0.56 26.90           N
ANISOU 1446  N  AARG B 214     2995   3084   4140   1225    400    881       N
ATOM   1447  CA AARG B 214      10.344   1.355 -32.426  0.56 28.70           C
ANISOU 1447  CA AARG B 214     3121   3401   4383   1154    490    695       C
ATOM   1448  C  AARG B 214       9.602   0.036 -32.594  0.56 29.73           C
ANISOU 1448  C  AARG B 214     3639   3263   4393   1494    839    839       C
ATOM   1449  O  AARG B 214      10.079  -0.833 -33.338  0.56 31.14           O
ANISOU 1449  O  AARG B 214     3926   3361   4547   1931   1184    929       O
ATOM   1450  CB AARG B 214      11.598   1.120 -31.563  0.56 29.78           C
ANISOU 1450  CB AARG B 214     2908   3809   4597   1252    -54    601       C
ATOM   1451  CG AARG B 214      12.044   2.364 -30.779  0.56 31.09           C
ANISOU 1451  CG AARG B 214     2989   4291   4534    837   -558    312       C
ATOM   1452  CD AARG B 214      13.414   2.212 -30.106  0.56 36.11           C
ANISOU 1452  CD AARG B 214     4325   4562   4834    748     85    341       C
ATOM   1453  NE AARG B 214      13.504   3.026 -28.895  0.56 37.74           N
ANISOU 1453  NE AARG B 214     4846   4722   4771    565    167    242       N
ATOM   1454  CZ AARG B 214      13.699   4.341 -28.872  0.56 39.12           C
ANISOU 1454  CZ AARG B 214     5132   4857   4877    574    190    363       C
ATOM   1455  NH1AARG B 214      13.870   5.042 -29.985  0.56 37.90           N
ANISOU 1455  NH1AARG B 214     4688   4917   4794    726   -833    524       N
ATOM   1456  NH2AARG B 214      13.732   4.970 -27.701  0.56 40.34           N
ANISOU 1456  NH2AARG B 214     5325   4850   5153    722    794    353       N
ATOM   1457  N  BARG B 214       9.544   2.408 -31.858  0.44 26.96           N
ANISOU 1457  N  BARG B 214     3127   2996   4122   1299    484    942       N
ATOM   1458  CA BARG B 214      10.281   1.358 -32.552  0.44 28.94           C
ANISOU 1458  CA BARG B 214     3413   3217   4365   1316    633    815       C
ATOM   1459  C  BARG B 214       9.423   0.127 -32.801  0.44 29.18           C
ANISOU 1459  C  BARG B 214     3622   3177   4286   1364    967    868       C
ATOM   1460  O  BARG B 214       9.637  -0.585 -33.791  0.44 30.10           O
ANISOU 1460  O  BARG B 214     4030   3250   4158   1237   1659    979       O
ATOM   1461  CB BARG B 214      11.520   0.952 -31.750  0.44 31.17           C
ANISOU 1461  CB BARG B 214     3683   3454   4706   1648    244    793       C
ATOM   1462  CG BARG B 214      12.669   1.943 -31.842  0.44 34.00           C
ANISOU 1462  CG BARG B 214     4250   3785   4883   1622     68    576       C
ATOM   1463  CD BARG B 214      13.885   1.457 -31.066  0.44 35.60           C
ANISOU 1463  CD BARG B 214     4725   3972   4828   1702   -153    568       C
ATOM   1464  NE BARG B 214      13.631   1.423 -29.632  0.44 37.76           N
ANISOU 1464  NE BARG B 214     5240   4173   4935   1756   -160    671       N
ATOM   1465  CZ BARG B 214      14.544   1.136 -28.717  0.44 40.25           C
ANISOU 1465  CZ BARG B 214     5614   4410   5271   1626    464    339       C
ATOM   1466  NH1BARG B 214      15.789   0.831 -29.053  0.44 38.25           N
ANISOU 1466  NH1BARG B 214     4963   4346   5225   1800    356    226       N
ATOM   1467  NH2BARG B 214      14.201   1.156 -27.430  0.44 41.53           N
ANISOU 1467  NH2BARG B 214     5867   4530   5383   1661    984    170       N
ATOM   1468  N   THR B 215       8.466  -0.144 -31.924  1.00 27.52           N
ANISOU 1468  N   THR B 215     3150   3088   4218   1431    704    941       N
ATOM   1469  CA  THR B 215       7.673  -1.367 -32.025  1.00 30.98           C
ANISOU 1469  CA  THR B 215     4098   3180   4494   1168    942    858       C
ATOM   1470  C   THR B 215       6.186  -1.064 -32.203  1.00 28.27           C
ANISOU 1470  C   THR B 215     3782   2830   4128   1374   1169    487       C
ATOM   1471  O   THR B 215       5.686  -0.000 -31.787  1.00 29.45           O
ANISOU 1471  O   THR B 215     4054   2910   4226   1245   1818    721       O
ATOM   1472  CB  THR B 215       7.855  -2.282 -30.799  1.00 34.32           C
ANISOU 1472  CB  THR B 215     4855   3444   4741   1066    374    979       C
ATOM   1473  OG1 THR B 215       7.452  -1.605 -29.600  1.00 38.20           O
ANISOU 1473  OG1 THR B 215     6170   3401   4943    361    978    882       O
ATOM   1474  CG2 THR B 215       9.306  -2.756 -30.687  1.00 34.50           C
ANISOU 1474  CG2 THR B 215     4698   3659   4752   1079   -303    990       C
ATOM   1475  N   PRO B 216       5.455  -1.982 -32.830  1.00 26.45           N
ANISOU 1475  N   PRO B 216     3961   2454   3636   1204   1647    125       N
ATOM   1476  CA  PRO B 216       4.027  -1.783 -33.075  1.00 23.75           C
ANISOU 1476  CA  PRO B 216     3659   2372   2993   1191   1263      9       C
ATOM   1477  C   PRO B 216       3.170  -2.197 -31.890  1.00 23.01           C
ANISOU 1477  C   PRO B 216     3920   2017   2804    666    899    360       C
ATOM   1478  O   PRO B 216       3.525  -3.075 -31.099  1.00 23.57           O
ANISOU 1478  O   PRO B 216     4478   1722   2758   1071    864    473       O
ATOM   1479  CB  PRO B 216       3.756  -2.689 -34.282  1.00 26.62           C
ANISOU 1479  CB  PRO B 216     4341   2651   3125   1422   1511    143       C
ATOM   1480  CG  PRO B 216       4.746  -3.763 -34.147  1.00 29.37           C
ANISOU 1480  CG  PRO B 216     4892   2660   3605   1189   1665   -137       C
ATOM   1481  CD  PRO B 216       5.963  -3.198 -33.488  1.00 27.40           C
ANISOU 1481  CD  PRO B 216     4069   2620   3720   1080   1809    -33       C
ATOM   1482  N   LYS B 217       2.037  -1.501 -31.767  1.00 20.98           N
ANISOU 1482  N   LYS B 217     3618   2014   2341    522   1036    266       N
ATOM   1483  CA  LYS B 217       1.072  -1.737 -30.702  1.00 19.55           C
ANISOU 1483  CA  LYS B 217     2817   2158   2451    328    324    337       C
ATOM   1484  C   LYS B 217      -0.328  -1.487 -31.240  1.00 20.02           C
ANISOU 1484  C   LYS B 217     3482   1983   2143    -71    151    308       C
ATOM   1485  O   LYS B 217      -0.503  -0.779 -32.229  1.00 21.05           O
ANISOU 1485  O   LYS B 217     3980   2120   1899    269    893    223       O
ATOM   1486  CB  LYS B 217       1.323  -0.816 -29.493  1.00 20.17           C
ANISOU 1486  CB  LYS B 217     2939   2275   2449    443    335    419       C
ATOM   1487  CG  LYS B 217       2.632  -1.067 -28.735  1.00 21.04           C
ANISOU 1487  CG  LYS B 217     2726   2612   2656    272    104    620       C
ATOM   1488  CD  LYS B 217       2.758  -0.118 -27.540  1.00 20.71           C
ANISOU 1488  CD  LYS B 217     2542   2846   2483    198   -454    586       C
ATOM   1489  CE  LYS B 217       4.140  -0.097 -26.944  1.00 23.76           C
ANISOU 1489  CE  LYS B 217     3839   2899   2290    524   -832    497       C
ATOM   1490  NZ  LYS B 217       4.470  -1.341 -26.235  1.00 26.64           N
ANISOU 1490  NZ  LYS B 217     4890   3006   2225    278  -1156    205       N
ATOM   1491  N   THR B 218      -1.335  -2.041 -30.556  1.00 18.16           N
ANISOU 1491  N   THR B 218     2663   1864   2372     53    422    503       N
ATOM   1492  CA  THR B 218      -2.697  -1.621 -30.840  1.00 18.66           C
ANISOU 1492  CA  THR B 218     2684   1566   2839   -277    867    211       C
ATOM   1493  C   THR B 218      -2.825  -0.142 -30.499  1.00 18.63           C
ANISOU 1493  C   THR B 218     2940   1376   2763    -45    741    115       C
ATOM   1494  O   THR B 218      -1.975   0.433 -29.819  1.00 18.44           O
ANISOU 1494  O   THR B 218     2554   1644   2806   -117    908    493       O
ATOM   1495  CB  THR B 218      -3.713  -2.409 -30.021  1.00 19.46           C
ANISOU 1495  CB  THR B 218     3251   1743   2401   -330    663    -37       C
ATOM   1496  OG1 THR B 218      -3.498  -2.159 -28.622  1.00 19.52           O
ANISOU 1496  OG1 THR B 218     3100   2240   2076   -346    577    -32       O
ATOM   1497  CG2 THR B 218      -3.575  -3.923 -30.307  1.00 19.90           C
ANISOU 1497  CG2 THR B 218     3726   1457   2378   -107    250     46       C
ATOM   1498  N   TRP B 219      -3.890   0.480 -30.998  1.00 16.07           N
ANISOU 1498  N   TRP B 219     2467   1251   2388    123   -172     47       N
ATOM   1499  CA  TRP B 219      -4.089   1.895 -30.687  1.00 18.08           C
ANISOU 1499  CA  TRP B 219     2768   1513   2590    129     18    143       C
ATOM   1500  C   TRP B 219      -4.223   2.095 -29.179  1.00 18.87           C
ANISOU 1500  C   TRP B 219     3205   1723   2241   -106    272    540       C
ATOM   1501  O   TRP B 219      -3.666   3.051 -28.618  1.00 18.73           O
ANISOU 1501  O   TRP B 219     2987   1492   2639   -595    662    518       O
ATOM   1502  CB  TRP B 219      -5.318   2.434 -31.428  1.00 17.12           C
ANISOU 1502  CB  TRP B 219     2615   1377   2511   -188    162    190       C
ATOM   1503  CG  TRP B 219      -5.528   3.905 -31.287  1.00 15.22           C
ANISOU 1503  CG  TRP B 219     2034   1538   2210   -384    122   -269       C
ATOM   1504  CD1 TRP B 219      -5.085   4.867 -32.132  1.00 15.85           C
ANISOU 1504  CD1 TRP B 219     2325   1394   2304   -441    277   -326       C
ATOM   1505  CD2 TRP B 219      -6.260   4.583 -30.238  1.00 17.26           C
ANISOU 1505  CD2 TRP B 219     2237   1718   2602   -186    346   -257       C
ATOM   1506  NE1 TRP B 219      -5.477   6.113 -31.673  1.00 16.64           N
ANISOU 1506  NE1 TRP B 219     2593   1650   2082   -409    453   -407       N
ATOM   1507  CE2 TRP B 219      -6.194   5.964 -30.514  1.00 17.31           C
ANISOU 1507  CE2 TRP B 219     2517   1857   2203     53    211   -403       C
ATOM   1508  CE3 TRP B 219      -6.929   4.153 -29.083  1.00 19.62           C
ANISOU 1508  CE3 TRP B 219     3159   1762   2536   -407    329   -121       C
ATOM   1509  CZ2 TRP B 219      -6.797   6.933 -29.685  1.00 17.13           C
ANISOU 1509  CZ2 TRP B 219     2386   1936   2188    582    149   -132       C
ATOM   1510  CZ3 TRP B 219      -7.545   5.109 -28.259  1.00 21.04           C
ANISOU 1510  CZ3 TRP B 219     3130   1845   3020    129    360     18       C
ATOM   1511  CH2 TRP B 219      -7.463   6.479 -28.563  1.00 21.12           C
ANISOU 1511  CH2 TRP B 219     2931   2018   3078    287    615   -219       C
ATOM   1512  N   TYR B 220      -4.960   1.196 -28.499  1.00 19.65           N
ANISOU 1512  N   TYR B 220     3377   1843   2245    -79    392    695       N
ATOM   1513  CA  TYR B 220      -5.173   1.351 -27.055  1.00 17.89           C
ANISOU 1513  CA  TYR B 220     2788   2104   1906   -262    209    736       C
ATOM   1514  C   TYR B 220      -3.875   1.197 -26.284  1.00 18.89           C
ANISOU 1514  C   TYR B 220     2803   2067   2310   -252    641    422       C
ATOM   1515  O   TYR B 220      -3.608   1.952 -25.343  1.00 18.73           O
ANISOU 1515  O   TYR B 220     2491   2164   2461   -110    664    137       O
ATOM   1516  CB  TYR B 220      -6.174   0.317 -26.533  1.00 19.40           C
ANISOU 1516  CB  TYR B 220     2940   2101   2329   -720    672   -240       C
ATOM   1517  CG  TYR B 220      -7.458   0.274 -27.333  1.00 22.21           C
ANISOU 1517  CG  TYR B 220     3754   2373   2313   -438    892     -3       C
ATOM   1518  CD1 TYR B 220      -8.381   1.309 -27.259  1.00 21.89           C
ANISOU 1518  CD1 TYR B 220     3444   2543   2329   -295    879    402       C
ATOM   1519  CD2 TYR B 220      -7.731  -0.796 -28.182  1.00 23.06           C
ANISOU 1519  CD2 TYR B 220     3863   2413   2485   -355    509    167       C
ATOM   1520  CE1 TYR B 220      -9.536   1.274 -27.988  1.00 24.93           C
ANISOU 1520  CE1 TYR B 220     4367   2513   2593   -803    665    444       C
ATOM   1521  CE2 TYR B 220      -8.880  -0.833 -28.929  1.00 25.41           C
ANISOU 1521  CE2 TYR B 220     4406   2655   2593   -345    805    339       C
ATOM   1522  CZ  TYR B 220      -9.782   0.202 -28.833  1.00 27.59           C
ANISOU 1522  CZ  TYR B 220     5025   2698   2758   -160    710    356       C
ATOM   1523  OH  TYR B 220     -10.945   0.147 -29.574  1.00 32.57           O
ANISOU 1523  OH  TYR B 220     5834   2978   3562    -33    686    192       O
ATOM   1524  N   SER B 221      -3.080   0.192 -26.642  1.00 17.86           N
ANISOU 1524  N   SER B 221     2503   1698   2586    131    611    354       N
ATOM   1525  CA  SER B 221      -1.834  -0.032 -25.937  1.00 18.71           C
ANISOU 1525  CA  SER B 221     2423   1576   3112    237    318    535       C
ATOM   1526  C   SER B 221      -0.860   1.111 -26.195  1.00 18.72           C
ANISOU 1526  C   SER B 221     2676   1662   2776     62    684    536       C
ATOM   1527  O   SER B 221      -0.112   1.519 -25.295  1.00 19.63           O
ANISOU 1527  O   SER B 221     3185   1559   2716    523    820    285       O
ATOM   1528  CB  SER B 221      -1.258  -1.377 -26.372  1.00 21.59           C
ANISOU 1528  CB  SER B 221     3000   1805   3396    361    321    394       C
ATOM   1529  OG  SER B 221      -0.030  -1.623 -25.759  1.00 23.55           O
ANISOU 1529  OG  SER B 221     3570   2090   3287    604    643    684       O
ATOM   1530  N   ALA B 222      -0.861   1.640 -27.419  1.00 15.97           N
ANISOU 1530  N   ALA B 222     2181   1546   2339     29    712    899       N
ATOM   1531  CA  ALA B 222       0.023   2.768 -27.721  1.00 16.73           C
ANISOU 1531  CA  ALA B 222     2526   1445   2388    -94   1355    239       C
ATOM   1532  C   ALA B 222      -0.391   4.004 -26.921  1.00 17.44           C
ANISOU 1532  C   ALA B 222     2356   1563   2706    -58   1186   -105       C
ATOM   1533  O   ALA B 222       0.460   4.714 -26.386  1.00 19.29           O
ANISOU 1533  O   ALA B 222     2645   1841   2845   -465    304     15       O
ATOM   1534  CB  ALA B 222       0.020   3.070 -29.223  1.00 18.61           C
ANISOU 1534  CB  ALA B 222     2704   1641   2727    214   1186    -21       C
ATOM   1535  N   GLU B 223      -1.694   4.263 -26.794  1.00 17.54           N
ANISOU 1535  N   GLU B 223     2106   1725   2832    739    887    241       N
ATOM   1536  CA  GLU B 223      -2.089   5.424 -25.990  1.00 17.24           C
ANISOU 1536  CA  GLU B 223     1625   1987   2939    728    839    292       C
ATOM   1537  C   GLU B 223      -1.666   5.230 -24.544  1.00 18.15           C
ANISOU 1537  C   GLU B 223     2444   1973   2479    611    279    693       C
ATOM   1538  O   GLU B 223      -1.154   6.165 -23.912  1.00 18.06           O
ANISOU 1538  O   GLU B 223     2524   2264   2076    706    180    386       O
ATOM   1539  CB  GLU B 223      -3.594   5.688 -26.065  1.00 18.36           C
ANISOU 1539  CB  GLU B 223     1739   1953   3282    705    936    365       C
ATOM   1540  CG  GLU B 223      -4.072   6.679 -24.979  1.00 20.15           C
ANISOU 1540  CG  GLU B 223     2008   1959   3689    529   1013    416       C
ATOM   1541  CD  GLU B 223      -3.636   8.146 -25.211  1.00 21.99           C
ANISOU 1541  CD  GLU B 223     2434   2309   3611    228    734    191       C
ATOM   1542  OE1 GLU B 223      -2.873   8.403 -26.176  1.00 19.08           O
ANISOU 1542  OE1 GLU B 223     1814   2463   2973     63    -61    503       O
ATOM   1543  OE2 GLU B 223      -4.089   9.031 -24.419  1.00 23.28           O
ANISOU 1543  OE2 GLU B 223     2797   2506   3541    581    886    263       O
ATOM   1544  N   GLN B 224      -1.839   4.001 -23.999  1.00 18.87           N
ANISOU 1544  N   GLN B 224     2652   2074   2442    193    516    866       N
ATOM   1545  CA  GLN B 224      -1.387   3.791 -22.637  1.00 18.14           C
ANISOU 1545  CA  GLN B 224     2815   1880   2199    183    783    785       C
ATOM   1546  C   GLN B 224       0.125   3.948 -22.523  1.00 19.04           C
ANISOU 1546  C   GLN B 224     2733   2008   2493    -34    735    195       C
ATOM   1547  O   GLN B 224       0.616   4.429 -21.501  1.00 20.07           O
ANISOU 1547  O   GLN B 224     3268   2263   2095    427    453    474       O
ATOM   1548  CB  GLN B 224      -1.832   2.417 -22.129  1.00 19.80           C
ANISOU 1548  CB  GLN B 224     3264   1952   2309     57   1055    591       C
ATOM   1549  CG  GLN B 224      -3.326   2.397 -21.831  1.00 25.34           C
ANISOU 1549  CG  GLN B 224     4312   2134   3182    263   2131    334       C
ATOM   1550  CD  GLN B 224      -3.739   3.455 -20.794  1.00 30.79           C
ANISOU 1550  CD  GLN B 224     5065   2531   4102    199   2302    431       C
ATOM   1551  OE1 GLN B 224      -4.699   4.190 -21.010  1.00 34.77           O
ANISOU 1551  OE1 GLN B 224     5960   2315   4935    387   2609    732       O
ATOM   1552  NE2 GLN B 224      -3.013   3.527 -19.671  1.00 30.67           N
ANISOU 1552  NE2 GLN B 224     4666   3084   3905   -434   2346    357       N
ATOM   1553  N   PHE B 225       0.885   3.549 -23.546  1.00 18.10           N
ANISOU 1553  N   PHE B 225     2148   2002   2726    271    810    -21       N
ATOM   1554  CA  PHE B 225       2.329   3.796 -23.503  1.00 18.37           C
ANISOU 1554  CA  PHE B 225     2139   2172   2671    681    545   -210       C
ATOM   1555  C   PHE B 225       2.625   5.296 -23.494  1.00 15.62           C
ANISOU 1555  C   PHE B 225     2000   2070   1865      6    360    227       C
ATOM   1556  O   PHE B 225       3.451   5.781 -22.701  1.00 16.47           O
ANISOU 1556  O   PHE B 225     2123   2254   1880   -175    288    -49       O
ATOM   1557  CB  PHE B 225       3.030   3.109 -24.693  1.00 18.77           C
ANISOU 1557  CB  PHE B 225     1795   2398   2937   1058    485   -337       C
ATOM   1558  CG  PHE B 225       4.514   3.405 -24.783  1.00 20.44           C
ANISOU 1558  CG  PHE B 225     2132   2748   2888    924    344    118       C
ATOM   1559  CD1 PHE B 225       4.965   4.532 -25.446  1.00 23.11           C
ANISOU 1559  CD1 PHE B 225     2698   2979   3104    822    977     72       C
ATOM   1560  CD2 PHE B 225       5.455   2.574 -24.164  1.00 24.32           C
ANISOU 1560  CD2 PHE B 225     2629   3066   3546    806    767    -61       C
ATOM   1561  CE1 PHE B 225       6.332   4.823 -25.532  1.00 23.47           C
ANISOU 1561  CE1 PHE B 225     2664   3113   3140    805    358     64       C
ATOM   1562  CE2 PHE B 225       6.818   2.854 -24.232  1.00 26.06           C
ANISOU 1562  CE2 PHE B 225     3206   3214   3481    613    605    251       C
ATOM   1563  CZ  PHE B 225       7.265   3.984 -24.921  1.00 25.02           C
ANISOU 1563  CZ  PHE B 225     2899   3188   3421    934    682    166       C
ATOM   1564  N   CYS B 226       1.942   6.056 -24.343  1.00 16.99           N
ANISOU 1564  N   CYS B 226     2190   1869   2397    645    512    281       N
ATOM   1565  CA  CYS B 226       2.181   7.497 -24.318  1.00 18.47           C
ANISOU 1565  CA  CYS B 226     2877   2018   2121    485    788    389       C
ATOM   1566  C   CYS B 226       1.839   8.087 -22.950  1.00 18.35           C
ANISOU 1566  C   CYS B 226     2796   2298   1879    641    723    549       C
ATOM   1567  O   CYS B 226       2.582   8.934 -22.425  1.00 18.04           O
ANISOU 1567  O   CYS B 226     2567   2477   1809    536    441    703       O
ATOM   1568  CB  CYS B 226       1.375   8.181 -25.409  1.00 21.38           C
ANISOU 1568  CB  CYS B 226     3477   2281   2365    586    420    397       C
ATOM   1569  SG  CYS B 226       1.824   7.695 -27.102  1.00 20.31           S
ANISOU 1569  SG  CYS B 226     2922   2473   2322    -79    298    175       S
ATOM   1570  N   ILE B 227       0.728   7.646 -22.344  1.00 17.73           N
ANISOU 1570  N   ILE B 227     2343   2309   2083    441    673    413       N
ATOM   1571  CA  ILE B 227       0.395   8.152 -21.013  1.00 15.21           C
ANISOU 1571  CA  ILE B 227     1584   2428   1768    157     32    253       C
ATOM   1572  C   ILE B 227       1.518   7.843 -20.028  1.00 17.81           C
ANISOU 1572  C   ILE B 227     2399   2320   2047    229    149    101       C
ATOM   1573  O   ILE B 227       1.866   8.669 -19.184  1.00 18.98           O
ANISOU 1573  O   ILE B 227     2874   2285   2054   -689    201    205       O
ATOM   1574  CB  ILE B 227      -0.953   7.582 -20.525  1.00 15.00           C
ANISOU 1574  CB  ILE B 227      951   2619   2132     19    163   -252       C
ATOM   1575  CG1 ILE B 227      -2.109   8.170 -21.369  1.00 16.48           C
ANISOU 1575  CG1 ILE B 227      863   2618   2781   -282   -265   -282       C
ATOM   1576  CG2 ILE B 227      -1.127   7.896 -19.051  1.00 15.83           C
ANISOU 1576  CG2 ILE B 227     1470   2348   2194     63   -361   -633       C
ATOM   1577  CD1 ILE B 227      -3.428   7.398 -21.312  1.00 18.49           C
ANISOU 1577  CD1 ILE B 227     1328   2556   3140   -141    -38    236       C
ATOM   1578  N  ASER B 228       2.091   6.634 -20.108  0.71 19.10           N
ANISOU 1578  N  ASER B 228     2626   2546   2085    787    236   -106       N
ATOM   1579  CA ASER B 228       3.135   6.258 -19.166  0.71 20.27           C
ANISOU 1579  CA ASER B 228     2533   2681   2488    470     12   -106       C
ATOM   1580  C  ASER B 228       4.354   7.165 -19.285  0.71 20.58           C
ANISOU 1580  C  ASER B 228     2672   2676   2471   -217    -34   -172       C
ATOM   1581  O  ASER B 228       5.170   7.223 -18.358  0.71 20.76           O
ANISOU 1581  O  ASER B 228     3589   2451   1848   -418   -107   -380       O
ATOM   1582  CB ASER B 228       3.527   4.786 -19.373  0.71 21.67           C
ANISOU 1582  CB ASER B 228     3033   2802   2401    586    655    319       C
ATOM   1583  OG ASER B 228       4.329   4.613 -20.541  0.71 17.84           O
ANISOU 1583  OG ASER B 228     2087   2910   1781    225    485    715       O
ATOM   1584  N  BSER B 228       2.115   6.654 -20.123  0.29 18.33           N
ANISOU 1584  N  BSER B 228     2361   2441   2161    675     93     32       N
ATOM   1585  CA BSER B 228       3.216   6.358 -19.217  0.29 18.67           C
ANISOU 1585  CA BSER B 228     2158   2518   2417    747   -133     37       C
ATOM   1586  C  BSER B 228       4.447   7.209 -19.490  0.29 19.00           C
ANISOU 1586  C  BSER B 228     2195   2518   2507    698    426     15       C
ATOM   1587  O  BSER B 228       5.379   7.201 -18.677  0.29 20.28           O
ANISOU 1587  O  BSER B 228     2657   2530   2518    720    891     62       O
ATOM   1588  CB BSER B 228       3.580   4.879 -19.293  0.29 19.18           C
ANISOU 1588  CB BSER B 228     2270   2608   2408    807   -476    206       C
ATOM   1589  OG BSER B 228       2.561   4.107 -18.706  0.29 17.36           O
ANISOU 1589  OG BSER B 228     1731   2622   2242    604   -907    394       O
ATOM   1590  N  AARG B 229       4.478   7.895 -20.386  0.44 19.77           N
ANISOU 1590  N  AARG B 229     2173   2786   2552   -496   -518    119       N
ATOM   1591  CA AARG B 229       5.591   8.812 -20.596  0.44 22.32           C
ANISOU 1591  CA AARG B 229     2516   2895   3071   -285   -524    154       C
ATOM   1592  C  AARG B 229       5.137  10.274 -20.547  0.44 22.07           C
ANISOU 1592  C  AARG B 229     2558   2913   2913   -426   -456    290       C
ATOM   1593  O  AARG B 229       5.779  11.150 -21.135  0.44 21.88           O
ANISOU 1593  O  AARG B 229     2599   2831   2883   -805   -386    314       O
ATOM   1594  CB AARG B 229       6.291   8.491 -21.918  0.44 23.65           C
ANISOU 1594  CB AARG B 229     2751   2981   3254    235   -519    190       C
ATOM   1595  CG AARG B 229       6.593   6.984 -22.125  0.44 25.13           C
ANISOU 1595  CG AARG B 229     3093   3109   3344    910   -949    178       C
ATOM   1596  CD AARG B 229       7.513   6.425 -21.030  0.44 26.81           C
ANISOU 1596  CD AARG B 229     3471   3271   3443   1278   -787    334       C
ATOM   1597  NE AARG B 229       8.275   5.242 -21.439  0.44 28.98           N
ANISOU 1597  NE AARG B 229     4100   3365   3547   1281   -471    366       N
ATOM   1598  CZ AARG B 229       8.107   4.017 -20.952  0.44 29.18           C
ANISOU 1598  CZ AARG B 229     4167   3374   3546   1545   -784    338       C
ATOM   1599  NH1AARG B 229       7.146   3.739 -20.079  0.44 29.32           N
ANISOU 1599  NH1AARG B 229     4361   3329   3449   1676  -1076    577       N
ATOM   1600  NH2AARG B 229       8.937   3.049 -21.334  0.44 29.86           N
ANISOU 1600  NH2AARG B 229     4270   3564   3512   1317   -839    188       N
ATOM   1601  N  BARG B 229       4.475   7.936 -20.602  0.56 18.21           N
ANISOU 1601  N  BARG B 229     1917   2503   2500    728    330    -15       N
ATOM   1602  CA BARG B 229       5.556   8.871 -20.900  0.56 20.13           C
ANISOU 1602  CA BARG B 229     2505   2477   2665    699    236    -40       C
ATOM   1603  C  BARG B 229       5.103  10.324 -20.754  0.56 21.18           C
ANISOU 1603  C  BARG B 229     2802   2623   2624    568    -16     -3       C
ATOM   1604  O  BARG B 229       5.669  11.219 -21.388  0.56 21.41           O
ANISOU 1604  O  BARG B 229     2941   2535   2660    301    189     53       O
ATOM   1605  CB BARG B 229       6.122   8.633 -22.302  0.56 19.79           C
ANISOU 1605  CB BARG B 229     2537   2373   2611   1009    918    201       C
ATOM   1606  CG BARG B 229       6.762   7.252 -22.524  0.56 20.66           C
ANISOU 1606  CG BARG B 229     2911   2415   2526   1504    507    139       C
ATOM   1607  CD BARG B 229       7.817   6.904 -21.453  0.56 20.97           C
ANISOU 1607  CD BARG B 229     2871   2552   2546   1564    212    409       C
ATOM   1608  NE BARG B 229       8.345   5.550 -21.624  0.56 24.65           N
ANISOU 1608  NE BARG B 229     3815   2792   2760   1533    337    246       N
ATOM   1609  CZ BARG B 229       9.383   5.248 -22.390  0.56 24.67           C
ANISOU 1609  CZ BARG B 229     3344   2916   3114   1774   -506     37       C
ATOM   1610  NH1BARG B 229      10.009   6.173 -23.097  0.56 25.35           N
ANISOU 1610  NH1BARG B 229     3177   3005   3450   1795   -457   -249       N
ATOM   1611  NH2BARG B 229       9.793   3.981 -22.464  0.56 26.02           N
ANISOU 1611  NH2BARG B 229     3483   3071   3332   1543  -1162    105       N
ATOM   1612  N  ALYS B 230       4.032  10.537 -19.834  0.51 20.68           N
ANISOU 1612  N  ALYS B 230     2251   3029   2579   -342   -458    369       N
ATOM   1613  CA ALYS B 230       3.449  11.878 -19.668  0.51 22.19           C
ANISOU 1613  CA ALYS B 230     2435   3165   2831   -229   -290    517       C
ATOM   1614  C  ALYS B 230       3.135  12.527 -21.017  0.51 20.14           C
ANISOU 1614  C  ALYS B 230     2197   3002   2454   -134   -213    371       C
ATOM   1615  O  ALYS B 230       3.434  13.706 -21.257  0.51 18.87           O
ANISOU 1615  O  ALYS B 230     1782   2892   2495   -413   -903    464       O
ATOM   1616  CB ALYS B 230       4.347  12.792 -18.825  0.51 23.85           C
ANISOU 1616  CB ALYS B 230     2564   3380   3119   -387   -436    554       C
ATOM   1617  CG ALYS B 230       4.595  12.325 -17.391  0.51 26.54           C
ANISOU 1617  CG ALYS B 230     2493   3653   3939   -323   -147    692       C
ATOM   1618  CD ALYS B 230       3.354  11.705 -16.725  0.51 28.26           C
ANISOU 1618  CD ALYS B 230     2828   3668   4240     72    -83   1018       C
ATOM   1619  CE ALYS B 230       3.707  10.319 -16.223  0.51 29.32           C
ANISOU 1619  CE ALYS B 230     3011   3563   4566    532    175   1128       C
ATOM   1620  NZ ALYS B 230       2.940   9.844 -15.065  0.51 29.77           N
ANISOU 1620  NZ ALYS B 230     3211   3551   4551   1011   -254   1406       N
ATOM   1621  N  BLYS B 230       4.086  10.560 -19.918  0.49 20.52           N
ANISOU 1621  N  BLYS B 230     2689   2884   2224    443    -99   -164       N
ATOM   1622  CA BLYS B 230       3.518  11.897 -19.695  0.49 23.51           C
ANISOU 1622  CA BLYS B 230     3165   3158   2610    357   -150   -126       C
ATOM   1623  C  BLYS B 230       3.105  12.550 -21.011  0.49 21.77           C
ANISOU 1623  C  BLYS B 230     2953   2995   2324    194    219     -7       C
ATOM   1624  O  BLYS B 230       3.315  13.750 -21.231  0.49 22.42           O
ANISOU 1624  O  BLYS B 230     3237   2889   2394     90    299    -53       O
ATOM   1625  CB BLYS B 230       4.491  12.801 -18.929  0.49 26.57           C
ANISOU 1625  CB BLYS B 230     3658   3500   2937    222   -432   -512       C
ATOM   1626  CG BLYS B 230       4.885  12.299 -17.542  0.49 31.46           C
ANISOU 1626  CG BLYS B 230     4243   3922   3788    225   -132   -673       C
ATOM   1627  CD BLYS B 230       3.763  12.451 -16.502  0.49 35.28           C
ANISOU 1627  CD BLYS B 230     5031   4139   4234    421    236   -889       C
ATOM   1628  CE BLYS B 230       3.499  13.899 -16.124  0.49 37.15           C
ANISOU 1628  CE BLYS B 230     5378   4283   4452    473    279  -1006       C
ATOM   1629  NZ BLYS B 230       2.691  13.973 -14.868  0.49 37.79           N
ANISOU 1629  NZ BLYS B 230     5497   4323   4537    597    358  -1378       N
ATOM   1630  N   ALA B 231       2.496  11.755 -21.888  1.00 18.13           N
ANISOU 1630  N   ALA B 231     2397   2789   1702    -66    203    -33       N
ATOM   1631  CA  ALA B 231       2.194  12.182 -23.249  1.00 18.26           C
ANISOU 1631  CA  ALA B 231     2454   2684   1799   -128    696     11       C
ATOM   1632  C   ALA B 231       0.839  11.604 -23.652  1.00 18.30           C
ANISOU 1632  C   ALA B 231     2491   2517   1944     38    170    297       C
ATOM   1633  O   ALA B 231       0.145  10.964 -22.852  1.00 16.31           O
ANISOU 1633  O   ALA B 231     1944   2123   2129   -163   -177    819       O
ATOM   1634  CB  ALA B 231       3.304  11.714 -24.201  1.00 18.76           C
ANISOU 1634  CB  ALA B 231     2519   2793   1816    200    400    -49       C
ATOM   1635  N   HIS B 232       0.502  11.804 -24.924  1.00 17.38           N
ANISOU 1635  N   HIS B 232     2138   2539   1925   -203    280    400       N
ATOM   1636  CA  HIS B 232      -0.675  11.251 -25.582  1.00 17.28           C
ANISOU 1636  CA  HIS B 232     1973   2287   2304   -214     90    -68       C
ATOM   1637  C   HIS B 232      -0.283  10.929 -27.013  1.00 16.93           C
ANISOU 1637  C   HIS B 232     2296   1922   2213   -158   -188     83       C
ATOM   1638  O   HIS B 232       0.640  11.537 -27.571  1.00 20.09           O
ANISOU 1638  O   HIS B 232     3355   1733   2545    123     79    -18       O
ATOM   1639  CB  HIS B 232      -1.876  12.236 -25.629  1.00 17.24           C
ANISOU 1639  CB  HIS B 232     1390   2582   2578    621    201   -509       C
ATOM   1640  CG  HIS B 232      -2.541  12.492 -24.301  1.00 20.00           C
ANISOU 1640  CG  HIS B 232     1801   3124   2676     78    423   -380       C
ATOM   1641  ND1 HIS B 232      -3.365  11.571 -23.689  1.00 21.46           N
ANISOU 1641  ND1 HIS B 232     2119   3459   2574    -41     97   -122       N
ATOM   1642  CD2 HIS B 232      -2.543  13.586 -23.495  1.00 20.38           C
ANISOU 1642  CD2 HIS B 232     1965   3296   2484    509    477   -432       C
ATOM   1643  CE1 HIS B 232      -3.821  12.071 -22.551  1.00 22.03           C
ANISOU 1643  CE1 HIS B 232     2247   3415   2708    166    -83   -312       C
ATOM   1644  NE2 HIS B 232      -3.340  13.295 -22.411  1.00 22.68           N
ANISOU 1644  NE2 HIS B 232     2390   3383   2844    322    128   -508       N
ATOM   1645  N   LEU B 233      -1.006   9.999 -27.635  1.00 16.74           N
ANISOU 1645  N   LEU B 233     2547   1849   1966   -229    227    370       N
ATOM   1646  CA  LEU B 233      -0.906   9.894 -29.091  1.00 15.14           C
ANISOU 1646  CA  LEU B 233     1754   1606   2393   -406    551    172       C
ATOM   1647  C   LEU B 233      -1.141  11.268 -29.700  1.00 13.80           C
ANISOU 1647  C   LEU B 233     1134   1371   2738    236    251    198       C
ATOM   1648  O   LEU B 233      -2.016  12.022 -29.235  1.00 16.17           O
ANISOU 1648  O   LEU B 233     1658   1521   2963    642    194    119       O
ATOM   1649  CB  LEU B 233      -1.915   8.903 -29.641  1.00 16.67           C
ANISOU 1649  CB  LEU B 233     2261   1691   2382   -596    440   -120       C
ATOM   1650  CG  LEU B 233      -1.587   7.423 -29.409  1.00 14.89           C
ANISOU 1650  CG  LEU B 233     1863   1562   2233   -136    773    504       C
ATOM   1651  CD1 LEU B 233      -2.802   6.540 -29.841  1.00 18.49           C
ANISOU 1651  CD1 LEU B 233     2850   1627   2548   -137   1095    106       C
ATOM   1652  CD2 LEU B 233      -0.267   6.928 -30.083  1.00 17.95           C
ANISOU 1652  CD2 LEU B 233     2960   1778   2083    255    756    -13       C
ATOM   1653  N   THR B 234      -0.348  11.604 -30.733  1.00 11.88           N
ANISOU 1653  N   THR B 234      939   1228   2346    258    159    418       N
ATOM   1654  CA  THR B 234      -0.305  12.992 -31.195  1.00 13.33           C
ANISOU 1654  CA  THR B 234     1583   1362   2119    204    587    388       C
ATOM   1655  C   THR B 234      -1.635  13.448 -31.817  1.00 16.02           C
ANISOU 1655  C   THR B 234     2165   1374   2549    509    792   -174       C
ATOM   1656  O   THR B 234      -2.313  12.698 -32.537  1.00 17.64           O
ANISOU 1656  O   THR B 234     2699   1527   2475    520    339   -107       O
ATOM   1657  CB  THR B 234       0.839  13.163 -32.202  1.00 15.44           C
ANISOU 1657  CB  THR B 234     2259   1462   2144   -359   1037    271       C
ATOM   1658  OG1 THR B 234       0.990  14.554 -32.518  1.00 14.56           O
ANISOU 1658  OG1 THR B 234     1607   1625   2301    154    178    822       O
ATOM   1659  CG2 THR B 234       0.516  12.399 -33.481  1.00 16.15           C
ANISOU 1659  CG2 THR B 234     2687   1588   1859   -224    587   -219       C
ATOM   1660  N   SER B 235      -2.026  14.697 -31.508  1.00 14.24           N
ANISOU 1660  N   SER B 235     1353   1529   2528    698     48    152       N
ATOM   1661  CA  SER B 235      -3.012  15.388 -32.308  1.00 15.12           C
ANISOU 1661  CA  SER B 235     1889   1565   2293    443    102    274       C
ATOM   1662  C   SER B 235      -2.304  16.075 -33.491  1.00 14.02           C
ANISOU 1662  C   SER B 235     1585   1641   2100    303   -108    373       C
ATOM   1663  O   SER B 235      -1.072  16.110 -33.566  1.00 15.83           O
ANISOU 1663  O   SER B 235     1534   1865   2616    279    147    451       O
ATOM   1664  CB  SER B 235      -3.776  16.394 -31.446  1.00 16.08           C
ANISOU 1664  CB  SER B 235     2428   1736   1945   -301   -263   -259       C
ATOM   1665  OG  SER B 235      -2.841  17.221 -30.764  1.00 16.05           O
ANISOU 1665  OG  SER B 235     2057   1728   2314    -43     35   -516       O
ATOM   1666  N   VAL B 236      -3.092  16.604 -34.429  1.00 13.75           N
ANISOU 1666  N   VAL B 236     2008   1472   1746    270   -253    612       N
ATOM   1667  CA  VAL B 236      -2.579  17.297 -35.612  1.00 14.54           C
ANISOU 1667  CA  VAL B 236     2134   1359   2032    139     81    539       C
ATOM   1668  C   VAL B 236      -3.350  18.601 -35.675  1.00 16.27           C
ANISOU 1668  C   VAL B 236     2562   1475   2146    158    527    117       C
ATOM   1669  O   VAL B 236      -4.532  18.603 -36.033  1.00 16.88           O
ANISOU 1669  O   VAL B 236     2335   1559   2519    253    -80     77       O
ATOM   1670  CB  VAL B 236      -2.768  16.488 -36.901  1.00 18.10           C
ANISOU 1670  CB  VAL B 236     3155   1420   2302    -82    227    684       C
ATOM   1671  CG1 VAL B 236      -2.160  17.195 -38.100  1.00 19.71           C
ANISOU 1671  CG1 VAL B 236     3216   1549   2725   -324    162    727       C
ATOM   1672  CG2 VAL B 236      -2.172  15.079 -36.745  1.00 16.82           C
ANISOU 1672  CG2 VAL B 236     2371   1334   2685    106   -107    434       C
ATOM   1673  N  ASER B 237      -2.695  19.704 -35.333  0.56 17.29           N
ANISOU 1673  N  ASER B 237     2752   1414   2403    321    635    -13       N
ATOM   1674  CA ASER B 237      -3.423  20.948 -35.107  0.56 18.99           C
ANISOU 1674  CA ASER B 237     2628   1436   3150    309    933   -308       C
ATOM   1675  C  ASER B 237      -3.292  21.945 -36.245  0.56 19.15           C
ANISOU 1675  C  ASER B 237     2475   1334   3467    225    936   -154       C
ATOM   1676  O  ASER B 237      -4.025  22.946 -36.249  0.56 20.24           O
ANISOU 1676  O  ASER B 237     2457   1352   3881    338   1329     70       O
ATOM   1677  CB ASER B 237      -2.945  21.606 -33.807  0.56 22.74           C
ANISOU 1677  CB ASER B 237     3106   1721   3812    278    779   -413       C
ATOM   1678  OG ASER B 237      -1.569  21.925 -33.902  0.56 26.00           O
ANISOU 1678  OG ASER B 237     3761   2002   4117    386    677   -717       O
ATOM   1679  N  BSER B 237      -2.689  19.704 -35.323  0.44 17.78           N
ANISOU 1679  N  BSER B 237     3027   1461   2269     21    453     -6       N
ATOM   1680  CA BSER B 237      -3.374  20.965 -35.066  0.44 19.96           C
ANISOU 1680  CA BSER B 237     3291   1493   2798   -275    541   -217       C
ATOM   1681  C  BSER B 237      -3.145  22.017 -36.140  0.44 19.78           C
ANISOU 1681  C  BSER B 237     2907   1380   3227   -149    611    -80       C
ATOM   1682  O  BSER B 237      -3.668  23.131 -36.001  0.44 20.90           O
ANISOU 1682  O  BSER B 237     3155   1213   3573     45    941     95       O
ATOM   1683  CB BSER B 237      -2.948  21.533 -33.700  0.44 23.61           C
ANISOU 1683  CB BSER B 237     4118   1737   3117   -626    447   -359       C
ATOM   1684  OG BSER B 237      -3.283  20.657 -32.637  0.44 26.56           O
ANISOU 1684  OG BSER B 237     4865   1995   3231   -858    398   -687       O
ATOM   1685  N   SER B 238      -2.387  21.709 -37.194  1.00 18.30           N
ANISOU 1685  N   SER B 238     2197   1445   3311   -381    341   -141       N
ATOM   1686  CA  SER B 238      -2.131  22.655 -38.280  1.00 19.08           C
ANISOU 1686  CA  SER B 238     2059   1807   3384    -48    -75    143       C
ATOM   1687  C   SER B 238      -1.601  21.871 -39.471  1.00 18.60           C
ANISOU 1687  C   SER B 238     2252   1923   2890    -30     -8    336       C
ATOM   1688  O   SER B 238      -1.243  20.696 -39.344  1.00 19.42           O
ANISOU 1688  O   SER B 238     2646   1631   3103    300    652    369       O
ATOM   1689  CB  SER B 238      -1.119  23.726 -37.858  1.00 20.23           C
ANISOU 1689  CB  SER B 238     2319   1714   3652     -7    401    101       C
ATOM   1690  OG  SER B 238       0.168  23.123 -37.646  1.00 21.19           O
ANISOU 1690  OG  SER B 238     2341   1871   3838   -146    190    -15       O
ATOM   1691  N   GLU B 239      -1.583  22.510 -40.645  1.00 21.18           N
ANISOU 1691  N   GLU B 239     2529   2226   3292   -230   -175    319       N
ATOM   1692  CA  GLU B 239      -0.956  21.856 -41.801  1.00 19.51           C
ANISOU 1692  CA  GLU B 239     2350   2216   2846    365   -462    261       C
ATOM   1693  C   GLU B 239       0.529  21.667 -41.560  1.00 19.40           C
ANISOU 1693  C   GLU B 239     2336   2157   2877     88   -255    378       C
ATOM   1694  O   GLU B 239       1.109  20.659 -41.986  1.00 21.89           O
ANISOU 1694  O   GLU B 239     3259   2284   2774    129    318    671       O
ATOM   1695  CB  GLU B 239      -1.161  22.653 -43.095  1.00 22.19           C
ANISOU 1695  CB  GLU B 239     2728   2625   3076     33   -790     69       C
ATOM   1696  CG  GLU B 239      -2.593  22.790 -43.494  1.00 24.31           C
ANISOU 1696  CG  GLU B 239     3127   2871   3239      8   -702     23       C
ATOM   1697  CD  GLU B 239      -2.865  22.476 -44.973  1.00 28.42           C
ANISOU 1697  CD  GLU B 239     4035   2913   3851   -275    420    106       C
ATOM   1698  OE1 GLU B 239      -2.011  22.757 -45.845  1.00 28.04           O
ANISOU 1698  OE1 GLU B 239     3763   2927   3966   -475   1433    414       O
ATOM   1699  OE2 GLU B 239      -3.967  21.951 -45.261  1.00 29.91           O
ANISOU 1699  OE2 GLU B 239     4602   2804   3959   -442    191     87       O
ATOM   1700  N   SER B 240       1.171  22.652 -40.915  1.00 19.40           N
ANISOU 1700  N   SER B 240     2410   2101   2861    253   -304    313       N
ATOM   1701  CA  SER B 240       2.601  22.534 -40.626  1.00 21.12           C
ANISOU 1701  CA  SER B 240     2824   1700   3500    373   -588    971       C
ATOM   1702  C   SER B 240       2.897  21.292 -39.801  1.00 21.14           C
ANISOU 1702  C   SER B 240     2855   1592   3585    410    466   1078       C
ATOM   1703  O   SER B 240       3.884  20.594 -40.068  1.00 23.82           O
ANISOU 1703  O   SER B 240     3194   1722   4136    720    794    960       O
ATOM   1704  CB  SER B 240       3.110  23.767 -39.894  1.00 21.92           C
ANISOU 1704  CB  SER B 240     3065   1653   3610   -441   -486   1048       C
ATOM   1705  OG  SER B 240       2.998  24.895 -40.748  1.00 27.07           O
ANISOU 1705  OG  SER B 240     3784   2179   4324   -491     43   1012       O
ATOM   1706  N   GLU B 241       2.087  21.030 -38.769  1.00 18.65           N
ANISOU 1706  N   GLU B 241     2272   1417   3396     44    655    919       N
ATOM   1707  CA  GLU B 241       2.322  19.838 -37.955  1.00 18.23           C
ANISOU 1707  CA  GLU B 241     2246   1423   3259    -55    775    816       C
ATOM   1708  C   GLU B 241       2.077  18.574 -38.757  1.00 19.84           C
ANISOU 1708  C   GLU B 241     2504   1672   3362   -200    356    521       C
ATOM   1709  O   GLU B 241       2.839  17.602 -38.626  1.00 20.61           O
ANISOU 1709  O   GLU B 241     2502   1957   3371   -140    292    690       O
ATOM   1710  CB  GLU B 241       1.448  19.868 -36.699  1.00 19.06           C
ANISOU 1710  CB  GLU B 241     1970   1753   3518   -115    845    946       C
ATOM   1711  CG  GLU B 241       1.716  18.704 -35.723  1.00 20.09           C
ANISOU 1711  CG  GLU B 241     2360   1769   3504    -76    735   1115       C
ATOM   1712  CD  GLU B 241       0.985  18.875 -34.393  1.00 21.65           C
ANISOU 1712  CD  GLU B 241     2704   1937   3585     51     93   1017       C
ATOM   1713  OE1 GLU B 241      -0.077  19.554 -34.342  1.00 20.71           O
ANISOU 1713  OE1 GLU B 241     2623   1835   3411    -89     70    229       O
ATOM   1714  OE2 GLU B 241       1.476  18.315 -33.401  1.00 22.83           O
ANISOU 1714  OE2 GLU B 241     2322   2102   4249    465   -301   1272       O
ATOM   1715  N   GLN B 242       1.028  18.565 -39.595  1.00 17.62           N
ANISOU 1715  N   GLN B 242     2281   1655   2759   -138     84    228       N
ATOM   1716  CA  GLN B 242       0.769  17.393 -40.438  1.00 17.51           C
ANISOU 1716  CA  GLN B 242     2041   1772   2841   -316    179    134       C
ATOM   1717  C   GLN B 242       1.943  17.111 -41.369  1.00 18.64           C
ANISOU 1717  C   GLN B 242     2009   1943   3129     64   1073    556       C
ATOM   1718  O   GLN B 242       2.295  15.950 -41.586  1.00 17.58           O
ANISOU 1718  O   GLN B 242     2380   1661   2639    467    867    508       O
ATOM   1719  CB  GLN B 242      -0.505  17.573 -41.272  1.00 18.32           C
ANISOU 1719  CB  GLN B 242     2932   1575   2454   -383   -148    185       C
ATOM   1720  CG  GLN B 242      -0.690  16.481 -42.369  1.00 19.81           C
ANISOU 1720  CG  GLN B 242     3004   1590   2934   -907   -150    223       C
ATOM   1721  CD  GLN B 242      -1.302  15.198 -41.828  1.00 20.15           C
ANISOU 1721  CD  GLN B 242     2840   1822   2996    -50    227     95       C
ATOM   1722  OE1 GLN B 242      -1.358  14.985 -40.615  1.00 19.71           O
ANISOU 1722  OE1 GLN B 242     2599   1865   3024      7    493     33       O
ATOM   1723  NE2 GLN B 242      -1.766  14.341 -42.730  1.00 21.63           N
ANISOU 1723  NE2 GLN B 242     3427   2051   2742   -236    570   -310       N
ATOM   1724  N   LYS B 243       2.545  18.158 -41.958  1.00 20.27           N
ANISOU 1724  N   LYS B 243     2304   2342   3053   -390    948    901       N
ATOM   1725  CA  LYS B 243       3.692  17.942 -42.843  1.00 22.34           C
ANISOU 1725  CA  LYS B 243     2463   2519   3505     83   1299   1160       C
ATOM   1726  C   LYS B 243       4.898  17.361 -42.101  1.00 25.90           C
ANISOU 1726  C   LYS B 243     3126   2363   4352    467   1577    775       C
ATOM   1727  O   LYS B 243       5.642  16.532 -42.651  1.00 26.74           O
ANISOU 1727  O   LYS B 243     2813   2494   4852    882    972    996       O
ATOM   1728  CB  LYS B 243       4.063  19.274 -43.504  1.00 22.74           C
ANISOU 1728  CB  LYS B 243     2454   2837   3348    396   1179   1488       C
ATOM   1729  CG  LYS B 243       3.015  19.813 -44.445  1.00 25.98           C
ANISOU 1729  CG  LYS B 243     2979   3349   3542    227    588   1744       C
ATOM   1730  CD  LYS B 243       3.398  21.235 -44.898  1.00 27.91           C
ANISOU 1730  CD  LYS B 243     3148   3842   3613    465    195   2175       C
ATOM   1731  CE  LYS B 243       2.346  21.896 -45.804  1.00 32.17           C
ANISOU 1731  CE  LYS B 243     3804   4086   4333    395    759   2178       C
ATOM   1732  NZ  LYS B 243       2.637  23.357 -46.064  1.00 34.89           N
ANISOU 1732  NZ  LYS B 243     4046   4314   4897     70   1174   1810       N
ATOM   1733  N   PHE B 244       5.145  17.804 -40.867  1.00 25.28           N
ANISOU 1733  N   PHE B 244     3019   2213   4375    498    975    652       N
ATOM   1734  CA  PHE B 244       6.246  17.224 -40.107  1.00 24.24           C
ANISOU 1734  CA  PHE B 244     2846   2231   4135   -456    451    485       C
ATOM   1735  C   PHE B 244       5.967  15.752 -39.829  1.00 25.43           C
ANISOU 1735  C   PHE B 244     3404   2256   4003    -47    874    650       C
ATOM   1736  O   PHE B 244       6.819  14.877 -40.045  1.00 26.13           O
ANISOU 1736  O   PHE B 244     3647   2277   4003   -179   1293    787       O
ATOM   1737  CB  PHE B 244       6.434  18.017 -38.810  1.00 25.51           C
ANISOU 1737  CB  PHE B 244     2638   2446   4607   -238    418    604       C
ATOM   1738  CG  PHE B 244       7.159  17.268 -37.711  1.00 25.90           C
ANISOU 1738  CG  PHE B 244     2386   2705   4749     41    272    650       C
ATOM   1739  CD1 PHE B 244       8.558  17.251 -37.653  1.00 28.30           C
ANISOU 1739  CD1 PHE B 244     3051   2887   4813     93   -279    623       C
ATOM   1740  CD2 PHE B 244       6.436  16.592 -36.726  1.00 27.07           C
ANISOU 1740  CD2 PHE B 244     2835   2714   4737    241   1077    480       C
ATOM   1741  CE1 PHE B 244       9.209  16.578 -36.625  1.00 28.52           C
ANISOU 1741  CE1 PHE B 244     2884   2819   5135    232   -249    855       C
ATOM   1742  CE2 PHE B 244       7.083  15.903 -35.704  1.00 28.20           C
ANISOU 1742  CE2 PHE B 244     2980   2698   5035    424    804    360       C
ATOM   1743  CZ  PHE B 244       8.461  15.911 -35.637  1.00 28.37           C
ANISOU 1743  CZ  PHE B 244     2838   2813   5129    706     41    680       C
ATOM   1744  N   LEU B 245       4.746  15.459 -39.399  1.00 18.97           N
ANISOU 1744  N   LEU B 245     1918   1993   3296   -213    814    507       N
ATOM   1745  CA  LEU B 245       4.413  14.081 -39.055  1.00 17.99           C
ANISOU 1745  CA  LEU B 245     2198   1869   2769    245    971    402       C
ATOM   1746  C   LEU B 245       4.481  13.153 -40.270  1.00 21.32           C
ANISOU 1746  C   LEU B 245     3280   2041   2781    781    848    583       C
ATOM   1747  O   LEU B 245       4.983  12.019 -40.163  1.00 21.52           O
ANISOU 1747  O   LEU B 245     3213   2027   2936    878    772    325       O
ATOM   1748  CB  LEU B 245       3.030  14.031 -38.409  1.00 17.47           C
ANISOU 1748  CB  LEU B 245     1939   1980   2719    573   1189    226       C
ATOM   1749  CG  LEU B 245       2.903  14.752 -37.073  1.00 17.28           C
ANISOU 1749  CG  LEU B 245     2154   1743   2669    859    853    485       C
ATOM   1750  CD1 LEU B 245       1.403  14.813 -36.682  1.00 15.99           C
ANISOU 1750  CD1 LEU B 245     1587   1665   2823    120    956     92       C
ATOM   1751  CD2 LEU B 245       3.690  14.054 -35.997  1.00 20.50           C
ANISOU 1751  CD2 LEU B 245     2573   1903   3313    812    318    826       C
ATOM   1752  N   TYR B 246       3.955  13.585 -41.427  1.00 22.05           N
ANISOU 1752  N   TYR B 246     3609   2159   2612   1029    976    765       N
ATOM   1753  CA  TYR B 246       3.863  12.611 -42.504  1.00 25.20           C
ANISOU 1753  CA  TYR B 246     4313   2740   2524    660   1328    683       C
ATOM   1754  C   TYR B 246       5.236  12.338 -43.088  1.00 26.49           C
ANISOU 1754  C   TYR B 246     3871   3110   3083    466   1905    814       C
ATOM   1755  O   TYR B 246       5.531  11.192 -43.473  1.00 27.51           O
ANISOU 1755  O   TYR B 246     3575   3221   3656    858   1944   1035       O
ATOM   1756  CB  TYR B 246       2.833  13.034 -43.564  1.00 25.45           C
ANISOU 1756  CB  TYR B 246     4124   2996   2550    638    779    521       C
ATOM   1757  CG  TYR B 246       3.270  13.960 -44.693  1.00 25.39           C
ANISOU 1757  CG  TYR B 246     3767   3506   2373    953   1318    346       C
ATOM   1758  CD1 TYR B 246       4.227  13.574 -45.636  1.00 26.93           C
ANISOU 1758  CD1 TYR B 246     3759   3892   2580    682   1572    948       C
ATOM   1759  CD2 TYR B 246       2.646  15.192 -44.882  1.00 26.07           C
ANISOU 1759  CD2 TYR B 246     4173   3592   2141   1112   1227   -209       C
ATOM   1760  CE1 TYR B 246       4.590  14.410 -46.662  1.00 29.07           C
ANISOU 1760  CE1 TYR B 246     3948   4115   2983    759   1824    949       C
ATOM   1761  CE2 TYR B 246       3.021  16.035 -45.907  1.00 26.45           C
ANISOU 1761  CE2 TYR B 246     3735   3865   2450   1249   1390     66       C
ATOM   1762  CZ  TYR B 246       3.986  15.624 -46.801  1.00 28.60           C
ANISOU 1762  CZ  TYR B 246     3849   4212   2807    995   1617    898       C
ATOM   1763  OH  TYR B 246       4.368  16.439 -47.837  1.00 33.18           O
ANISOU 1763  OH  TYR B 246     4131   4694   3781    852    777   1087       O
ATOM   1764  N   LYS B 247       6.095  13.362 -43.133  1.00 26.73           N
ANISOU 1764  N   LYS B 247     3517   3347   3292    422   1545    778       N
ATOM   1765  CA  LYS B 247       7.465  13.168 -43.602  1.00 29.38           C
ANISOU 1765  CA  LYS B 247     3725   3635   3805    926   1695   1052       C
ATOM   1766  C   LYS B 247       8.233  12.230 -42.682  1.00 29.68           C
ANISOU 1766  C   LYS B 247     3730   3521   4028   1548   1655   1041       C
ATOM   1767  O   LYS B 247       8.954  11.329 -43.147  1.00 31.97           O
ANISOU 1767  O   LYS B 247     4174   3577   4398   1997   1520   1371       O
ATOM   1768  CB  LYS B 247       8.171  14.526 -43.702  1.00 30.16           C
ANISOU 1768  CB  LYS B 247     3417   3805   4237    574   1506   1283       C
ATOM   1769  CG  LYS B 247       7.717  15.378 -44.895  1.00 36.13           C
ANISOU 1769  CG  LYS B 247     4683   4104   4940    581   1439   1102       C
ATOM   1770  CD  LYS B 247       8.170  16.836 -44.765  1.00 40.85           C
ANISOU 1770  CD  LYS B 247     6055   4354   5112     88   1530   1294       C
ATOM   1771  CE  LYS B 247       7.655  17.701 -45.908  1.00 45.63           C
ANISOU 1771  CE  LYS B 247     7289   4602   5445    205   1308   1311       C
ATOM   1772  NZ  LYS B 247       8.774  18.123 -46.828  1.00 49.52           N
ANISOU 1772  NZ  LYS B 247     8285   4729   5800    200    817   1373       N
ATOM   1773  N   ALA B 248       8.080  12.413 -41.367  1.00 28.08           N
ANISOU 1773  N   ALA B 248     3533   3431   3704   1162    937   1038       N
ATOM   1774  CA  ALA B 248       8.765  11.539 -40.422  1.00 27.87           C
ANISOU 1774  CA  ALA B 248     3768   3136   3685   1209   1401   1067       C
ATOM   1775  C   ALA B 248       8.192  10.123 -40.437  1.00 28.37           C
ANISOU 1775  C   ALA B 248     3726   2956   4096   1619   1583    900       C
ATOM   1776  O   ALA B 248       8.941   9.147 -40.246  1.00 29.86           O
ANISOU 1776  O   ALA B 248     3740   3215   4391   1771   1198   1239       O
ATOM   1777  CB  ALA B 248       8.689  12.145 -39.025  1.00 28.82           C
ANISOU 1777  CB  ALA B 248     4397   3060   3493    851   1094   1114       C
ATOM   1778  N   ALA B 249       6.886   9.978 -40.686  1.00 25.68           N
ANISOU 1778  N   ALA B 249     3206   2562   3990   1180   1645    556       N
ATOM   1779  CA  ALA B 249       6.290   8.642 -40.695  1.00 26.63           C
ANISOU 1779  CA  ALA B 249     3762   2606   3751   1405   1699    690       C
ATOM   1780  C   ALA B 249       6.772   7.814 -41.882  1.00 28.98           C
ANISOU 1780  C   ALA B 249     4386   2616   4008   1603   1503    650       C
ATOM   1781  O   ALA B 249       6.704   6.578 -41.826  1.00 30.66           O
ANISOU 1781  O   ALA B 249     5044   2524   4080   1103   1501    475       O
ATOM   1782  CB  ALA B 249       4.760   8.731 -40.712  1.00 25.08           C
ANISOU 1782  CB  ALA B 249     3575   2595   3358   1269   1846    937       C
ATOM   1783  N   ASP B 250       7.210   8.473 -42.963  1.00 30.56           N
ANISOU 1783  N   ASP B 250     4620   2939   4053   1477   2006    482       N
ATOM   1784  CA  ASP B 250       7.957   7.828 -44.043  1.00 35.79           C
ANISOU 1784  CA  ASP B 250     5262   3450   4885   1074   2218    363       C
ATOM   1785  C   ASP B 250       7.127   6.751 -44.749  1.00 36.21           C
ANISOU 1785  C   ASP B 250     5612   3269   4876    807   2653    392       C
ATOM   1786  O   ASP B 250       7.651   5.730 -45.188  1.00 38.74           O
ANISOU 1786  O   ASP B 250     5687   3306   5728    750   3248    253       O
ATOM   1787  CB  ASP B 250       9.263   7.239 -43.502  1.00 39.28           C
ANISOU 1787  CB  ASP B 250     5477   3968   5481   1224   2379     79       C
ATOM   1788  CG  ASP B 250      10.323   7.055 -44.573  1.00 44.22           C
ANISOU 1788  CG  ASP B 250     6590   4357   5854   1353   2568   -370       C
ATOM   1789  OD1 ASP B 250      10.262   7.718 -45.636  1.00 47.26           O
ANISOU 1789  OD1 ASP B 250     7392   4424   6142   1110   2792   -672       O
ATOM   1790  OD2 ASP B 250      11.233   6.244 -44.333  1.00 45.39           O
ANISOU 1790  OD2 ASP B 250     6407   4693   6145   1342   2695   -492       O
ATOM   1791  N   GLY B 251       5.821   6.978 -44.868  1.00 33.80           N
ANISOU 1791  N   GLY B 251     5511   3042   4289    551   2591    740       N
ATOM   1792  CA  GLY B 251       4.987   6.021 -45.567  1.00 34.21           C
ANISOU 1792  CA  GLY B 251     5906   3191   3900    895   2630    663       C
ATOM   1793  C   GLY B 251       4.775   4.702 -44.855  1.00 35.26           C
ANISOU 1793  C   GLY B 251     6402   3159   3837   1067   2632    700       C
ATOM   1794  O   GLY B 251       4.337   3.740 -45.502  1.00 38.23           O
ANISOU 1794  O   GLY B 251     7085   3414   4029    962   2884    651       O
ATOM   1795  N   ILE B 252       5.086   4.624 -43.566  1.00 32.12           N
ANISOU 1795  N   ILE B 252     5716   3109   3379   1217   2328    852       N
ATOM   1796  CA  ILE B 252       4.824   3.459 -42.713  1.00 30.56           C
ANISOU 1796  CA  ILE B 252     4678   3183   3752   1231   1766    890       C
ATOM   1797  C   ILE B 252       3.643   3.800 -41.811  1.00 28.98           C
ANISOU 1797  C   ILE B 252     4486   3187   3338    946   1461    782       C
ATOM   1798  O   ILE B 252       3.643   4.874 -41.194  1.00 28.41           O
ANISOU 1798  O   ILE B 252     4600   3149   3044    939   1076    996       O
ATOM   1799  CB  ILE B 252       6.052   3.097 -41.862  1.00 31.08           C
ANISOU 1799  CB  ILE B 252     4116   3328   4365   1366   1870   1208       C
ATOM   1800  CG1 ILE B 252       7.238   2.719 -42.757  1.00 34.56           C
ANISOU 1800  CG1 ILE B 252     4325   3702   5104   1499   1574   1279       C
ATOM   1801  CG2 ILE B 252       5.738   1.957 -40.864  1.00 31.54           C
ANISOU 1801  CG2 ILE B 252     4594   3347   4043   1734   1543   1127       C
ATOM   1802  CD1 ILE B 252       8.558   2.861 -42.043  1.00 36.95           C
ANISOU 1802  CD1 ILE B 252     4780   4040   5218   1531   1424   1233       C
ATOM   1803  N   PRO B 253       2.634   2.934 -41.684  1.00 28.79           N
ANISOU 1803  N   PRO B 253     4693   3121   3126   1231   1734    436       N
ATOM   1804  CA  PRO B 253       1.476   3.294 -40.849  1.00 26.15           C
ANISOU 1804  CA  PRO B 253     3988   3093   2853    959   1799    226       C
ATOM   1805  C   PRO B 253       1.901   3.596 -39.419  1.00 23.25           C
ANISOU 1805  C   PRO B 253     3356   2825   2652   1111   1047    464       C
ATOM   1806  O   PRO B 253       2.640   2.826 -38.788  1.00 24.59           O
ANISOU 1806  O   PRO B 253     3723   2831   2788   1359    654    667       O
ATOM   1807  CB  PRO B 253       0.575   2.056 -40.931  1.00 27.09           C
ANISOU 1807  CB  PRO B 253     4312   3331   2651    992   1557   -293       C
ATOM   1808  CG  PRO B 253       1.003   1.371 -42.237  1.00 30.35           C
ANISOU 1808  CG  PRO B 253     5358   3513   2659    813   1658   -414       C
ATOM   1809  CD  PRO B 253       2.464   1.632 -42.359  1.00 29.70           C
ANISOU 1809  CD  PRO B 253     5211   3307   2765   1160   1561     19       C
ATOM   1810  N   HIS B 254       1.422   4.728 -38.907  1.00 20.97           N
ANISOU 1810  N   HIS B 254     2848   2482   2638    746    467    492       N
ATOM   1811  CA  HIS B 254       1.696   5.176 -37.547  1.00 19.88           C
ANISOU 1811  CA  HIS B 254     2378   2344   2830    714    620    222       C
ATOM   1812  C   HIS B 254       0.380   5.626 -36.933  1.00 18.46           C
ANISOU 1812  C   HIS B 254     2640   2220   2154    482    596     81       C
ATOM   1813  O   HIS B 254      -0.275   6.500 -37.492  1.00 20.93           O
ANISOU 1813  O   HIS B 254     3543   2393   2016    559    799    103       O
ATOM   1814  CB  HIS B 254       2.689   6.360 -37.532  1.00 19.53           C
ANISOU 1814  CB  HIS B 254     2132   2177   3113    569    297    511       C
ATOM   1815  CG  HIS B 254       4.128   5.965 -37.617  1.00 22.47           C
ANISOU 1815  CG  HIS B 254     3196   2008   3333    734   1077    344       C
ATOM   1816  ND1 HIS B 254       4.704   5.498 -38.779  1.00 23.83           N
ANISOU 1816  ND1 HIS B 254     3626   2084   3344   1062   1330    369       N
ATOM   1817  CD2 HIS B 254       5.108   5.962 -36.683  1.00 22.92           C
ANISOU 1817  CD2 HIS B 254     3647   1790   3271    641   1226    -50       C
ATOM   1818  CE1 HIS B 254       5.980   5.223 -38.558  1.00 23.80           C
ANISOU 1818  CE1 HIS B 254     3722   1949   3373    552   1408    150       C
ATOM   1819  NE2 HIS B 254       6.253   5.502 -37.296  1.00 24.77           N
ANISOU 1819  NE2 HIS B 254     3813   1939   3659    397   1685     75       N
ATOM   1820  N   TRP B 255       0.002   5.059 -35.786  1.00 17.32           N
ANISOU 1820  N   TRP B 255     2767   1822   1993    188    995     68       N
ATOM   1821  CA  TRP B 255      -1.183   5.545 -35.080  1.00 15.95           C
ANISOU 1821  CA  TRP B 255     2351   1577   2132   -222   1072    429       C
ATOM   1822  C   TRP B 255      -1.031   7.008 -34.682  1.00 18.30           C
ANISOU 1822  C   TRP B 255     3045   1500   2406    127    491    372       C
ATOM   1823  O   TRP B 255       0.040   7.437 -34.241  1.00 19.16           O
ANISOU 1823  O   TRP B 255     3295   1436   2550    155    577    292       O
ATOM   1824  CB  TRP B 255      -1.420   4.749 -33.800  1.00 18.75           C
ANISOU 1824  CB  TRP B 255     3410   1714   2000     18   1090    170       C
ATOM   1825  CG  TRP B 255      -1.943   3.348 -33.964  1.00 18.55           C
ANISOU 1825  CG  TRP B 255     2939   1589   2521    563    833    244       C
ATOM   1826  CD1 TRP B 255      -1.394   2.214 -33.428  1.00 20.68           C
ANISOU 1826  CD1 TRP B 255     3573   1740   2543    735    503    402       C
ATOM   1827  CD2 TRP B 255      -3.121   2.927 -34.682  1.00 18.77           C
ANISOU 1827  CD2 TRP B 255     2622   1763   2746    672    881    481       C
ATOM   1828  NE1 TRP B 255      -2.147   1.131 -33.755  1.00 21.50           N
ANISOU 1828  NE1 TRP B 255     3449   1749   2971    460   1080    639       N
ATOM   1829  CE2 TRP B 255      -3.212   1.520 -34.525  1.00 17.99           C
ANISOU 1829  CE2 TRP B 255     2365   1745   2727    320    658    471       C
ATOM   1830  CE3 TRP B 255      -4.124   3.607 -35.407  1.00 16.98           C
ANISOU 1830  CE3 TRP B 255     1952   1857   2644    115    788    262       C
ATOM   1831  CZ2 TRP B 255      -4.256   0.753 -35.084  1.00 18.85           C
ANISOU 1831  CZ2 TRP B 255     3051   1505   2607    -62    963    192       C
ATOM   1832  CZ3 TRP B 255      -5.156   2.855 -35.980  1.00 16.02           C
ANISOU 1832  CZ3 TRP B 255     1643   1551   2891   -411    110    318       C
ATOM   1833  CH2 TRP B 255      -5.219   1.420 -35.798  1.00 17.14           C
ANISOU 1833  CH2 TRP B 255     2419   1466   2629   -401    383    422       C
ATOM   1834  N   ILE B 256      -2.123   7.769 -34.790  1.00 16.55           N
ANISOU 1834  N   ILE B 256     2612   1500   2178    232     24    284       N
ATOM   1835  CA  ILE B 256      -2.151   9.103 -34.189  1.00 16.15           C
ANISOU 1835  CA  ILE B 256     2698   1259   2177    349    699    260       C
ATOM   1836  C   ILE B 256      -3.325   9.105 -33.223  1.00 15.27           C
ANISOU 1836  C   ILE B 256     2496   1398   1909    264    711    115       C
ATOM   1837  O   ILE B 256      -4.024   8.098 -33.113  1.00 16.04           O
ANISOU 1837  O   ILE B 256     2318   1751   2024    476    436    -50       O
ATOM   1838  CB  ILE B 256      -2.259  10.247 -35.223  1.00 15.44           C
ANISOU 1838  CB  ILE B 256     2299   1679   1890   -164    333    462       C
ATOM   1839  CG1 ILE B 256      -3.516  10.100 -36.094  1.00 17.46           C
ANISOU 1839  CG1 ILE B 256     2811   1436   2386   -116    586    435       C
ATOM   1840  CG2 ILE B 256      -1.017  10.314 -36.131  1.00 17.00           C
ANISOU 1840  CG2 ILE B 256     2500   1921   2037     62    824    -22       C
ATOM   1841  CD1 ILE B 256      -3.759  11.353 -36.983  1.00 15.54           C
ANISOU 1841  CD1 ILE B 256     2067   1454   2382   -503    539    664       C
ATOM   1842  N   GLY B 257      -3.578  10.225 -32.524  1.00 13.13           N
ANISOU 1842  N   GLY B 257     1466   1404   2120      1    730   -136       N
ATOM   1843  CA  GLY B 257      -4.488  10.138 -31.399  1.00 13.67           C
ANISOU 1843  CA  GLY B 257     1803   1736   1655    428    653   -330       C
ATOM   1844  C   GLY B 257      -5.943  10.456 -31.677  1.00 16.55           C
ANISOU 1844  C   GLY B 257     2087   2075   2125    163    -29   -275       C
ATOM   1845  O   GLY B 257      -6.642  10.946 -30.771  1.00 18.80           O
ANISOU 1845  O   GLY B 257     2310   2415   2419    330   -282   -202       O
ATOM   1846  N   LEU B 258      -6.409  10.199 -32.904  1.00 15.34           N
ANISOU 1846  N   LEU B 258     1621   2054   2152   -296   -743   -452       N
ATOM   1847  CA  LEU B 258      -7.808  10.425 -33.291  1.00 14.52           C
ANISOU 1847  CA  LEU B 258     1312   2030   2177   -280   -828   -285       C
ATOM   1848  C   LEU B 258      -8.560   9.106 -33.238  1.00 17.53           C
ANISOU 1848  C   LEU B 258     1952   2092   2618    113     32     41       C
ATOM   1849  O   LEU B 258      -8.103   8.104 -33.798  1.00 20.05           O
ANISOU 1849  O   LEU B 258     2439   1876   3303    737    284    150       O
ATOM   1850  CB  LEU B 258      -7.918  11.013 -34.697  1.00 16.69           C
ANISOU 1850  CB  LEU B 258     2249   2019   2075    160   -399   -279       C
ATOM   1851  CG  LEU B 258      -9.255  11.671 -35.071  1.00 15.99           C
ANISOU 1851  CG  LEU B 258     2435   2037   1604    319   -361   -354       C
ATOM   1852  CD1 LEU B 258      -9.337  13.072 -34.417  1.00 14.92           C
ANISOU 1852  CD1 LEU B 258     1880   2009   1779    333   -496   -301       C
ATOM   1853  CD2 LEU B 258      -9.448  11.803 -36.570  1.00 16.95           C
ANISOU 1853  CD2 LEU B 258     2658   2121   1659   -344    -18   -412       C
ATOM   1854  N   THR B 259      -9.724   9.108 -32.603  1.00 16.26           N
ANISOU 1854  N   THR B 259     1640   2249   2290   -720   -248     -8       N
ATOM   1855  CA  THR B 259     -10.502   7.878 -32.510  1.00 18.13           C
ANISOU 1855  CA  THR B 259     1689   2630   2569   -744   -254    -26       C
ATOM   1856  C   THR B 259     -11.961   8.262 -32.614  1.00 20.93           C
ANISOU 1856  C   THR B 259     2532   2788   2634   -724   -167   -270       C
ATOM   1857  O   THR B 259     -12.347   9.408 -32.367  1.00 18.70           O
ANISOU 1857  O   THR B 259     2780   2410   1917   -248     44   -181       O
ATOM   1858  CB  THR B 259     -10.228   7.085 -31.224  1.00 20.44           C
ANISOU 1858  CB  THR B 259     2511   2600   2654   -547    -73   -165       C
ATOM   1859  OG1 THR B 259     -10.888   5.809 -31.277  1.00 21.84           O
ANISOU 1859  OG1 THR B 259     2823   2693   2782   -750    381     58       O
ATOM   1860  CG2 THR B 259     -10.723   7.834 -29.948  1.00 19.31           C
ANISOU 1860  CG2 THR B 259     2329   2647   2361   -341    173   -451       C
ATOM   1861  N   LYS B 260     -12.751   7.294 -33.030  1.00 26.45           N
ANISOU 1861  N   LYS B 260     3236   3096   3717   -993      4   -564       N
ATOM   1862  CA  LYS B 260     -14.184   7.438 -33.187  1.00 27.78           C
ANISOU 1862  CA  LYS B 260     2826   3300   4428  -1079    225  -1046       C
ATOM   1863  C   LYS B 260     -14.838   6.773 -31.991  1.00 31.26           C
ANISOU 1863  C   LYS B 260     3440   3235   5202    -93    864  -1167       C
ATOM   1864  O   LYS B 260     -14.514   5.627 -31.645  1.00 31.24           O
ANISOU 1864  O   LYS B 260     3130   2630   6108    -36   1775   -510       O
ATOM   1865  CB  LYS B 260     -14.650   6.782 -34.492  1.00 26.66           C
ANISOU 1865  CB  LYS B 260     2196   3846   4088   -998   -276  -1268       C
ATOM   1866  CG  LYS B 260     -15.866   7.406 -35.118  1.00 29.51           C
ANISOU 1866  CG  LYS B 260     2728   4413   4070   -835   -186  -1258       C
ATOM   1867  CD  LYS B 260     -16.139   6.790 -36.464  1.00 32.22           C
ANISOU 1867  CD  LYS B 260     3469   4878   3896    145     91  -1135       C
ATOM   1868  CE  LYS B 260     -17.333   7.454 -37.108  1.00 34.73           C
ANISOU 1868  CE  LYS B 260     4506   5228   3462    743    368  -1268       C
ATOM   1869  NZ  LYS B 260     -17.680   6.738 -38.366  1.00 35.88           N
ANISOU 1869  NZ  LYS B 260     5059   5418   3158   1107   1193  -1557       N
ATOM   1870  N   ALA B 261     -15.755   7.491 -31.376  1.00 32.18           N
ANISOU 1870  N   ALA B 261     3510   3476   5240    327    408  -1724       N
ATOM   1871  CA  ALA B 261     -16.502   7.035 -30.213  1.00 31.85           C
ANISOU 1871  CA  ALA B 261     3031   3884   5186    311    530  -1620       C
ATOM   1872  C   ALA B 261     -17.469   5.959 -30.691  1.00 33.21           C
ANISOU 1872  C   ALA B 261     3087   4069   5463    201    722  -1200       C
ATOM   1873  O   ALA B 261     -18.663   6.190 -30.908  1.00 35.79           O
ANISOU 1873  O   ALA B 261     3503   4130   5965    117    981  -1043       O
ATOM   1874  CB  ALA B 261     -17.224   8.224 -29.574  1.00 32.83           C
ANISOU 1874  CB  ALA B 261     3169   4062   5241    898    491  -2065       C
ATOM   1875  N   GLY B 262     -16.936   4.758 -30.885  1.00 32.01           N
ANISOU 1875  N   GLY B 262     2547   4318   5297     14     91   -774       N
ATOM   1876  CA  GLY B 262     -17.714   3.712 -31.514  1.00 34.55           C
ANISOU 1876  CA  GLY B 262     3133   4222   5772   -730    355   -865       C
ATOM   1877  C   GLY B 262     -18.058   4.025 -32.956  1.00 38.19           C
ANISOU 1877  C   GLY B 262     3842   4264   6403   -860    487  -1055       C
ATOM   1878  O   GLY B 262     -17.809   5.137 -33.435  1.00 41.57           O
ANISOU 1878  O   GLY B 262     4785   4240   6770   -991    210  -1173       O
ATOM   1879  N   SER B 263     -18.666   3.067 -33.656  1.00 38.45           N
ANISOU 1879  N   SER B 263     3816   4326   6466   -375    523  -1253       N
ATOM   1880  CA  SER B 263     -18.833   3.180 -35.105  1.00 38.89           C
ANISOU 1880  CA  SER B 263     3750   4528   6499   -572    570  -1512       C
ATOM   1881  C   SER B 263     -19.731   4.339 -35.517  1.00 37.50           C
ANISOU 1881  C   SER B 263     3629   4649   5969   -205    765  -1370       C
ATOM   1882  O   SER B 263     -19.705   4.739 -36.684  1.00 37.48           O
ANISOU 1882  O   SER B 263     3773   4849   5619   -256   1206  -1808       O
ATOM   1883  CB  SER B 263     -19.403   1.876 -35.661  1.00 42.38           C
ANISOU 1883  CB  SER B 263     4502   4640   6961  -1145    623  -1727       C
ATOM   1884  OG  SER B 263     -20.692   1.668 -35.128  1.00 47.31           O
ANISOU 1884  OG  SER B 263     5709   4853   7415  -1068    888  -1796       O
ATOM   1885  N   GLU B 264     -20.504   4.900 -34.588  1.00 34.39           N
ANISOU 1885  N   GLU B 264     2606   4499   5961    129    647   -998       N
ATOM   1886  CA  GLU B 264     -21.519   5.895 -34.908  1.00 31.62           C
ANISOU 1886  CA  GLU B 264     2068   4405   5543    327   -154   -847       C
ATOM   1887  C   GLU B 264     -21.221   7.275 -34.333  1.00 31.44           C
ANISOU 1887  C   GLU B 264     2769   4291   4887    129   -596   -800       C
ATOM   1888  O   GLU B 264     -22.019   8.200 -34.529  1.00 34.90           O
ANISOU 1888  O   GLU B 264     4083   4578   4598    604   -800   -550       O
ATOM   1889  CB  GLU B 264     -22.893   5.434 -34.396  1.00 32.66           C
ANISOU 1889  CB  GLU B 264     1945   4570   5893     78    221  -1150       C
ATOM   1890  CG  GLU B 264     -23.279   4.015 -34.771  1.00 39.11           C
ANISOU 1890  CG  GLU B 264     3588   4912   6359    382    703  -1223       C
ATOM   1891  CD  GLU B 264     -23.505   3.816 -36.266  1.00 42.57           C
ANISOU 1891  CD  GLU B 264     4355   5140   6678    637    813  -1597       C
ATOM   1892  OE1 GLU B 264     -24.198   4.645 -36.908  1.00 42.24           O
ANISOU 1892  OE1 GLU B 264     4089   5144   6818    838   1454  -1937       O
ATOM   1893  OE2 GLU B 264     -22.974   2.816 -36.801  1.00 46.57           O
ANISOU 1893  OE2 GLU B 264     5228   5415   7052    692    670  -1335       O
ATOM   1894  N   GLY B 265     -20.129   7.444 -33.604  1.00 29.92           N
ANISOU 1894  N   GLY B 265     2444   4100   4825   -402   -200   -738       N
ATOM   1895  CA  GLY B 265     -19.840   8.725 -32.988  1.00 28.97           C
ANISOU 1895  CA  GLY B 265     2260   4064   4684   -611    483   -825       C
ATOM   1896  C   GLY B 265     -19.045   9.650 -33.899  1.00 30.38           C
ANISOU 1896  C   GLY B 265     2995   4234   4312   -817    986   -858       C
ATOM   1897  O   GLY B 265     -18.768   9.352 -35.059  1.00 34.09           O
ANISOU 1897  O   GLY B 265     4275   4429   4248   -798   1331  -1017       O
ATOM   1898  N   ASP B 266     -18.683  10.802 -33.348  1.00 25.95           N
ANISOU 1898  N   ASP B 266     2007   3973   3881  -1337    394   -791       N
ATOM   1899  CA  ASP B 266     -17.756  11.722 -34.001  1.00 25.79           C
ANISOU 1899  CA  ASP B 266     1717   4239   3842   -962    269   -192       C
ATOM   1900  C   ASP B 266     -16.321  11.365 -33.646  1.00 23.74           C
ANISOU 1900  C   ASP B 266     1897   3974   3150   -784    532     25       C
ATOM   1901  O   ASP B 266     -16.048  10.714 -32.640  1.00 26.72           O
ANISOU 1901  O   ASP B 266     2913   4227   3013   -618    895    299       O
ATOM   1902  CB  ASP B 266     -18.038  13.172 -33.593  1.00 28.02           C
ANISOU 1902  CB  ASP B 266     1910   4670   4067   -655     14    106       C
ATOM   1903  CG  ASP B 266     -19.199  13.783 -34.364  1.00 33.25           C
ANISOU 1903  CG  ASP B 266     2959   5144   4530   -443    673    272       C
ATOM   1904  OD1 ASP B 266     -19.639  13.158 -35.351  1.00 36.64           O
ANISOU 1904  OD1 ASP B 266     3716   5582   4624    245    817    513       O
ATOM   1905  OD2 ASP B 266     -19.684  14.869 -33.976  1.00 34.87           O
ANISOU 1905  OD2 ASP B 266     3041   5286   4924   -597   1041    395       O
ATOM   1906  N   TRP B 267     -15.392  11.819 -34.483  1.00 18.71           N
ANISOU 1906  N   TRP B 267     1114   3377   2619   -525    393    144       N
ATOM   1907  CA  TRP B 267     -13.973  11.675 -34.182  1.00 18.01           C
ANISOU 1907  CA  TRP B 267     1181   3274   2386   -329    202    -68       C
ATOM   1908  C   TRP B 267     -13.533  12.726 -33.162  1.00 18.49           C
ANISOU 1908  C   TRP B 267     1695   2814   2518   -310    -50   -318       C
ATOM   1909  O   TRP B 267     -14.070  13.842 -33.132  1.00 20.44           O
ANISOU 1909  O   TRP B 267     2013   2710   3043    125   -346    142       O
ATOM   1910  CB  TRP B 267     -13.160  11.828 -35.461  1.00 17.89           C
ANISOU 1910  CB  TRP B 267     1580   3402   1817    252    288    430       C
ATOM   1911  CG  TRP B 267     -13.405  10.747 -36.467  1.00 20.68           C
ANISOU 1911  CG  TRP B 267     1927   3839   2091    399     78    230       C
ATOM   1912  CD1 TRP B 267     -14.373  10.711 -37.442  1.00 23.48           C
ANISOU 1912  CD1 TRP B 267     2617   4046   2258    442    258     74       C
ATOM   1913  CD2 TRP B 267     -12.635   9.547 -36.614  1.00 21.22           C
ANISOU 1913  CD2 TRP B 267     2372   3754   1937    216   -166    254       C
ATOM   1914  NE1 TRP B 267     -14.258   9.545 -38.172  1.00 24.78           N
ANISOU 1914  NE1 TRP B 267     2980   4247   2187    228    417    -78       N
ATOM   1915  CE2 TRP B 267     -13.200   8.815 -37.681  1.00 23.63           C
ANISOU 1915  CE2 TRP B 267     2570   4011   2397    286    208    345       C
ATOM   1916  CE3 TRP B 267     -11.526   9.015 -35.925  1.00 21.55           C
ANISOU 1916  CE3 TRP B 267     2221   3701   2264    -17    269     98       C
ATOM   1917  CZ2 TRP B 267     -12.685   7.582 -38.091  1.00 21.80           C
ANISOU 1917  CZ2 TRP B 267     1799   4099   2386   -183     15    370       C
ATOM   1918  CZ3 TRP B 267     -11.006   7.800 -36.332  1.00 22.74           C
ANISOU 1918  CZ3 TRP B 267     2541   3861   2237   -600    289    153       C
ATOM   1919  CH2 TRP B 267     -11.599   7.086 -37.400  1.00 22.45           C
ANISOU 1919  CH2 TRP B 267     2669   4026   1836   -456   -381     80       C
ATOM   1920  N   TYR B 268     -12.571  12.356 -32.311  1.00 17.67           N
ANISOU 1920  N   TYR B 268     1975   2596   2145   -330   -381   -392       N
ATOM   1921  CA  TYR B 268     -12.024  13.288 -31.329  1.00 18.86           C
ANISOU 1921  CA  TYR B 268     2350   2674   2142    -78     76    -70       C
ATOM   1922  C   TYR B 268     -10.569  12.932 -31.010  1.00 17.76           C
ANISOU 1922  C   TYR B 268     1909   2545   2292   -147     55    116       C
ATOM   1923  O   TYR B 268     -10.125  11.794 -31.213  1.00 17.85           O
ANISOU 1923  O   TYR B 268     1860   2637   2287    106    361    361       O
ATOM   1924  CB  TYR B 268     -12.882  13.303 -30.043  1.00 16.19           C
ANISOU 1924  CB  TYR B 268     1671   2549   1931   -360     -5     82       C
ATOM   1925  CG  TYR B 268     -12.838  12.009 -29.223  1.00 16.81           C
ANISOU 1925  CG  TYR B 268     1754   2517   2116     28    -45    155       C
ATOM   1926  CD1 TYR B 268     -13.662  10.942 -29.534  1.00 18.03           C
ANISOU 1926  CD1 TYR B 268     1960   2464   2426    681     32    527       C
ATOM   1927  CD2 TYR B 268     -11.947  11.862 -28.164  1.00 19.61           C
ANISOU 1927  CD2 TYR B 268     2576   2578   2298     30    376    -43       C
ATOM   1928  CE1 TYR B 268     -13.647   9.779 -28.782  1.00 17.81           C
ANISOU 1928  CE1 TYR B 268     2251   2421   2096    679   -418    170       C
ATOM   1929  CE2 TYR B 268     -11.912  10.700 -27.392  1.00 22.26           C
ANISOU 1929  CE2 TYR B 268     2711   2769   2978    304    155   -195       C
ATOM   1930  CZ  TYR B 268     -12.759   9.656 -27.719  1.00 21.68           C
ANISOU 1930  CZ  TYR B 268     2403   2770   3065    177    181     14       C
ATOM   1931  OH  TYR B 268     -12.733   8.503 -27.000  1.00 25.02           O
ANISOU 1931  OH  TYR B 268     2502   3323   3681   -118    275   -145       O
ATOM   1932  N   TRP B 269      -9.832  13.930 -30.503  1.00 15.95           N
ANISOU 1932  N   TRP B 269     1298   2294   2470   -252   -124    211       N
ATOM   1933  CA  TRP B 269      -8.442  13.766 -30.073  1.00 14.57           C
ANISOU 1933  CA  TRP B 269     1419   1990   2126   -143   -262    192       C
ATOM   1934  C   TRP B 269      -8.365  13.296 -28.626  1.00 16.50           C
ANISOU 1934  C   TRP B 269     1620   2252   2397     94    203    480       C
ATOM   1935  O   TRP B 269      -8.971  13.898 -27.729  1.00 17.04           O
ANISOU 1935  O   TRP B 269     1771   2403   2298     57    110    251       O
ATOM   1936  CB  TRP B 269      -7.651  15.079 -30.171  1.00 13.00           C
ANISOU 1936  CB  TRP B 269     1388   1315   2236   -204    565    -29       C
ATOM   1937  CG  TRP B 269      -7.499  15.630 -31.549  1.00 15.06           C
ANISOU 1937  CG  TRP B 269     2213   1541   1967   -317    478   -334       C
ATOM   1938  CD1 TRP B 269      -7.922  16.862 -31.994  1.00 17.48           C
ANISOU 1938  CD1 TRP B 269     2552   1911   2177    295    471   -366       C
ATOM   1939  CD2 TRP B 269      -6.800  15.021 -32.652  1.00 14.97           C
ANISOU 1939  CD2 TRP B 269     2255   1460   1975   -230    387   -572       C
ATOM   1940  NE1 TRP B 269      -7.561  17.036 -33.316  1.00 16.87           N
ANISOU 1940  NE1 TRP B 269     2503   1816   2091   -158    772   -600       N
ATOM   1941  CE2 TRP B 269      -6.863  15.921 -33.739  1.00 14.20           C
ANISOU 1941  CE2 TRP B 269     1890   1549   1957     92    371   -548       C
ATOM   1942  CE3 TRP B 269      -6.131  13.812 -32.820  1.00 11.69           C
ANISOU 1942  CE3 TRP B 269     1514   1389   1538    -84    252   -426       C
ATOM   1943  CZ2 TRP B 269      -6.308  15.621 -35.000  1.00 14.09           C
ANISOU 1943  CZ2 TRP B 269     2354   1260   1741    440    340   -615       C
ATOM   1944  CZ3 TRP B 269      -5.573  13.517 -34.073  1.00 14.36           C
ANISOU 1944  CZ3 TRP B 269     2035   1539   1884   -523    -75   -229       C
ATOM   1945  CH2 TRP B 269      -5.655  14.430 -35.141  1.00 14.39           C
ANISOU 1945  CH2 TRP B 269     1869   1505   2094   -195    292    -51       C
ATOM   1946  N   VAL B 270      -7.564  12.258 -28.391  1.00 14.52           N
ANISOU 1946  N   VAL B 270     1343   2192   1983    325    189    609       N
ATOM   1947  CA  VAL B 270      -7.435  11.757 -27.037  1.00 18.91           C
ANISOU 1947  CA  VAL B 270     2143   2645   2396    459    694    386       C
ATOM   1948  C   VAL B 270      -6.712  12.766 -26.131  1.00 18.18           C
ANISOU 1948  C   VAL B 270     1830   2664   2414    -32    465    182       C
ATOM   1949  O   VAL B 270      -6.874  12.722 -24.904  1.00 18.50           O
ANISOU 1949  O   VAL B 270     1958   2553   2519    259    559     92       O
ATOM   1950  CB  VAL B 270      -6.771  10.361 -27.121  1.00 20.44           C
ANISOU 1950  CB  VAL B 270     2397   3005   2364    697   1281    560       C
ATOM   1951  CG1 VAL B 270      -5.267  10.469 -27.562  1.00 21.91           C
ANISOU 1951  CG1 VAL B 270     2361   3094   2870    894    212     72       C
ATOM   1952  CG2 VAL B 270      -6.965   9.609 -25.862  1.00 28.47           C
ANISOU 1952  CG2 VAL B 270     4167   3228   3421    439   1191    393       C
ATOM   1953  N   ASP B 271      -5.973  13.734 -26.695  1.00 17.25           N
ANISOU 1953  N   ASP B 271     1355   2604   2597   -266     67     41       N
ATOM   1954  CA  ASP B 271      -5.309  14.730 -25.854  1.00 19.11           C
ANISOU 1954  CA  ASP B 271     2076   2547   2637    -91    448     15       C
ATOM   1955  C   ASP B 271      -6.228  15.893 -25.469  1.00 20.06           C
ANISOU 1955  C   ASP B 271     2474   2648   2502   -415    560   -283       C
ATOM   1956  O   ASP B 271      -5.764  16.847 -24.823  1.00 19.45           O
ANISOU 1956  O   ASP B 271     2196   2800   2393   -385     49   -222       O
ATOM   1957  CB  ASP B 271      -4.010  15.235 -26.527  1.00 20.24           C
ANISOU 1957  CB  ASP B 271     2864   2361   2466   -116    509    169       C
ATOM   1958  CG  ASP B 271      -4.234  16.141 -27.721  1.00 19.57           C
ANISOU 1958  CG  ASP B 271     2670   2276   2490   -147    554     12       C
ATOM   1959  OD1 ASP B 271      -5.385  16.450 -28.110  1.00 18.38           O
ANISOU 1959  OD1 ASP B 271     2290   2385   2310    -18    301     47       O
ATOM   1960  OD2 ASP B 271      -3.186  16.554 -28.290  1.00 18.30           O
ANISOU 1960  OD2 ASP B 271     2428   2170   2356     83    264    539       O
ATOM   1961  N  AGLN B 272      -7.508  15.826 -25.845  0.55 19.57           N
ANISOU 1961  N  AGLN B 272     2545   2670   2219   -746    313   -252       N
ATOM   1962  CA AGLN B 272      -8.544  16.772 -25.440  0.55 21.87           C
ANISOU 1962  CA AGLN B 272     3020   2742   2546   -955    630   -324       C
ATOM   1963  C  AGLN B 272      -8.350  18.165 -26.036  0.55 22.75           C
ANISOU 1963  C  AGLN B 272     3333   2586   2725   -514    540   -655       C
ATOM   1964  O  AGLN B 272      -8.865  19.147 -25.496  0.55 24.47           O
ANISOU 1964  O  AGLN B 272     3393   2775   3129   -302     88   -552       O
ATOM   1965  CB AGLN B 272      -8.663  16.850 -23.907  0.55 25.89           C
ANISOU 1965  CB AGLN B 272     3608   3154   3075  -1243    978   -270       C
ATOM   1966  CG AGLN B 272      -9.101  15.525 -23.272  0.55 29.29           C
ANISOU 1966  CG AGLN B 272     4292   3493   3345  -1410   1263   -250       C
ATOM   1967  CD AGLN B 272      -9.012  15.523 -21.747  0.55 33.10           C
ANISOU 1967  CD AGLN B 272     5043   3912   3620  -1621   1449   -201       C
ATOM   1968  OE1AGLN B 272      -8.012  15.956 -21.163  0.55 35.91           O
ANISOU 1968  OE1AGLN B 272     5744   4226   3673  -1445   1506   -268       O
ATOM   1969  NE2AGLN B 272     -10.056  15.032 -21.100  0.55 33.73           N
ANISOU 1969  NE2AGLN B 272     5047   3980   3791  -1586   1634   -131       N
ATOM   1970  N  BGLN B 272      -7.507  15.831 -25.846  0.45 19.08           N
ANISOU 1970  N  BGLN B 272     2502   2535   2210   -414    558   -225       N
ATOM   1971  CA BGLN B 272      -8.560  16.764 -25.447  0.45 20.26           C
ANISOU 1971  CA BGLN B 272     2807   2463   2427   -314    969   -252       C
ATOM   1972  C  BGLN B 272      -8.456  18.126 -26.121  0.45 22.19           C
ANISOU 1972  C  BGLN B 272     3165   2458   2808    -15    808   -648       C
ATOM   1973  O  BGLN B 272      -9.148  19.059 -25.710  0.45 23.50           O
ANISOU 1973  O  BGLN B 272     2962   2603   3363    524    408   -692       O
ATOM   1974  CB BGLN B 272      -8.612  16.960 -23.924  0.45 21.59           C
ANISOU 1974  CB BGLN B 272     3088   2585   2529   -296   1279    -95       C
ATOM   1975  CG BGLN B 272      -8.630  15.661 -23.151  0.45 21.41           C
ANISOU 1975  CG BGLN B 272     3087   2653   2395   -108   1584     32       C
ATOM   1976  CD BGLN B 272      -9.924  14.906 -23.320  0.45 22.80           C
ANISOU 1976  CD BGLN B 272     3384   2716   2561    -81   1649     80       C
ATOM   1977  OE1BGLN B 272     -10.959  15.317 -22.797  0.45 25.72           O
ANISOU 1977  OE1BGLN B 272     4065   2782   2926     58   1817    271       O
ATOM   1978  NE2BGLN B 272      -9.873  13.778 -24.035  0.45 22.47           N
ANISOU 1978  NE2BGLN B 272     3333   2809   2395   -397   1573    105       N
ATOM   1979  N   THR B 273      -7.623  18.278 -27.142  1.00 21.39           N
ANISOU 1979  N   THR B 273     2980   2329   2818   -102    875   -820       N
ATOM   1980  CA  THR B 273      -7.764  19.445 -28.008  1.00 21.79           C
ANISOU 1980  CA  THR B 273     3062   2378   2841     65    123   -543       C
ATOM   1981  C   THR B 273      -8.993  19.238 -28.900  1.00 20.64           C
ANISOU 1981  C   THR B 273     2667   2408   2767    638   -327    -92       C
ATOM   1982  O   THR B 273      -9.406  18.105 -29.165  1.00 22.24           O
ANISOU 1982  O   THR B 273     2105   2672   3675    565   -407   -307       O
ATOM   1983  CB  THR B 273      -6.499  19.682 -28.842  1.00 25.69           C
ANISOU 1983  CB  THR B 273     4189   2660   2913   -249    229   -356       C
ATOM   1984  OG1 THR B 273      -6.242  18.562 -29.687  1.00 25.55           O
ANISOU 1984  OG1 THR B 273     4594   2577   2538   -476    479   -273       O
ATOM   1985  CG2 THR B 273      -5.315  19.883 -27.930  1.00 27.67           C
ANISOU 1985  CG2 THR B 273     3774   3049   3691   -507    111   -208       C
ATOM   1986  N  ASER B 274      -9.597  20.340 -29.340  0.55 19.77           N
ANISOU 1986  N  ASER B 274     2870   2264   2377    724   -142    120       N
ATOM   1987  CA ASER B 274     -10.822  20.248 -30.133  0.55 20.62           C
ANISOU 1987  CA ASER B 274     3399   2146   2290    532    133    -42       C
ATOM   1988  C  ASER B 274     -10.518  19.834 -31.570  0.55 20.29           C
ANISOU 1988  C  ASER B 274     3288   2163   2259    332    453   -246       C
ATOM   1989  O  ASER B 274      -9.667  20.440 -32.234  0.55 22.04           O
ANISOU 1989  O  ASER B 274     3609   2262   2504     59     48   -486       O
ATOM   1990  CB ASER B 274     -11.570  21.580 -30.120  0.55 20.25           C
ANISOU 1990  CB ASER B 274     3510   2118   2068    734    335   -267       C
ATOM   1991  OG ASER B 274     -12.326  21.709 -28.929  0.55 20.95           O
ANISOU 1991  OG ASER B 274     3597   2074   2290    652    881   -549       O
ATOM   1992  N  BSER B 274      -9.598  20.344 -29.331  0.45 20.19           N
ANISOU 1992  N  BSER B 274     2753   2370   2548    768   -349    127       N
ATOM   1993  CA BSER B 274     -10.805  20.254 -30.147  0.45 21.17           C
ANISOU 1993  CA BSER B 274     3086   2366   2591    645   -277     47       C
ATOM   1994  C  BSER B 274     -10.468  19.785 -31.557  0.45 21.09           C
ANISOU 1994  C  BSER B 274     3203   2340   2472    400    231   -134       C
ATOM   1995  O  BSER B 274      -9.540  20.303 -32.189  0.45 23.27           O
ANISOU 1995  O  BSER B 274     3526   2508   2808    254     76   -298       O
ATOM   1996  CB BSER B 274     -11.520  21.603 -30.210  0.45 20.88           C
ANISOU 1996  CB BSER B 274     2805   2464   2665    876   -555    -64       C
ATOM   1997  OG BSER B 274     -12.640  21.528 -31.081  0.45 21.75           O
ANISOU 1997  OG BSER B 274     2593   2552   3119    736   -501   -239       O
ATOM   1998  N   PHE B 275     -11.239  18.820 -32.059  1.00 19.48           N
ANISOU 1998  N   PHE B 275     2992   2298   2111    281    349   -209       N
ATOM   1999  CA  PHE B 275     -11.035  18.297 -33.412  1.00 17.38           C
ANISOU 1999  CA  PHE B 275     2535   1979   2091    361    -69    -22       C
ATOM   2000  C   PHE B 275     -11.734  19.192 -34.431  1.00 19.24           C
ANISOU 2000  C   PHE B 275     2400   2082   2827    149    647     30       C
ATOM   2001  O   PHE B 275     -12.924  19.507 -34.285  1.00 23.86           O
ANISOU 2001  O   PHE B 275     3143   2542   3379    169    947   -325       O
ATOM   2002  CB  PHE B 275     -11.559  16.855 -33.512  1.00 18.36           C
ANISOU 2002  CB  PHE B 275     3113   1903   1959    504   -590    246       C
ATOM   2003  CG  PHE B 275     -11.502  16.267 -34.921  1.00 19.90           C
ANISOU 2003  CG  PHE B 275     3250   1874   2438    407   -171     63       C
ATOM   2004  CD1 PHE B 275     -10.291  16.145 -35.591  1.00 18.25           C
ANISOU 2004  CD1 PHE B 275     2685   1903   2348    324   -386   -147       C
ATOM   2005  CD2 PHE B 275     -12.665  15.813 -35.561  1.00 18.94           C
ANISOU 2005  CD2 PHE B 275     3208   1783   2206    442   -273     68       C
ATOM   2006  CE1 PHE B 275     -10.238  15.614 -36.881  1.00 20.83           C
ANISOU 2006  CE1 PHE B 275     2892   2052   2971    333    324     79       C
ATOM   2007  CE2 PHE B 275     -12.626  15.253 -36.848  1.00 20.07           C
ANISOU 2007  CE2 PHE B 275     3128   1642   2858    380   -174     89       C
ATOM   2008  CZ  PHE B 275     -11.405  15.145 -37.513  1.00 19.62           C
ANISOU 2008  CZ  PHE B 275     2975   1616   2865    -14    192    185       C
ATOM   2009  N   ASN B 276     -10.968  19.632 -35.443  1.00 16.46           N
ANISOU 2009  N   ASN B 276     2076   1416   2763   -269     86    474       N
ATOM   2010  CA  ASN B 276     -11.434  20.471 -36.548  1.00 17.41           C
ANISOU 2010  CA  ASN B 276     2414   1412   2788    -40   -304    165       C
ATOM   2011  C   ASN B 276     -11.780  19.559 -37.720  1.00 17.95           C
ANISOU 2011  C   ASN B 276     2410   1618   2791    -29   -754    117       C
ATOM   2012  O   ASN B 276     -10.919  19.211 -38.552  1.00 16.85           O
ANISOU 2012  O   ASN B 276     2506   1401   2495      9   -272   -239       O
ATOM   2013  CB  ASN B 276     -10.355  21.477 -36.916  1.00 15.66           C
ANISOU 2013  CB  ASN B 276     1803   1323   2826   -117   -467    234       C
ATOM   2014  CG  ASN B 276     -10.745  22.370 -38.068  1.00 16.74           C
ANISOU 2014  CG  ASN B 276     2213   1342   2804    222     14   -152       C
ATOM   2015  OD1 ASN B 276     -11.778  22.176 -38.720  1.00 17.57           O
ANISOU 2015  OD1 ASN B 276     2309   1389   2976     23   -299   -550       O
ATOM   2016  ND2 ASN B 276      -9.888  23.349 -38.354  1.00 17.17           N
ANISOU 2016  ND2 ASN B 276     3015   1104   2405    286     85     51       N
ATOM   2017  N   LYS B 277     -13.067  19.187 -37.805  1.00 19.96           N
ANISOU 2017  N   LYS B 277     2756   1821   3006     19   -443    265       N
ATOM   2018  CA  LYS B 277     -13.439  18.194 -38.801  1.00 20.02           C
ANISOU 2018  CA  LYS B 277     2541   1977   3090   -583   -642    189       C
ATOM   2019  C   LYS B 277     -13.410  18.776 -40.211  1.00 18.94           C
ANISOU 2019  C   LYS B 277     2728   1820   2648   -566   -578   -144       C
ATOM   2020  O   LYS B 277     -13.151  18.045 -41.171  1.00 19.81           O
ANISOU 2020  O   LYS B 277     2869   1996   2662   -560   -239   -226       O
ATOM   2021  CB  LYS B 277     -14.797  17.589 -38.449  1.00 23.79           C
ANISOU 2021  CB  LYS B 277     2561   2641   3839   -923   -397    422       C
ATOM   2022  CG  LYS B 277     -15.974  18.269 -39.041  1.00 26.41           C
ANISOU 2022  CG  LYS B 277     1968   3392   4674  -1075    264    546       C
ATOM   2023  CD  LYS B 277     -17.251  17.491 -38.664  1.00 32.04           C
ANISOU 2023  CD  LYS B 277     3475   3856   4842  -1126   -419    447       C
ATOM   2024  CE  LYS B 277     -17.323  16.167 -39.418  1.00 37.86           C
ANISOU 2024  CE  LYS B 277     4857   4433   5095    -67    -29    862       C
ATOM   2025  NZ  LYS B 277     -17.392  16.399 -40.917  1.00 40.98           N
ANISOU 2025  NZ  LYS B 277     5405   4808   5356    206   -224    991       N
ATOM   2026  N   GLU B 278     -13.577  20.094 -40.349  1.00 17.48           N
ANISOU 2026  N   GLU B 278     2546   1527   2567   -864   -743     94       N
ATOM   2027  CA  GLU B 278     -13.554  20.703 -41.669  1.00 18.76           C
ANISOU 2027  CA  GLU B 278     2600   1481   3045   -238    225    162       C
ATOM   2028  C   GLU B 278     -12.149  20.708 -42.250  1.00 17.89           C
ANISOU 2028  C   GLU B 278     2793   1240   2766   -418   -332   -202       C
ATOM   2029  O   GLU B 278     -11.965  20.466 -43.446  1.00 20.24           O
ANISOU 2029  O   GLU B 278     3413   1055   3223   -437   -288   -220       O
ATOM   2030  CB  GLU B 278     -14.106  22.133 -41.589  1.00 19.83           C
ANISOU 2030  CB  GLU B 278     2457   1759   3319     -0    448    346       C
ATOM   2031  CG  GLU B 278     -15.600  22.234 -41.241  1.00 21.38           C
ANISOU 2031  CG  GLU B 278     2466   1979   3680    265   -198    851       C
ATOM   2032  CD  GLU B 278     -15.907  22.013 -39.766  1.00 26.18           C
ANISOU 2032  CD  GLU B 278     2849   2239   4858    -78   -142    489       C
ATOM   2033  OE1 GLU B 278     -14.986  21.973 -38.918  1.00 24.65           O
ANISOU 2033  OE1 GLU B 278     2681   1955   4731     48   -402    426       O
ATOM   2034  OE2 GLU B 278     -17.098  21.851 -39.450  1.00 33.33           O
ANISOU 2034  OE2 GLU B 278     4132   2867   5665    375    218    415       O
ATOM   2035  N   GLN B 279     -11.145  21.002 -41.430  1.00 17.60           N
ANISOU 2035  N   GLN B 279     2384   1312   2991   -362   -172   -217       N
ATOM   2036  CA  GLN B 279      -9.781  20.948 -41.932  1.00 16.20           C
ANISOU 2036  CA  GLN B 279     2080   1306   2770    289    604   -475       C
ATOM   2037  C   GLN B 279      -9.366  19.516 -42.221  1.00 17.55           C
ANISOU 2037  C   GLN B 279     2501   1466   2700    144    432   -168       C
ATOM   2038  O   GLN B 279      -8.490  19.282 -43.072  1.00 19.17           O
ANISOU 2038  O   GLN B 279     2767   1803   2715    280     -7    190       O
ATOM   2039  CB  GLN B 279      -8.822  21.583 -40.922  1.00 16.69           C
ANISOU 2039  CB  GLN B 279     2235   1534   2575   -128    -79   -305       C
ATOM   2040  CG  GLN B 279      -7.355  21.437 -41.195  1.00 18.21           C
ANISOU 2040  CG  GLN B 279     2449   1880   2589    339    130   -194       C
ATOM   2041  CD  GLN B 279      -6.867  22.019 -42.538  1.00 18.97           C
ANISOU 2041  CD  GLN B 279     2220   2108   2880    232    424    128       C
ATOM   2042  OE1 GLN B 279      -7.499  22.906 -43.144  1.00 17.65           O
ANISOU 2042  OE1 GLN B 279     2247   1905   2552    330    507     46       O
ATOM   2043  NE2 GLN B 279      -5.714  21.500 -43.007  1.00 19.35           N
ANISOU 2043  NE2 GLN B 279     1867   2257   3228   -245    568    198       N
ATOM   2044  N   SER B 280      -9.981  18.550 -41.545  1.00 15.68           N
ANISOU 2044  N   SER B 280     1856   1561   2539    -49   -326   -550       N
ATOM   2045  CA  SER B 280      -9.533  17.176 -41.744  1.00 15.89           C
ANISOU 2045  CA  SER B 280     2188   1481   2368    336    310   -216       C
ATOM   2046  C   SER B 280      -9.803  16.693 -43.148  1.00 19.40           C
ANISOU 2046  C   SER B 280     2734   1962   2677    270    322     32       C
ATOM   2047  O   SER B 280      -9.235  15.664 -43.554  1.00 20.48           O
ANISOU 2047  O   SER B 280     3168   1669   2945     -6    781   -464       O
ATOM   2048  CB  SER B 280     -10.192  16.228 -40.742  1.00 18.24           C
ANISOU 2048  CB  SER B 280     2576   2000   2354   -182    -41   -218       C
ATOM   2049  OG  SER B 280     -11.527  15.929 -41.106  1.00 18.36           O
ANISOU 2049  OG  SER B 280     2797   2105   2076     -0    115   -178       O
ATOM   2050  N  AARG B 281     -10.672  17.388 -43.896  0.43 20.79           N
ANISOU 2050  N  AARG B 281     2556   2338   3006    374    176   -138       N
ATOM   2051  CA AARG B 281     -10.845  17.083 -45.315  0.43 22.36           C
ANISOU 2051  CA AARG B 281     2688   2747   3059    586   -208   -104       C
ATOM   2052  C  AARG B 281      -9.516  17.119 -46.058  0.43 19.97           C
ANISOU 2052  C  AARG B 281     2106   2711   2770    551   -508   -105       C
ATOM   2053  O  AARG B 281      -9.319  16.379 -47.035  0.43 22.60           O
ANISOU 2053  O  AARG B 281     2746   2740   3102    574   -806   -219       O
ATOM   2054  CB AARG B 281     -11.826  18.067 -45.961  0.43 23.69           C
ANISOU 2054  CB AARG B 281     2496   3154   3351    622   -788   -257       C
ATOM   2055  CG AARG B 281     -13.219  17.485 -46.164  0.43 28.80           C
ANISOU 2055  CG AARG B 281     3652   3486   3805    743   -211   -150       C
ATOM   2056  CD AARG B 281     -14.113  18.393 -47.010  0.43 31.69           C
ANISOU 2056  CD AARG B 281     4469   3602   3970    876    838    -70       C
ATOM   2057  NE AARG B 281     -13.635  18.534 -48.382  0.43 33.36           N
ANISOU 2057  NE AARG B 281     4907   3672   4094    729   1664     12       N
ATOM   2058  CZ AARG B 281     -13.045  19.623 -48.853  0.43 34.06           C
ANISOU 2058  CZ AARG B 281     5149   3633   4161    672   1886    -64       C
ATOM   2059  NH1AARG B 281     -12.822  20.675 -48.082  0.43 33.83           N
ANISOU 2059  NH1AARG B 281     4921   3772   4162    514   1895    173       N
ATOM   2060  NH2AARG B 281     -12.668  19.658 -50.128  0.43 35.58           N
ANISOU 2060  NH2AARG B 281     5713   3548   4259    739   1708   -268       N
ATOM   2061  N  BARG B 281     -10.650  17.390 -43.905  0.57 21.53           N
ANISOU 2061  N  BARG B 281     2623   2502   3056    328    243   -169       N
ATOM   2062  CA BARG B 281     -10.834  17.016 -45.302  0.57 23.66           C
ANISOU 2062  CA BARG B 281     2827   3080   3083    492   -197   -140       C
ATOM   2063  C  BARG B 281      -9.551  17.191 -46.116  0.57 20.41           C
ANISOU 2063  C  BARG B 281     2057   2953   2743    475   -566   -135       C
ATOM   2064  O  BARG B 281      -9.424  16.598 -47.202  0.57 23.50           O
ANISOU 2064  O  BARG B 281     2884   3139   2908    476   -980   -159       O
ATOM   2065  CB BARG B 281     -11.985  17.820 -45.893  0.57 25.68           C
ANISOU 2065  CB BARG B 281     2630   3725   3402    521   -923   -319       C
ATOM   2066  CG BARG B 281     -13.354  17.315 -45.417  0.57 30.49           C
ANISOU 2066  CG BARG B 281     3523   4228   3832    595   -624   -190       C
ATOM   2067  CD BARG B 281     -14.436  18.280 -45.839  0.57 35.21           C
ANISOU 2067  CD BARG B 281     4370   4607   4399    528   -147   -150       C
ATOM   2068  NE BARG B 281     -15.789  17.736 -45.777  0.57 38.48           N
ANISOU 2068  NE BARG B 281     4962   4903   4755    306    146   -185       N
ATOM   2069  CZ BARG B 281     -16.466  17.315 -46.838  0.57 41.81           C
ANISOU 2069  CZ BARG B 281     5804   5132   4948    215    626    -35       C
ATOM   2070  NH1BARG B 281     -15.914  17.286 -48.040  0.57 41.89           N
ANISOU 2070  NH1BARG B 281     5953   5114   4851    342    559    105       N
ATOM   2071  NH2BARG B 281     -17.729  16.924 -46.692  0.57 44.17           N
ANISOU 2071  NH2BARG B 281     6398   5295   5090    247   1069     41       N
ATOM   2072  N   ARG B 282      -8.598  17.970 -45.611  1.00 18.95           N
ANISOU 2072  N   ARG B 282     2181   2577   2441    335     51    108       N
ATOM   2073  CA  ARG B 282      -7.287  18.104 -46.226  1.00 19.05           C
ANISOU 2073  CA  ARG B 282     2089   2332   2818    297   -206      6       C
ATOM   2074  C   ARG B 282      -6.312  17.034 -45.762  1.00 17.25           C
ANISOU 2074  C   ARG B 282     2014   2146   2394    258   -223    348       C
ATOM   2075  O   ARG B 282      -5.229  16.948 -46.339  1.00 19.67           O
ANISOU 2075  O   ARG B 282     2348   2396   2729    174    352     27       O
ATOM   2076  CB  ARG B 282      -6.671  19.482 -45.911  1.00 24.16           C
ANISOU 2076  CB  ARG B 282     2941   2500   3740    356    607    355       C
ATOM   2077  CG  ARG B 282      -7.458  20.684 -46.442  1.00 29.06           C
ANISOU 2077  CG  ARG B 282     3843   2940   4258    559   1228    663       C
ATOM   2078  CD  ARG B 282      -6.924  21.206 -47.775  1.00 33.95           C
ANISOU 2078  CD  ARG B 282     4674   3413   4813    378   1320    460       C
ATOM   2079  NE  ARG B 282      -5.521  21.615 -47.712  1.00 36.80           N
ANISOU 2079  NE  ARG B 282     5580   3735   4667    243   1417    639       N
ATOM   2080  CZ  ARG B 282      -4.785  21.904 -48.776  1.00 39.63           C
ANISOU 2080  CZ  ARG B 282     6582   4074   4402    304   1363    407       C
ATOM   2081  NH1 ARG B 282      -5.289  21.835 -49.998  1.00 39.23           N
ANISOU 2081  NH1 ARG B 282     7113   4227   3564    377    945    208       N
ATOM   2082  NH2 ARG B 282      -3.513  22.266 -48.612  1.00 40.81           N
ANISOU 2082  NH2 ARG B 282     6717   4148   4641    181   1491    416       N
ATOM   2083  N   PHE B 283      -6.675  16.209 -44.752  1.00 17.32           N
ANISOU 2083  N   PHE B 283     2667   1869   2043   -127    205    682       N
ATOM   2084  CA  PHE B 283      -5.759  15.217 -44.180  1.00 16.51           C
ANISOU 2084  CA  PHE B 283     2414   1752   2107    193    101    141       C
ATOM   2085  C   PHE B 283      -6.179  13.769 -44.413  1.00 16.34           C
ANISOU 2085  C   PHE B 283     2095   1817   2296    300     13    -23       C
ATOM   2086  O   PHE B 283      -5.302  12.884 -44.481  1.00 19.19           O
ANISOU 2086  O   PHE B 283     2398   2052   2841    598    294     48       O
ATOM   2087  CB  PHE B 283      -5.599  15.419 -42.655  1.00 18.35           C
ANISOU 2087  CB  PHE B 283     3327   1291   2355    328    787   -391       C
ATOM   2088  CG  PHE B 283      -5.036  16.773 -42.252  1.00 17.53           C
ANISOU 2088  CG  PHE B 283     2707   1292   2659    216    569    147       C
ATOM   2089  CD1 PHE B 283      -4.111  17.430 -43.050  1.00 18.93           C
ANISOU 2089  CD1 PHE B 283     3157   1493   2544    291   1422    570       C
ATOM   2090  CD2 PHE B 283      -5.431  17.360 -41.044  1.00 15.89           C
ANISOU 2090  CD2 PHE B 283     2395   1355   2289    391    -33   -193       C
ATOM   2091  CE1 PHE B 283      -3.593  18.669 -42.653  1.00 18.46           C
ANISOU 2091  CE1 PHE B 283     2767   1626   2623    430   1132    610       C
ATOM   2092  CE2 PHE B 283      -4.939  18.623 -40.644  1.00 19.23           C
ANISOU 2092  CE2 PHE B 283     3192   1614   2500    491    773    294       C
ATOM   2093  CZ  PHE B 283      -3.992  19.271 -41.448  1.00 18.81           C
ANISOU 2093  CZ  PHE B 283     2798   1755   2594    703    926    500       C
ATOM   2094  N   TRP B 284      -7.486  13.492 -44.529  1.00 16.86           N
ANISOU 2094  N   TRP B 284     2304   1703   2398   -423    199   -156       N
ATOM   2095  CA  TRP B 284      -7.926  12.127 -44.827  1.00 19.36           C
ANISOU 2095  CA  TRP B 284     2979   1746   2631   -274    842   -674       C
ATOM   2096  C   TRP B 284      -7.523  11.738 -46.240  1.00 18.87           C
ANISOU 2096  C   TRP B 284     3462   1619   2088    288    289   -369       C
ATOM   2097  O   TRP B 284      -7.683  12.513 -47.178  1.00 24.64           O
ANISOU 2097  O   TRP B 284     5103   1837   2423    743    754      1       O
ATOM   2098  CB  TRP B 284      -9.453  11.986 -44.708  1.00 18.51           C
ANISOU 2098  CB  TRP B 284     2336   2024   2674    -35    878   -693       C
ATOM   2099  CG  TRP B 284     -10.025  12.061 -43.295  1.00 21.14           C
ANISOU 2099  CG  TRP B 284     3514   2107   2412   -120    902   -296       C
ATOM   2100  CD1 TRP B 284     -10.785  13.074 -42.779  1.00 20.75           C
ANISOU 2100  CD1 TRP B 284     3236   2067   2581    323    610    130       C
ATOM   2101  CD2 TRP B 284      -9.902  11.083 -42.244  1.00 20.68           C
ANISOU 2101  CD2 TRP B 284     3453   2191   2213     25    378   -319       C
ATOM   2102  NE1 TRP B 284     -11.131  12.804 -41.478  1.00 17.69           N
ANISOU 2102  NE1 TRP B 284     2348   2015   2357    328   -289    279       N
ATOM   2103  CE2 TRP B 284     -10.605  11.587 -41.122  1.00 20.39           C
ANISOU 2103  CE2 TRP B 284     2997   2250   2499    205    135     39       C
ATOM   2104  CE3 TRP B 284      -9.247   9.845 -42.131  1.00 22.04           C
ANISOU 2104  CE3 TRP B 284     3780   2342   2252    223    947    -62       C
ATOM   2105  CZ2 TRP B 284     -10.668  10.899 -39.906  1.00 18.29           C
ANISOU 2105  CZ2 TRP B 284     2339   2343   2267     35   -659     92       C
ATOM   2106  CZ3 TRP B 284      -9.333   9.149 -40.931  1.00 21.98           C
ANISOU 2106  CZ3 TRP B 284     3204   2452   2694   -238    534   -163       C
ATOM   2107  CH2 TRP B 284     -10.033   9.685 -39.832  1.00 19.32           C
ANISOU 2107  CH2 TRP B 284     2565   2327   2450   -326     39   -162       C
ATOM   2108  N   ILE B 285      -7.013  10.519 -46.394  1.00 18.39           N
ANISOU 2108  N   ILE B 285     3544   1638   1806    320    116   -757       N
ATOM   2109  CA  ILE B 285      -6.882   9.938 -47.733  1.00 21.15           C
ANISOU 2109  CA  ILE B 285     3698   2024   2314    688   -623   -439       C
ATOM   2110  C   ILE B 285      -8.253   9.951 -48.392  1.00 25.25           C
ANISOU 2110  C   ILE B 285     4309   2556   2727    637   -452    -71       C
ATOM   2111  O   ILE B 285      -9.247   9.632 -47.721  1.00 26.56           O
ANISOU 2111  O   ILE B 285     3927   2818   3345    192   -441   -113       O
ATOM   2112  CB  ILE B 285      -6.329   8.504 -47.610  1.00 22.01           C
ANISOU 2112  CB  ILE B 285     4163   1977   2225    844   -124   -554       C
ATOM   2113  CG1 ILE B 285      -4.942   8.554 -46.975  1.00 20.16           C
ANISOU 2113  CG1 ILE B 285     3512   1934   2215    834   -345   -153       C
ATOM   2114  CG2 ILE B 285      -6.282   7.809 -48.946  1.00 25.51           C
ANISOU 2114  CG2 ILE B 285     4958   2326   2407    357    629   -653       C
ATOM   2115  CD1 ILE B 285      -4.351   7.141 -46.610  1.00 18.86           C
ANISOU 2115  CD1 ILE B 285     2948   1972   2245    738   -192   -204       C
ATOM   2116  N   PRO B 286      -8.398  10.382 -49.647  1.00 26.76           N
ANISOU 2116  N   PRO B 286     4429   2978   2760   1118   -675    258       N
ATOM   2117  CA  PRO B 286      -9.747  10.476 -50.226  1.00 28.12           C
ANISOU 2117  CA  PRO B 286     4582   3289   2813   1072   -418    123       C
ATOM   2118  C   PRO B 286     -10.485   9.149 -50.111  1.00 27.66           C
ANISOU 2118  C   PRO B 286     4055   3511   2942    629   -414   -436       C
ATOM   2119  O   PRO B 286      -9.894   8.076 -50.248  1.00 26.65           O
ANISOU 2119  O   PRO B 286     3898   3205   3023    556   -132  -1084       O
ATOM   2120  CB  PRO B 286      -9.477  10.868 -51.684  1.00 28.05           C
ANISOU 2120  CB  PRO B 286     4311   3454   2892   1125    -89    202       C
ATOM   2121  CG  PRO B 286      -8.190  11.651 -51.595  1.00 28.83           C
ANISOU 2121  CG  PRO B 286     4721   3332   2899    724   -358    133       C
ATOM   2122  CD  PRO B 286      -7.369  10.885 -50.581  1.00 27.34           C
ANISOU 2122  CD  PRO B 286     4466   3117   2805   1233   -769    247       C
ATOM   2123  N   GLY B 287     -11.775   9.222 -49.792  1.00 29.17           N
ANISOU 2123  N   GLY B 287     4271   3842   2970    436    104   -317       N
ATOM   2124  CA  GLY B 287     -12.539   8.045 -49.447  1.00 29.91           C
ANISOU 2124  CA  GLY B 287     4282   3949   3133     85    317   -193       C
ATOM   2125  C   GLY B 287     -12.510   7.689 -47.974  1.00 30.83           C
ANISOU 2125  C   GLY B 287     4426   4073   3216   -449    389   -541       C
ATOM   2126  O   GLY B 287     -13.350   6.893 -47.521  1.00 33.65           O
ANISOU 2126  O   GLY B 287     4834   4422   3529   -734    699   -477       O
ATOM   2127  N   GLU B 288     -11.557   8.228 -47.217  1.00 29.44           N
ANISOU 2127  N   GLU B 288     4000   3870   3317   -265    199   -479       N
ATOM   2128  CA  GLU B 288     -11.531   8.014 -45.777  1.00 27.54           C
ANISOU 2128  CA  GLU B 288     3632   3643   3189    187    223   -502       C
ATOM   2129  C   GLU B 288     -12.246   9.155 -45.068  1.00 26.23           C
ANISOU 2129  C   GLU B 288     3288   3490   3189     19    -89   -149       C
ATOM   2130  O   GLU B 288     -12.358  10.261 -45.608  1.00 25.39           O
ANISOU 2130  O   GLU B 288     3301   3415   2929    -39    -94   -138       O
ATOM   2131  CB  GLU B 288     -10.083   7.904 -45.275  1.00 29.16           C
ANISOU 2131  CB  GLU B 288     4093   3559   3427    659    200   -552       C
ATOM   2132  CG  GLU B 288      -9.278   6.737 -45.885  1.00 27.42           C
ANISOU 2132  CG  GLU B 288     3851   3398   3169    531    283   -619       C
ATOM   2133  CD  GLU B 288      -9.831   5.376 -45.506  1.00 29.43           C
ANISOU 2133  CD  GLU B 288     4629   3440   3114    533    378   -510       C
ATOM   2134  OE1 GLU B 288     -10.112   5.144 -44.298  1.00 27.01           O
ANISOU 2134  OE1 GLU B 288     4361   3390   2512    648     -1   -454       O
ATOM   2135  OE2 GLU B 288     -10.014   4.546 -46.432  1.00 31.96           O
ANISOU 2135  OE2 GLU B 288     5482   3332   3331   -219    815   -397       O
ATOM   2136  N   PRO B 289     -12.770   8.913 -43.858  1.00 28.07           N
ANISOU 2136  N   PRO B 289     3814   3492   3360     16    337    112       N
ATOM   2137  CA  PRO B 289     -12.779   7.626 -43.142  1.00 31.75           C
ANISOU 2137  CA  PRO B 289     4365   3766   3934   -155    199    160       C
ATOM   2138  C   PRO B 289     -13.689   6.627 -43.857  1.00 35.50           C
ANISOU 2138  C   PRO B 289     5111   3959   4420   -653   -303   -181       C
ATOM   2139  O   PRO B 289     -14.781   6.981 -44.272  1.00 30.82           O
ANISOU 2139  O   PRO B 289     4109   3786   3816  -1185   -705    -76       O
ATOM   2140  CB  PRO B 289     -13.266   8.012 -41.736  1.00 33.01           C
ANISOU 2140  CB  PRO B 289     5220   3677   3645     70    407    575       C
ATOM   2141  CG  PRO B 289     -13.995   9.326 -41.884  1.00 28.70           C
ANISOU 2141  CG  PRO B 289     4280   3448   3176     10   -239    594       C
ATOM   2142  CD  PRO B 289     -13.362  10.014 -43.065  1.00 28.48           C
ANISOU 2142  CD  PRO B 289     3833   3363   3626   -324    269    190       C
ATOM   2143  N   ASN B 290     -13.228   5.383 -44.039  1.00 43.52           N
ANISOU 2143  N   ASN B 290     6335   4777   5425   -558   -773   -331       N
ATOM   2144  CA  ASN B 290     -14.005   4.383 -44.779  1.00 46.04           C
ANISOU 2144  CA  ASN B 290     6266   5205   6023   -852  -1298   -516       C
ATOM   2145  C   ASN B 290     -15.222   3.900 -43.997  1.00 47.66           C
ANISOU 2145  C   ASN B 290     6246   5493   6370   -923   -957   -583       C
ATOM   2146  O   ASN B 290     -16.231   3.510 -44.605  1.00 46.65           O
ANISOU 2146  O   ASN B 290     5716   5509   6500  -1074  -1056   -714       O
ATOM   2147  CB  ASN B 290     -13.120   3.187 -45.167  1.00 47.67           C
ANISOU 2147  CB  ASN B 290     6827   5259   6027   -923  -1435   -507       C
ATOM   2148  CG  ASN B 290     -12.387   2.560 -43.964  1.00 49.25           C
ANISOU 2148  CG  ASN B 290     7510   5294   5909   -677  -1200   -521       C
ATOM   2149  OD1 ASN B 290     -13.018   1.997 -43.063  1.00 51.59           O
ANISOU 2149  OD1 ASN B 290     7939   5428   6234   -465   -804   -429       O
ATOM   2150  ND2 ASN B 290     -11.047   2.634 -43.969  1.00 46.57           N
ANISOU 2150  ND2 ASN B 290     7374   5129   5192   -551  -1854   -748       N
ATOM   2151  N   ASN B 291     -15.144   3.895 -42.669  1.00 49.47           N
ANISOU 2151  N   ASN B 291     6638   5723   6436   -985  -1062   -670       N
ATOM   2152  CA  ASN B 291     -16.277   3.535 -41.814  1.00 53.52           C
ANISOU 2152  CA  ASN B 291     7510   5981   6844  -1093   -325   -604       C
ATOM   2153  C   ASN B 291     -16.839   2.143 -42.126  1.00 55.69           C
ANISOU 2153  C   ASN B 291     8426   6076   6658  -1151   -416   -684       C
ATOM   2154  O   ASN B 291     -16.083   1.187 -42.317  1.00 57.46           O
ANISOU 2154  O   ASN B 291     9140   6176   6518  -1208   -121   -705       O
ATOM   2155  CB  ASN B 291     -17.388   4.581 -41.940  1.00 54.89           C
ANISOU 2155  CB  ASN B 291     7192   6207   7456  -1259    378   -575       C
ATOM   2156  CG  ASN B 291     -16.920   5.974 -41.557  1.00 56.19           C
ANISOU 2156  CG  ASN B 291     6828   6489   8033  -1347   1046   -322       C
ATOM   2157  OD1 ASN B 291     -16.065   6.139 -40.675  1.00 53.78           O
ANISOU 2157  OD1 ASN B 291     5885   6559   7991  -1661    997   -368       O
ATOM   2158  ND2 ASN B 291     -17.478   6.988 -42.222  1.00 57.60           N
ANISOU 2158  ND2 ASN B 291     6948   6607   8332  -1128   1130   -177       N
ATOM   2159  N   ASN B 295     -16.547  -2.169 -36.526  1.00 54.11           N
ANISOU 2159  N   ASN B 295     7034   6261   7263   -598   -739    219       N
ATOM   2160  CA  ASN B 295     -15.507  -2.389 -35.530  1.00 54.24           C
ANISOU 2160  CA  ASN B 295     7243   6135   7230   -371   -136    227       C
ATOM   2161  C   ASN B 295     -15.271  -1.099 -34.741  1.00 50.23           C
ANISOU 2161  C   ASN B 295     6848   5462   6777   -597      6    249       C
ATOM   2162  O   ASN B 295     -16.126  -0.210 -34.718  1.00 52.94           O
ANISOU 2162  O   ASN B 295     7339   5521   7255   -358     20    566       O
ATOM   2163  CB  ASN B 295     -14.204  -2.858 -36.205  1.00 56.92           C
ANISOU 2163  CB  ASN B 295     7545   6540   7543    -51    556    155       C
ATOM   2164  CG  ASN B 295     -13.243  -3.529 -35.228  1.00 58.22           C
ANISOU 2164  CG  ASN B 295     7583   6881   7658   -131    810    182       C
ATOM   2165  OD1 ASN B 295     -13.469  -3.508 -34.018  1.00 60.60           O
ANISOU 2165  OD1 ASN B 295     8053   6972   8000     35    629    156       O
ATOM   2166  ND2 ASN B 295     -12.154  -4.085 -35.741  1.00 57.65           N
ANISOU 2166  ND2 ASN B 295     7164   7112   7627   -515   1024    285       N
ATOM   2167  N  AGLU B 296     -14.124  -1.018 -34.071  0.40 46.28           N
ANISOU 2167  N  AGLU B 296     6182   5178   6226   -799     75    123       N
ATOM   2168  CA AGLU B 296     -13.637   0.226 -33.499  0.40 42.31           C
ANISOU 2168  CA AGLU B 296     5617   4891   5569   -884     28   -110       C
ATOM   2169  C  AGLU B 296     -12.757   0.934 -34.520  0.40 38.42           C
ANISOU 2169  C  AGLU B 296     5121   4499   4976  -1143     67   -420       C
ATOM   2170  O  AGLU B 296     -12.136   0.300 -35.377  0.40 38.96           O
ANISOU 2170  O  AGLU B 296     5099   4378   5325  -1261    335   -590       O
ATOM   2171  CB AGLU B 296     -12.858  -0.033 -32.211  0.40 43.17           C
ANISOU 2171  CB AGLU B 296     5651   5042   5710   -665    144     11       C
ATOM   2172  CG AGLU B 296     -13.742  -0.275 -30.999  0.40 44.61           C
ANISOU 2172  CG AGLU B 296     5918   5194   5838   -423    329     46       C
ATOM   2173  CD AGLU B 296     -14.374   1.004 -30.483  0.40 45.52           C
ANISOU 2173  CD AGLU B 296     6089   5288   5919   -200    635    119       C
ATOM   2174  OE1AGLU B 296     -13.766   1.663 -29.610  0.40 47.11           O
ANISOU 2174  OE1AGLU B 296     6606   5376   5916   -153    887    138       O
ATOM   2175  OE2AGLU B 296     -15.467   1.359 -30.969  0.40 44.14           O
ANISOU 2175  OE2AGLU B 296     5616   5271   5883    -81    610    221       O
ATOM   2176  N  BGLU B 296     -14.116  -1.025 -34.083  0.60 45.30           N
ANISOU 2176  N  BGLU B 296     5973   5056   6181  -1001     87    129       N
ATOM   2177  CA BGLU B 296     -13.604   0.199 -33.489  0.60 40.41           C
ANISOU 2177  CA BGLU B 296     5270   4666   5415  -1196    -45   -147       C
ATOM   2178  C  BGLU B 296     -12.754   0.929 -34.525  0.60 37.46           C
ANISOU 2178  C  BGLU B 296     4958   4315   4961  -1355     96   -511       C
ATOM   2179  O  BGLU B 296     -12.161   0.306 -35.407  0.60 37.71           O
ANISOU 2179  O  BGLU B 296     4852   4049   5429  -1663    421   -880       O
ATOM   2180  CB BGLU B 296     -12.784  -0.131 -32.241  0.60 39.85           C
ANISOU 2180  CB BGLU B 296     5034   4701   5407  -1151    -78     27       C
ATOM   2181  CG BGLU B 296     -13.517  -1.043 -31.247  0.60 40.60           C
ANISOU 2181  CG BGLU B 296     5260   4733   5434  -1001    138     48       C
ATOM   2182  CD BGLU B 296     -12.657  -2.182 -30.707  0.60 43.23           C
ANISOU 2182  CD BGLU B 296     5980   4775   5672   -855    610    151       C
ATOM   2183  OE1BGLU B 296     -11.548  -2.421 -31.238  0.60 43.07           O
ANISOU 2183  OE1BGLU B 296     5948   4613   5802   -777    792    -59       O
ATOM   2184  OE2BGLU B 296     -13.100  -2.852 -29.744  0.60 46.30           O
ANISOU 2184  OE2BGLU B 296     6822   4994   5775   -305    601    379       O
ATOM   2185  N   HIS B 297     -12.709   2.261 -34.428  1.00 33.70           N
ANISOU 2185  N   HIS B 297     4535   4210   4060  -1417   -165   -623       N
ATOM   2186  CA  HIS B 297     -12.146   3.088 -35.490  1.00 28.18           C
ANISOU 2186  CA  HIS B 297     3325   4070   3313  -1151    -28   -270       C
ATOM   2187  C   HIS B 297     -11.086   4.026 -34.951  1.00 21.23           C
ANISOU 2187  C   HIS B 297     2394   3149   2522   -700   -255     27       C
ATOM   2188  O   HIS B 297     -11.344   4.779 -34.008  1.00 21.61           O
ANISOU 2188  O   HIS B 297     2579   3257   2377   -950    500    -19       O
ATOM   2189  CB  HIS B 297     -13.233   3.905 -36.181  1.00 31.47           C
ANISOU 2189  CB  HIS B 297     3880   4745   3333  -1483   -338   -342       C
ATOM   2190  CG  HIS B 297     -14.244   3.067 -36.901  1.00 33.75           C
ANISOU 2190  CG  HIS B 297     4324   5224   3273  -1788   -513   -457       C
ATOM   2191  ND1 HIS B 297     -14.082   2.674 -38.215  1.00 35.03           N
ANISOU 2191  ND1 HIS B 297     4739   5481   3089  -2026    -21   -363       N
ATOM   2192  CD2 HIS B 297     -15.426   2.544 -36.492  1.00 32.68           C
ANISOU 2192  CD2 HIS B 297     4098   5289   3030  -2076   -616   -370       C
ATOM   2193  CE1 HIS B 297     -15.123   1.948 -38.584  1.00 34.62           C
ANISOU 2193  CE1 HIS B 297     4462   5640   3052  -2107   -402   -294       C
ATOM   2194  NE2 HIS B 297     -15.953   1.856 -37.559  1.00 32.32           N
ANISOU 2194  NE2 HIS B 297     3833   5490   2958  -2110   -685   -239       N
ATOM   2195  N   CYS B 298      -9.906   3.994 -35.569  1.00 21.23           N
ANISOU 2195  N   CYS B 298     2844   2519   2704    -37    320     94       N
ATOM   2196  CA  CYS B 298      -8.746   4.742 -35.110  1.00 20.87           C
ANISOU 2196  CA  CYS B 298     3004   2378   2548    259     70    304       C
ATOM   2197  C   CYS B 298      -7.978   5.246 -36.326  1.00 20.08           C
ANISOU 2197  C   CYS B 298     3157   1935   2540    -41    375    378       C
ATOM   2198  O   CYS B 298      -7.933   4.570 -37.356  1.00 20.57           O
ANISOU 2198  O   CYS B 298     3755   1730   2330   -385    328    172       O
ATOM   2199  CB  CYS B 298      -7.852   3.850 -34.202  1.00 20.17           C
ANISOU 2199  CB  CYS B 298     2593   2526   2544    -63    378    437       C
ATOM   2200  SG  CYS B 298      -8.514   3.596 -32.546  1.00 22.75           S
ANISOU 2200  SG  CYS B 298     3578   2402   2663   -701    598   -258       S
ATOM   2201  N   ALA B 299      -7.398   6.440 -36.237  1.00 17.26           N
ANISOU 2201  N   ALA B 299     2288   1913   2355    160    394    481       N
ATOM   2202  CA  ALA B 299      -6.699   7.017 -37.388  1.00 17.41           C
ANISOU 2202  CA  ALA B 299     2255   1850   2509    470    759    272       C
ATOM   2203  C   ALA B 299      -5.207   6.724 -37.345  1.00 19.26           C
ANISOU 2203  C   ALA B 299     2990   1827   2499     63    977    194       C
ATOM   2204  O   ALA B 299      -4.580   6.769 -36.277  1.00 19.91           O
ANISOU 2204  O   ALA B 299     3195   1944   2426      7    908     26       O
ATOM   2205  CB  ALA B 299      -6.917   8.532 -37.477  1.00 15.93           C
ANISOU 2205  CB  ALA B 299     2090   1689   2275    618    297     45       C
ATOM   2206  N   ASN B 300      -4.644   6.420 -38.519  1.00 15.52           N
ANISOU 2206  N   ASN B 300     2221   1550   2124    -74    829    268       N
ATOM   2207  CA  ASN B 300      -3.207   6.267 -38.653  1.00 17.17           C
ANISOU 2207  CA  ASN B 300     2468   1767   2289    469   1087    213       C
ATOM   2208  C   ASN B 300      -2.744   6.997 -39.905  1.00 17.22           C
ANISOU 2208  C   ASN B 300     2304   1883   2356    250    498    213       C
ATOM   2209  O   ASN B 300      -3.450   7.055 -40.922  1.00 19.02           O
ANISOU 2209  O   ASN B 300     2896   2039   2292    217    756    148       O
ATOM   2210  CB  ASN B 300      -2.775   4.783 -38.714  1.00 20.72           C
ANISOU 2210  CB  ASN B 300     3809   1773   2292    308    751    -53       C
ATOM   2211  CG  ASN B 300      -3.426   4.015 -39.885  1.00 22.59           C
ANISOU 2211  CG  ASN B 300     3837   2151   2595    350   1059   -210       C
ATOM   2212  OD1 ASN B 300      -2.774   3.709 -40.895  1.00 20.18           O
ANISOU 2212  OD1 ASN B 300     3246   1982   2438    554    688   -309       O
ATOM   2213  ND2 ASN B 300      -4.707   3.678 -39.735  1.00 20.58           N
ANISOU 2213  ND2 ASN B 300     2990   2131   2697    422    767    -39       N
ATOM   2214  N   ILE B 301      -1.546   7.553 -39.825  1.00 14.61           N
ANISOU 2214  N   ILE B 301     1584   1778   2190   -143    484     90       N
ATOM   2215  CA  ILE B 301      -0.912   8.171 -40.980  1.00 18.94           C
ANISOU 2215  CA  ILE B 301     2405   2024   2769    444   1113    363       C
ATOM   2216  C   ILE B 301      -0.186   7.073 -41.727  1.00 21.92           C
ANISOU 2216  C   ILE B 301     3430   2136   2763    964   1686    606       C
ATOM   2217  O   ILE B 301       0.580   6.315 -41.126  1.00 25.18           O
ANISOU 2217  O   ILE B 301     4233   2143   3191    946   1080    332       O
ATOM   2218  CB  ILE B 301       0.067   9.264 -40.559  1.00 22.67           C
ANISOU 2218  CB  ILE B 301     2921   2256   3436    152   1294    447       C
ATOM   2219  CG1 ILE B 301      -0.676  10.437 -39.955  1.00 24.65           C
ANISOU 2219  CG1 ILE B 301     2964   2440   3962   -393    753     57       C
ATOM   2220  CG2 ILE B 301       0.840   9.746 -41.789  1.00 20.64           C
ANISOU 2220  CG2 ILE B 301     2958   2208   2674     37   1526    481       C
ATOM   2221  CD1 ILE B 301       0.272  11.535 -39.520  1.00 26.43           C
ANISOU 2221  CD1 ILE B 301     2804   2697   4539   -522    246    189       C
ATOM   2222  N   ARG B 302      -0.407   6.983 -43.030  1.00 24.55           N
ANISOU 2222  N   ARG B 302     4499   2438   2389   1135   1309    478       N
ATOM   2223  CA  ARG B 302       0.212   5.883 -43.757  1.00 26.93           C
ANISOU 2223  CA  ARG B 302     4898   2950   2384   1459   1536    463       C
ATOM   2224  C   ARG B 302       0.704   6.234 -45.150  1.00 32.14           C
ANISOU 2224  C   ARG B 302     5558   3602   3051   1596   1999    554       C
ATOM   2225  O   ARG B 302       1.228   5.352 -45.837  1.00 33.87           O
ANISOU 2225  O   ARG B 302     5834   3658   3378   1325   1997    134       O
ATOM   2226  CB  ARG B 302      -0.758   4.715 -43.848  1.00 27.98           C
ANISOU 2226  CB  ARG B 302     5122   2998   2512   1741   1115    436       C
ATOM   2227  CG  ARG B 302      -1.978   4.963 -44.708  1.00 28.27           C
ANISOU 2227  CG  ARG B 302     5135   2967   2639   1837   1136    603       C
ATOM   2228  CD  ARG B 302      -2.704   3.642 -44.900  1.00 29.69           C
ANISOU 2228  CD  ARG B 302     5452   2935   2895   1880   1041     17       C
ATOM   2229  NE  ARG B 302      -2.848   2.938 -43.625  1.00 30.02           N
ANISOU 2229  NE  ARG B 302     5476   2920   3011   1874    510   -351       N
ATOM   2230  CZ  ARG B 302      -3.079   1.634 -43.516  1.00 33.66           C
ANISOU 2230  CZ  ARG B 302     6364   3375   3050   1127    139   -537       C
ATOM   2231  NH1 ARG B 302      -3.196   0.857 -44.587  1.00 37.74           N
ANISOU 2231  NH1 ARG B 302     7180   3810   3348   1110    570   -584       N
ATOM   2232  NH2 ARG B 302      -3.188   1.094 -42.308  1.00 31.75           N
ANISOU 2232  NH2 ARG B 302     6090   3309   2667    906   -471   -402       N
ATOM   2233  N   VAL B 303       0.571   7.469 -45.600  1.00 34.25           N
ANISOU 2233  N   VAL B 303     5693   4237   3085   2075   1918   1182       N
ATOM   2234  CA  VAL B 303       1.234   7.813 -46.845  1.00 39.46           C
ANISOU 2234  CA  VAL B 303     6557   4718   3717   1927   1868   1598       C
ATOM   2235  C   VAL B 303       2.048   9.069 -46.620  1.00 39.80           C
ANISOU 2235  C   VAL B 303     6047   4936   4140   1751   2375   1871       C
ATOM   2236  O   VAL B 303       1.822   9.831 -45.678  1.00 38.96           O
ANISOU 2236  O   VAL B 303     5722   5057   4023   1905   2156   2008       O
ATOM   2237  CB  VAL B 303       0.275   7.977 -48.044  1.00 42.54           C
ANISOU 2237  CB  VAL B 303     7273   4969   3920   2148    883   1703       C
ATOM   2238  CG1 VAL B 303      -0.392   6.660 -48.368  1.00 45.24           C
ANISOU 2238  CG1 VAL B 303     7845   5104   4239   2248   1039   1851       C
ATOM   2239  CG2 VAL B 303      -0.744   8.969 -47.767  1.00 40.68           C
ANISOU 2239  CG2 VAL B 303     6696   5033   3727   2317    529   1803       C
ATOM   2240  N   SER B 304       3.035   9.255 -47.489  1.00 42.30           N
ANISOU 2240  N   SER B 304     5989   5086   4998   1381   2965   1684       N
ATOM   2241  CA  SER B 304       3.932  10.402 -47.377  1.00 42.98           C
ANISOU 2241  CA  SER B 304     5554   5121   5655   1061   3107   1676       C
ATOM   2242  C   SER B 304       3.384  11.580 -48.193  1.00 41.89           C
ANISOU 2242  C   SER B 304     5823   4857   5236   1445   2868   2037       C
ATOM   2243  O   SER B 304       4.036  12.130 -49.090  1.00 42.53           O
ANISOU 2243  O   SER B 304     5846   4936   5378   2056   2887   2305       O
ATOM   2244  CB  SER B 304       5.343  10.009 -47.814  1.00 44.69           C
ANISOU 2244  CB  SER B 304     5046   5401   6535    735   3295   1023       C
ATOM   2245  OG  SER B 304       6.286  11.015 -47.465  1.00 46.14           O
ANISOU 2245  OG  SER B 304     4994   5422   7116    508   2544    637       O
ATOM   2246  N   ALA B 305       2.147  11.955 -47.862  1.00 38.74           N
ANISOU 2246  N   ALA B 305     5601   4376   4742   1296   2790   1604       N
ATOM   2247  CA  ALA B 305       1.442  13.061 -48.493  1.00 36.00           C
ANISOU 2247  CA  ALA B 305     5091   3991   4596   1522   2258   1261       C
ATOM   2248  C   ALA B 305       0.605  13.788 -47.446  1.00 32.91           C
ANISOU 2248  C   ALA B 305     4369   3536   4600   1260   1427   1034       C
ATOM   2249  O   ALA B 305       0.381  13.288 -46.336  1.00 31.92           O
ANISOU 2249  O   ALA B 305     3660   3552   4915   1225   1486   1038       O
ATOM   2250  CB  ALA B 305       0.544  12.577 -49.637  1.00 37.32           C
ANISOU 2250  CB  ALA B 305     5435   3978   4764   1545   2810    906       C
ATOM   2251  N   LEU B 306       0.122  14.983 -47.814  1.00 29.03           N
ANISOU 2251  N   LEU B 306     3732   2962   4336    806    779    872       N
ATOM   2252  CA  LEU B 306      -0.766  15.721 -46.911  1.00 26.88           C
ANISOU 2252  CA  LEU B 306     3611   2456   4147    910    577    746       C
ATOM   2253  C   LEU B 306      -2.031  14.925 -46.585  1.00 25.25           C
ANISOU 2253  C   LEU B 306     3824   2316   3454    826    497    510       C
ATOM   2254  O   LEU B 306      -2.445  14.841 -45.414  1.00 22.66           O
ANISOU 2254  O   LEU B 306     3904   2046   2660    449    359    385       O
ATOM   2255  CB  LEU B 306      -1.134  17.069 -47.521  1.00 28.44           C
ANISOU 2255  CB  LEU B 306     3944   2297   4563    166    737    580       C
ATOM   2256  CG  LEU B 306      -1.546  18.136 -46.515  1.00 28.57           C
ANISOU 2256  CG  LEU B 306     3722   2430   4705    263    212    475       C
ATOM   2257  CD1 LEU B 306      -0.403  18.548 -45.575  1.00 27.26           C
ANISOU 2257  CD1 LEU B 306     3596   2362   4400    127    -14    259       C
ATOM   2258  CD2 LEU B 306      -2.082  19.349 -47.282  1.00 30.44           C
ANISOU 2258  CD2 LEU B 306     3963   2424   5181    399   -189    531       C
ATOM   2259  N   LYS B 307      -2.683  14.371 -47.616  1.00 24.22           N
ANISOU 2259  N   LYS B 307     3436   2511   3256    854    286    362       N
ATOM   2260  CA  LYS B 307      -3.817  13.462 -47.426  1.00 24.92           C
ANISOU 2260  CA  LYS B 307     4056   2569   2842    944    589    712       C
ATOM   2261  C   LYS B 307      -3.235  12.089 -47.136  1.00 22.22           C
ANISOU 2261  C   LYS B 307     3429   2518   2494    789    793    391       C
ATOM   2262  O   LYS B 307      -2.889  11.321 -48.045  1.00 24.68           O
ANISOU 2262  O   LYS B 307     4013   2939   2424    636    567    429       O
ATOM   2263  CB  LYS B 307      -4.747  13.448 -48.638  1.00 26.79           C
ANISOU 2263  CB  LYS B 307     4525   2845   2808   1432   -475    614       C
ATOM   2264  CG  LYS B 307      -5.596  14.750 -48.820  1.00 29.77           C
ANISOU 2264  CG  LYS B 307     4714   3323   3274   1903   -495    743       C
ATOM   2265  CD  LYS B 307      -6.711  14.554 -49.838  1.00 29.46           C
ANISOU 2265  CD  LYS B 307     4321   3621   3250   2084   -369    640       C
ATOM   2266  CE  LYS B 307      -7.505  15.854 -50.116  1.00 34.45           C
ANISOU 2266  CE  LYS B 307     5586   3726   3778   2276    -36    881       C
ATOM   2267  NZ  LYS B 307      -6.686  16.962 -50.759  1.00 36.48           N
ANISOU 2267  NZ  LYS B 307     5869   3934   4057   2366    281    903       N
ATOM   2268  N   SER B 308      -3.092  11.806 -45.844  1.00 20.26           N
ANISOU 2268  N   SER B 308     3427   2178   2092    566   1233    622       N
ATOM   2269  CA  SER B 308      -2.452  10.585 -45.381  1.00 20.79           C
ANISOU 2269  CA  SER B 308     3421   2156   2323    555    990    573       C
ATOM   2270  C   SER B 308      -3.173   9.817 -44.279  1.00 20.46           C
ANISOU 2270  C   SER B 308     3404   2144   2226    161    902    146       C
ATOM   2271  O   SER B 308      -2.698   8.731 -43.915  1.00 18.93           O
ANISOU 2271  O   SER B 308     3249   2062   1883    274    238     73       O
ATOM   2272  CB  SER B 308      -1.019  10.873 -44.906  1.00 21.73           C
ANISOU 2272  CB  SER B 308     3302   2178   2775    200    896    372       C
ATOM   2273  OG  SER B 308      -0.940  11.965 -44.014  1.00 22.30           O
ANISOU 2273  OG  SER B 308     3356   2106   3012   -121    300    154       O
ATOM   2274  N   TRP B 309      -4.290  10.305 -43.740  1.00 19.10           N
ANISOU 2274  N   TRP B 309     2905   1968   2383   -173    996   -111       N
ATOM   2275  CA  TRP B 309      -4.930   9.565 -42.644  1.00 17.57           C
ANISOU 2275  CA  TRP B 309     2804   1840   2033    306    620     -3       C
ATOM   2276  C   TRP B 309      -5.799   8.431 -43.173  1.00 18.70           C
ANISOU 2276  C   TRP B 309     3392   1748   1965    402    433    -50       C
ATOM   2277  O   TRP B 309      -6.629   8.621 -44.071  1.00 21.50           O
ANISOU 2277  O   TRP B 309     4128   1814   2226    906    -96     31       O
ATOM   2278  CB  TRP B 309      -5.824  10.457 -41.778  1.00 16.88           C
ANISOU 2278  CB  TRP B 309     2620   1687   2106    680    913   -288       C
ATOM   2279  CG  TRP B 309      -5.152  11.608 -41.095  1.00 17.24           C
ANISOU 2279  CG  TRP B 309     2678   1582   2292    384   1020   -206       C
ATOM   2280  CD1 TRP B 309      -3.814  11.914 -41.077  1.00 17.54           C
ANISOU 2280  CD1 TRP B 309     2764   1501   2398    574    449     67       C
ATOM   2281  CD2 TRP B 309      -5.811  12.616 -40.316  1.00 18.61           C
ANISOU 2281  CD2 TRP B 309     3061   1558   2452    590    799    -61       C
ATOM   2282  NE1 TRP B 309      -3.611  13.076 -40.327  1.00 15.65           N
ANISOU 2282  NE1 TRP B 309     2232   1416   2296    460    281   -299       N
ATOM   2283  CE2 TRP B 309      -4.820  13.501 -39.838  1.00 14.80           C
ANISOU 2283  CE2 TRP B 309     2310   1500   1815    656   -148    -22       C
ATOM   2284  CE3 TRP B 309      -7.149  12.837 -39.958  1.00 17.26           C
ANISOU 2284  CE3 TRP B 309     2526   1733   2298    523    597   -177       C
ATOM   2285  CZ2 TRP B 309      -5.135  14.637 -39.068  1.00 16.16           C
ANISOU 2285  CZ2 TRP B 309     2414   1490   2234    568    449    -60       C
ATOM   2286  CZ3 TRP B 309      -7.468  13.971 -39.196  1.00 17.00           C
ANISOU 2286  CZ3 TRP B 309     2275   1626   2561    932    607   -139       C
ATOM   2287  CH2 TRP B 309      -6.459  14.839 -38.737  1.00 18.37           C
ANISOU 2287  CH2 TRP B 309     3071   1552   2355    659    329    116       C
ATOM   2288  N   ASN B 310      -5.682   7.276 -42.529  1.00 19.23           N
ANISOU 2288  N   ASN B 310     3122   1853   2334    -67    252   -389       N
ATOM   2289  CA  ASN B 310      -6.498   6.109 -42.816  1.00 19.04           C
ANISOU 2289  CA  ASN B 310     2841   2015   2379   -338    588    -74       C
ATOM   2290  C   ASN B 310      -7.321   5.766 -41.574  1.00 17.99           C
ANISOU 2290  C   ASN B 310     2145   2280   2409     76    836    -30       C
ATOM   2291  O   ASN B 310      -6.851   5.932 -40.439  1.00 19.67           O
ANISOU 2291  O   ASN B 310     2925   2228   2319    190    471   -393       O
ATOM   2292  CB  ASN B 310      -5.576   4.953 -43.201  1.00 17.57           C
ANISOU 2292  CB  ASN B 310     2614   1810   2251   -200    -38   -494       C
ATOM   2293  CG  ASN B 310      -6.269   3.617 -43.202  1.00 21.81           C
ANISOU 2293  CG  ASN B 310     3509   2023   2755   -112    -63   -308       C
ATOM   2294  OD1 ASN B 310      -6.248   2.889 -42.194  1.00 23.93           O
ANISOU 2294  OD1 ASN B 310     4365   1892   2836   -264   -371   -431       O
ATOM   2295  ND2 ASN B 310      -6.870   3.266 -44.341  1.00 21.94           N
ANISOU 2295  ND2 ASN B 310     3752   2215   2370    -73   -619   -185       N
ATOM   2296  N   ASP B 311      -8.552   5.316 -41.784  1.00 18.90           N
ANISOU 2296  N   ASP B 311     1858   2468   2857    317    728    317       N
ATOM   2297  CA  ASP B 311      -9.400   4.820 -40.694  1.00 19.83           C
ANISOU 2297  CA  ASP B 311     2477   2623   2435   -262    207    125       C
ATOM   2298  C   ASP B 311      -9.201   3.308 -40.617  1.00 23.94           C
ANISOU 2298  C   ASP B 311     4325   2456   2314   -685   -165   -379       C
ATOM   2299  O   ASP B 311      -9.592   2.574 -41.538  1.00 28.39           O
ANISOU 2299  O   ASP B 311     5376   2797   2612   -758    351    -12       O
ATOM   2300  CB  ASP B 311     -10.857   5.212 -40.949  1.00 22.74           C
ANISOU 2300  CB  ASP B 311     2931   2937   2771  -1000    423   -383       C
ATOM   2301  CG  ASP B 311     -11.861   4.497 -40.036  1.00 29.09           C
ANISOU 2301  CG  ASP B 311     3945   3584   3524  -1143    290   -385       C
ATOM   2302  OD1 ASP B 311     -11.490   3.766 -39.086  1.00 32.27           O
ANISOU 2302  OD1 ASP B 311     4438   3749   4073  -1586    879   -269       O
ATOM   2303  OD2 ASP B 311     -13.065   4.695 -40.280  1.00 33.08           O
ANISOU 2303  OD2 ASP B 311     4692   4029   3846  -1472    115   -458       O
ATOM   2304  N   GLY B 312      -8.574   2.840 -39.534  1.00 26.19           N
ANISOU 2304  N   GLY B 312     5469   2061   2421   -221    376   -256       N
ATOM   2305  CA  GLY B 312      -8.232   1.438 -39.393  1.00 25.72           C
ANISOU 2305  CA  GLY B 312     5817   1835   2121   -373    253   -459       C
ATOM   2306  C   GLY B 312      -8.736   0.842 -38.090  1.00 28.28           C
ANISOU 2306  C   GLY B 312     6481   1842   2423   -528   -194   -176       C
ATOM   2307  O   GLY B 312      -8.948   1.542 -37.090  1.00 26.88           O
ANISOU 2307  O   GLY B 312     6112   1905   2196   -462   -463   -177       O
ATOM   2308  N   PRO B 313      -8.947  -0.472 -38.076  1.00 28.94           N
ANISOU 2308  N   PRO B 313     6190   2040   2765   -911    -69   -193       N
ATOM   2309  CA  PRO B 313      -9.378  -1.122 -36.834  1.00 29.14           C
ANISOU 2309  CA  PRO B 313     5891   2115   3063   -932    317    -39       C
ATOM   2310  C   PRO B 313      -8.385  -0.868 -35.715  1.00 26.34           C
ANISOU 2310  C   PRO B 313     4724   2129   3156   -792    365     41       C
ATOM   2311  O   PRO B 313      -7.185  -1.080 -35.873  1.00 26.56           O
ANISOU 2311  O   PRO B 313     4239   2352   3502  -1097   1019   -113       O
ATOM   2312  CB  PRO B 313      -9.422  -2.608 -37.206  1.00 31.32           C
ANISOU 2312  CB  PRO B 313     6609   2181   3109   -930    295    -93       C
ATOM   2313  CG  PRO B 313      -9.523  -2.623 -38.707  1.00 31.71           C
ANISOU 2313  CG  PRO B 313     6871   2326   2853  -1050    222   -133       C
ATOM   2314  CD  PRO B 313      -8.743  -1.436 -39.167  1.00 30.73           C
ANISOU 2314  CD  PRO B 313     6801   2155   2720  -1169    188    -95       C
ATOM   2315  N   CYS B 314      -8.904  -0.444 -34.565  1.00 24.70           N
ANISOU 2315  N   CYS B 314     4451   2112   2821   -379    606   -133       N
ATOM   2316  CA  CYS B 314      -8.052  -0.070 -33.438  1.00 24.68           C
ANISOU 2316  CA  CYS B 314     4084   2045   3248   -539    405    280       C
ATOM   2317  C   CYS B 314      -7.216  -1.234 -32.916  1.00 23.92           C
ANISOU 2317  C   CYS B 314     3812   2088   3189   -734    309    309       C
ATOM   2318  O   CYS B 314      -6.209  -1.003 -32.240  1.00 23.10           O
ANISOU 2318  O   CYS B 314     3380   2042   3355   -720    251   -119       O
ATOM   2319  CB  CYS B 314      -8.894   0.501 -32.287  1.00 23.88           C
ANISOU 2319  CB  CYS B 314     4006   1896   3169   -306    981    299       C
ATOM   2320  SG  CYS B 314      -9.827   2.006 -32.652  1.00 26.46           S
ANISOU 2320  SG  CYS B 314     3867   2448   3738   -506    903   -293       S
ATOM   2321  N   ASP B 315      -7.605  -2.478 -33.184  1.00 27.11           N
ANISOU 2321  N   ASP B 315     4589   2594   3120   -787    463    376       N
ATOM   2322  CA  ASP B 315      -6.797  -3.571 -32.666  1.00 27.57           C
ANISOU 2322  CA  ASP B 315     4568   2529   3380   -971     22    546       C
ATOM   2323  C   ASP B 315      -5.669  -3.989 -33.607  1.00 27.52           C
ANISOU 2323  C   ASP B 315     4584   2682   3191   -625    295    465       C
ATOM   2324  O   ASP B 315      -4.933  -4.924 -33.268  1.00 31.38           O
ANISOU 2324  O   ASP B 315     5534   2935   3453   -513    709    481       O
ATOM   2325  CB  ASP B 315      -7.679  -4.784 -32.277  1.00 29.68           C
ANISOU 2325  CB  ASP B 315     4702   2635   3940  -1551  -1083    693       C
ATOM   2326  CG  ASP B 315      -8.648  -5.204 -33.358  1.00 38.10           C
ANISOU 2326  CG  ASP B 315     5891   3076   5508  -1840   -229    908       C
ATOM   2327  OD1 ASP B 315      -9.101  -4.372 -34.180  1.00 41.80           O
ANISOU 2327  OD1 ASP B 315     6294   3700   5888  -2616   -154    609       O
ATOM   2328  OD2 ASP B 315      -9.001  -6.400 -33.357  1.00 41.17           O
ANISOU 2328  OD2 ASP B 315     6112   3392   6139  -1069     35    866       O
ATOM   2329  N   ASN B 316      -5.478  -3.306 -34.745  1.00 27.61           N
ANISOU 2329  N   ASN B 316     4430   2882   3178   -578    349     83       N
ATOM   2330  CA  ASN B 316      -4.282  -3.529 -35.569  1.00 27.85           C
ANISOU 2330  CA  ASN B 316     4871   2710   3000   -434    693    -33       C
ATOM   2331  C   ASN B 316      -3.038  -3.062 -34.822  1.00 25.11           C
ANISOU 2331  C   ASN B 316     4443   2331   2768   -437    439    -74       C
ATOM   2332  O   ASN B 316      -3.083  -2.109 -34.041  1.00 26.37           O
ANISOU 2332  O   ASN B 316     5021   2520   2479   -109    262   -337       O
ATOM   2333  CB  ASN B 316      -4.379  -2.778 -36.901  1.00 29.16           C
ANISOU 2333  CB  ASN B 316     4940   2777   3363   -624    522   -300       C
ATOM   2334  CG  ASN B 316      -5.285  -3.471 -37.886  1.00 34.46           C
ANISOU 2334  CG  ASN B 316     5436   3342   4317   -720    106   -237       C
ATOM   2335  OD1 ASN B 316      -5.607  -4.639 -37.714  1.00 38.24           O
ANISOU 2335  OD1 ASN B 316     6089   3576   4865   -468    170   -646       O
ATOM   2336  ND2 ASN B 316      -5.701  -2.762 -38.918  1.00 36.77           N
ANISOU 2336  ND2 ASN B 316     5690   3789   4493  -1235    106   -473       N
ATOM   2337  N   THR B 317      -1.918  -3.737 -35.057  1.00 24.21           N
ANISOU 2337  N   THR B 317     4738   1843   2616   -427    247    136       N
ATOM   2338  CA  THR B 317      -0.664  -3.385 -34.404  1.00 25.50           C
ANISOU 2338  CA  THR B 317     4607   1963   3119    -35    431    228       C
ATOM   2339  C   THR B 317       0.193  -2.580 -35.383  1.00 24.08           C
ANISOU 2339  C   THR B 317     4581   1983   2587   -123   1040   -125       C
ATOM   2340  O   THR B 317       0.705  -3.127 -36.373  1.00 26.68           O
ANISOU 2340  O   THR B 317     5412   2197   2528   -110   1503   -501       O
ATOM   2341  CB  THR B 317       0.072  -4.627 -33.906  1.00 26.22           C
ANISOU 2341  CB  THR B 317     4687   1637   3637    316    609    706       C
ATOM   2342  OG1 THR B 317       0.217  -5.538 -34.992  1.00 30.79           O
ANISOU 2342  OG1 THR B 317     5061   2054   4583    858   1097    622       O
ATOM   2343  CG2 THR B 317      -0.728  -5.295 -32.798  1.00 26.62           C
ANISOU 2343  CG2 THR B 317     4621   1783   3709    118    111   1216       C
ATOM   2344  N   PHE B 318       0.328  -1.274 -35.111  1.00 25.33           N
ANISOU 2344  N   PHE B 318     4752   2179   2693    229    912    -33       N
ATOM   2345  CA  PHE B 318       1.126  -0.358 -35.915  1.00 23.69           C
ANISOU 2345  CA  PHE B 318     4227   2137   2636    396   1068     50       C
ATOM   2346  C   PHE B 318       2.140   0.383 -35.038  1.00 23.74           C
ANISOU 2346  C   PHE B 318     3523   2329   3168    613    860    466       C
ATOM   2347  O   PHE B 318       1.968   0.518 -33.816  1.00 22.24           O
ANISOU 2347  O   PHE B 318     3227   2337   2887    661    760    366       O
ATOM   2348  CB  PHE B 318       0.250   0.713 -36.613  1.00 24.75           C
ANISOU 2348  CB  PHE B 318     4267   2166   2972    675   1130    190       C
ATOM   2349  CG  PHE B 318      -0.759   0.177 -37.630  1.00 24.14           C
ANISOU 2349  CG  PHE B 318     4140   2079   2953    147    982     88       C
ATOM   2350  CD1 PHE B 318      -0.430  -0.819 -38.551  1.00 22.57           C
ANISOU 2350  CD1 PHE B 318     4040   1774   2763   -545    191    113       C
ATOM   2351  CD2 PHE B 318      -2.036   0.715 -37.675  1.00 23.56           C
ANISOU 2351  CD2 PHE B 318     4112   1966   2876    -33    596    133       C
ATOM   2352  CE1 PHE B 318      -1.346  -1.249 -39.477  1.00 25.30           C
ANISOU 2352  CE1 PHE B 318     4750   1943   2921   -149    498    286       C
ATOM   2353  CE2 PHE B 318      -2.967   0.280 -38.590  1.00 26.53           C
ANISOU 2353  CE2 PHE B 318     5000   2141   2938     22   1282    121       C
ATOM   2354  CZ  PHE B 318      -2.633  -0.706 -39.486  1.00 26.95           C
ANISOU 2354  CZ  PHE B 318     5347   1994   2899    -71    379   -128       C
ATOM   2355  N   LEU B 319       3.189   0.907 -35.677  1.00 20.24           N
ANISOU 2355  N   LEU B 319     2671   1980   3038    233    626    697       N
ATOM   2356  CA  LEU B 319       4.012   1.916 -35.020  1.00 20.23           C
ANISOU 2356  CA  LEU B 319     2879   1823   2985    399   1009    494       C
ATOM   2357  C   LEU B 319       3.108   3.084 -34.640  1.00 20.10           C
ANISOU 2357  C   LEU B 319     3123   1793   2721    460    792    361       C
ATOM   2358  O   LEU B 319       1.987   3.191 -35.140  1.00 17.19           O
ANISOU 2358  O   LEU B 319     2677   1600   2256    -34    188    243       O
ATOM   2359  CB  LEU B 319       5.149   2.383 -35.945  1.00 17.37           C
ANISOU 2359  CB  LEU B 319     1954   1682   2963    768    957    440       C
ATOM   2360  CG  LEU B 319       6.101   1.301 -36.451  1.00 20.77           C
ANISOU 2360  CG  LEU B 319     2979   1413   3501    389   1055    423       C
ATOM   2361  CD1 LEU B 319       7.204   1.893 -37.322  1.00 24.75           C
ANISOU 2361  CD1 LEU B 319     3873   1372   4159    227   1247    211       C
ATOM   2362  CD2 LEU B 319       6.673   0.599 -35.253  1.00 20.83           C
ANISOU 2362  CD2 LEU B 319     3142   1373   3398    745    743    441       C
ATOM   2363  N   PHE B 320       3.576   3.951 -33.727  1.00 19.20           N
ANISOU 2363  N   PHE B 320     2825   1826   2644    488   1322    330       N
ATOM   2364  CA  PHE B 320       2.708   5.017 -33.224  1.00 18.33           C
ANISOU 2364  CA  PHE B 320     2322   1920   2723    549   1289    131       C
ATOM   2365  C   PHE B 320       3.535   6.264 -32.930  1.00 18.35           C
ANISOU 2365  C   PHE B 320     2274   2012   2687    513   1051    203       C
ATOM   2366  O   PHE B 320       4.765   6.235 -32.985  1.00 18.44           O
ANISOU 2366  O   PHE B 320     2119   2050   2837    828   1153    401       O
ATOM   2367  CB  PHE B 320       1.933   4.557 -31.979  1.00 18.72           C
ANISOU 2367  CB  PHE B 320     2919   1996   2197    630    487    741       C
ATOM   2368  CG  PHE B 320       2.817   4.094 -30.834  1.00 18.79           C
ANISOU 2368  CG  PHE B 320     2745   2044   2350    635    482    497       C
ATOM   2369  CD1 PHE B 320       3.315   4.996 -29.900  1.00 17.79           C
ANISOU 2369  CD1 PHE B 320     2806   2041   1911    539    396    485       C
ATOM   2370  CD2 PHE B 320       3.153   2.757 -30.707  1.00 19.48           C
ANISOU 2370  CD2 PHE B 320     2963   1979   2461    412    433    146       C
ATOM   2371  CE1 PHE B 320       4.129   4.581 -28.865  1.00 20.44           C
ANISOU 2371  CE1 PHE B 320     3576   2009   2180    188    217    410       C
ATOM   2372  CE2 PHE B 320       3.948   2.317 -29.663  1.00 18.75           C
ANISOU 2372  CE2 PHE B 320     3151   2115   1856     13    551   -170       C
ATOM   2373  CZ  PHE B 320       4.461   3.232 -28.745  1.00 20.49           C
ANISOU 2373  CZ  PHE B 320     3694   1900   2193    205    600    -73       C
ATOM   2374  N   ILE B 321       2.854   7.377 -32.620  1.00 18.80           N
ANISOU 2374  N   ILE B 321     2782   2119   2244    234    588    337       N
ATOM   2375  CA  ILE B 321       3.516   8.675 -32.425  1.00 18.49           C
ANISOU 2375  CA  ILE B 321     2504   2149   2373   -336    274    554       C
ATOM   2376  C   ILE B 321       2.930   9.366 -31.198  1.00 18.71           C
ANISOU 2376  C   ILE B 321     2566   1959   2584     65    305    375       C
ATOM   2377  O   ILE B 321       1.754   9.769 -31.219  1.00 17.68           O
ANISOU 2377  O   ILE B 321     2215   1805   2696   -151    492    665       O
ATOM   2378  CB  ILE B 321       3.367   9.603 -33.642  1.00 17.86           C
ANISOU 2378  CB  ILE B 321     2497   2265   2025   -318    640    745       C
ATOM   2379  CG1 ILE B 321       3.895   8.952 -34.919  1.00 18.43           C
ANISOU 2379  CG1 ILE B 321     2781   2339   1882    -84   1089    630       C
ATOM   2380  CG2 ILE B 321       4.152  10.911 -33.420  1.00 18.52           C
ANISOU 2380  CG2 ILE B 321     2528   2234   2276   -138    319    579       C
ATOM   2381  CD1 ILE B 321       3.404   9.650 -36.151  1.00 20.06           C
ANISOU 2381  CD1 ILE B 321     3121   2451   2048     90   1270    622       C
ATOM   2382  N   CYS B 322       3.747   9.543 -30.145  1.00 17.05           N
ANISOU 2382  N   CYS B 322     2594   1762   2122    180    428    -47       N
ATOM   2383  CA  CYS B 322       3.335  10.322 -28.983  1.00 18.41           C
ANISOU 2383  CA  CYS B 322     2453   1643   2899     31     51    325       C
ATOM   2384  C   CYS B 322       3.735  11.775 -29.179  1.00 18.06           C
ANISOU 2384  C   CYS B 322     2006   1613   3243     28   -131    244       C
ATOM   2385  O   CYS B 322       4.687  12.079 -29.902  1.00 19.11           O
ANISOU 2385  O   CYS B 322     2020   1724   3518     91   -338   -345       O
ATOM   2386  CB  CYS B 322       3.987   9.852 -27.685  1.00 19.01           C
ANISOU 2386  CB  CYS B 322     2254   1795   3173    -35    154    706       C
ATOM   2387  SG  CYS B 322       3.855   8.090 -27.311  1.00 22.68           S
ANISOU 2387  SG  CYS B 322     2959   2443   3214    151    417    423       S
ATOM   2388  N   LYS B 323       3.009  12.665 -28.510  1.00 17.66           N
ANISOU 2388  N   LYS B 323     2020   1513   3177     58    791    -22       N
ATOM   2389  CA  LYS B 323       3.350  14.077 -28.436  1.00 16.58           C
ANISOU 2389  CA  LYS B 323     1739   1771   2791     37   -286    153       C
ATOM   2390  C   LYS B 323       3.281  14.528 -26.984  1.00 17.13           C
ANISOU 2390  C   LYS B 323     1713   1865   2930   -168   -601    310       C
ATOM   2391  O   LYS B 323       2.352  14.163 -26.241  1.00 17.54           O
ANISOU 2391  O   LYS B 323     1892   1920   2854     28     95    209       O
ATOM   2392  CB  LYS B 323       2.401  14.932 -29.276  1.00 16.22           C
ANISOU 2392  CB  LYS B 323     1131   2016   3014    552   -154    238       C
ATOM   2393  CG  LYS B 323       2.528  16.449 -29.006  1.00 21.39           C
ANISOU 2393  CG  LYS B 323     2458   2424   3247    719    554    408       C
ATOM   2394  CD  LYS B 323       2.036  17.308 -30.129  1.00 24.80           C
ANISOU 2394  CD  LYS B 323     3254   2620   3550    735    801    562       C
ATOM   2395  CE  LYS B 323       0.549  17.293 -30.231  1.00 26.03           C
ANISOU 2395  CE  LYS B 323     3423   2736   3730    463   1010    814       C
ATOM   2396  NZ  LYS B 323       0.007  18.411 -31.110  1.00 26.01           N
ANISOU 2396  NZ  LYS B 323     3669   2379   3835    646   1319   1204       N
ATOM   2397  N   ARG B 324       4.238  15.342 -26.596  1.00 20.49           N
ANISOU 2397  N   ARG B 324     2444   2132   3211   -617   -344    218       N
ATOM   2398  CA  ARG B 324       4.184  15.933 -25.268  1.00 21.28           C
ANISOU 2398  CA  ARG B 324     2426   2327   3333   -813   -555    430       C
ATOM   2399  C   ARG B 324       4.687  17.375 -25.350  1.00 22.41           C
ANISOU 2399  C   ARG B 324     1798   2418   4297   -288   -225    355       C
ATOM   2400  O   ARG B 324       5.787  17.630 -25.843  1.00 24.93           O
ANISOU 2400  O   ARG B 324     3022   2393   4056   -606    327    492       O
ATOM   2401  CB  ARG B 324       4.968  15.037 -24.303  1.00 28.24           C
ANISOU 2401  CB  ARG B 324     3774   2886   4070   -532   -292    326       C
ATOM   2402  CG  ARG B 324       6.114  15.601 -23.644  1.00 29.65           C
ANISOU 2402  CG  ARG B 324     3240   3457   4569   -202   -874    538       C
ATOM   2403  CD  ARG B 324       6.554  14.683 -22.522  1.00 32.80           C
ANISOU 2403  CD  ARG B 324     3754   3766   4943   -471   -390    707       C
ATOM   2404  NE  ARG B 324       6.534  15.421 -21.270  1.00 38.43           N
ANISOU 2404  NE  ARG B 324     4671   4348   5582   -194    -47    720       N
ATOM   2405  CZ  ARG B 324       7.323  15.188 -20.231  1.00 40.53           C
ANISOU 2405  CZ  ARG B 324     4633   4747   6021    129   -486    512       C
ATOM   2406  NH1 ARG B 324       8.212  14.211 -20.243  1.00 39.35           N
ANISOU 2406  NH1 ARG B 324     4014   4815   6121    705   -848    967       N
ATOM   2407  NH2 ARG B 324       7.218  15.962 -19.154  1.00 43.47           N
ANISOU 2407  NH2 ARG B 324     5116   5045   6356   -162   -567     80       N
ATOM   2408  N   PRO B 325       3.875  18.343 -24.942  1.00 26.16           N
ANISOU 2408  N   PRO B 325     1595   2722   5625   -405     56    289       N
ATOM   2409  CA  PRO B 325       4.265  19.746 -25.097  1.00 28.65           C
ANISOU 2409  CA  PRO B 325     2278   2781   5827    -96    120    279       C
ATOM   2410  C   PRO B 325       5.477  20.077 -24.246  1.00 31.88           C
ANISOU 2410  C   PRO B 325     3318   3071   5724   -786   -288     70       C
ATOM   2411  O   PRO B 325       5.662  19.544 -23.146  1.00 31.29           O
ANISOU 2411  O   PRO B 325     3746   2958   5186   -729   -767    114       O
ATOM   2412  CB  PRO B 325       3.023  20.504 -24.622  1.00 29.28           C
ANISOU 2412  CB  PRO B 325     1953   2792   6379    357    919    110       C
ATOM   2413  CG  PRO B 325       1.925  19.563 -24.831  1.00 29.81           C
ANISOU 2413  CG  PRO B 325     2027   2946   6353    382   1098    248       C
ATOM   2414  CD  PRO B 325       2.451  18.193 -24.590  1.00 28.81           C
ANISOU 2414  CD  PRO B 325     1810   2952   6184    259    851    178       C
ATOM   2415  N   TYR B 326       6.319  20.967 -24.765  1.00 34.29           N
ANISOU 2415  N   TYR B 326     3544   3525   5959   -688   -410   -146       N
ATOM   2416  CA  TYR B 326       7.491  21.380 -24.006  1.00 39.14           C
ANISOU 2416  CA  TYR B 326     4335   4141   6394   -127   -294   -246       C
ATOM   2417  C   TYR B 326       7.095  22.445 -22.988  1.00 43.53           C
ANISOU 2417  C   TYR B 326     4888   4930   6723    -26    113   -515       C
ATOM   2418  O   TYR B 326       6.655  23.538 -23.361  1.00 43.86           O
ANISOU 2418  O   TYR B 326     4915   4905   6844    -74   -427   -400       O
ATOM   2419  CB  TYR B 326       8.594  21.903 -24.915  1.00 39.05           C
ANISOU 2419  CB  TYR B 326     4087   4134   6617    -50   -239   -114       C
ATOM   2420  CG  TYR B 326       9.742  22.486 -24.120  1.00 40.94           C
ANISOU 2420  CG  TYR B 326     4411   4327   6817    -95   -731   -178       C
ATOM   2421  CD1 TYR B 326      10.324  21.769 -23.087  1.00 42.08           C
ANISOU 2421  CD1 TYR B 326     4571   4372   7047    -23   -920   -304       C
ATOM   2422  CD2 TYR B 326      10.236  23.753 -24.392  1.00 42.29           C
ANISOU 2422  CD2 TYR B 326     4533   4527   7007    -98  -1036   -108       C
ATOM   2423  CE1 TYR B 326      11.368  22.291 -22.345  1.00 41.48           C
ANISOU 2423  CE1 TYR B 326     4117   4495   7147    105  -1118   -389       C
ATOM   2424  CE2 TYR B 326      11.278  24.289 -23.647  1.00 42.69           C
ANISOU 2424  CE2 TYR B 326     4419   4719   7082   -227  -1090    -77       C
ATOM   2425  CZ  TYR B 326      11.845  23.546 -22.636  1.00 42.09           C
ANISOU 2425  CZ  TYR B 326     4074   4737   7180    -51  -1251   -272       C
ATOM   2426  OH  TYR B 326      12.881  24.065 -21.895  1.00 43.77           O
ANISOU 2426  OH  TYR B 326     4024   4989   7617     58   -924   -296       O
ATOM   2427  N   VAL B 327       7.271  22.131 -21.708  1.00 48.06           N
ANISOU 2427  N   VAL B 327     5665   5673   6924   -127    834   -812       N
ATOM   2428  CA  VAL B 327       6.914  23.051 -20.630  1.00 52.99           C
ANISOU 2428  CA  VAL B 327     6717   6304   7113   -506    950  -1030       C
ATOM   2429  C   VAL B 327       8.113  23.272 -19.713  1.00 55.64           C
ANISOU 2429  C   VAL B 327     7352   6645   7143   -831    984  -1209       C
ATOM   2430  O   VAL B 327       8.857  24.244 -19.876  1.00 58.32           O
ANISOU 2430  O   VAL B 327     7881   6963   7315   -938   1166  -1138       O
ATOM   2431  CB  VAL B 327       5.695  22.532 -19.830  1.00 54.02           C
ANISOU 2431  CB  VAL B 327     6780   6551   7196   -443   1048   -914       C
ATOM   2432  CG1 VAL B 327       5.430  23.423 -18.617  1.00 53.78           C
ANISOU 2432  CG1 VAL B 327     6488   6622   7326   -378   1131   -787       C
ATOM   2433  CG2 VAL B 327       4.458  22.439 -20.727  1.00 54.12           C
ANISOU 2433  CG2 VAL B 327     6775   6602   7188   -535    990   -936       C
TER
HETATM 2434  O  AHOH S   2     -21.328   6.977 -17.932  0.71 15.81           O
HETATM 2435  O   HOH S   3     -19.109  -7.206 -14.929  1.00 18.20           O
HETATM 2436  O   HOH S   4       6.039   0.210 -13.109  1.00 21.63           O
HETATM 2437  O   HOH S   5      15.620  11.018 -30.678  1.00 25.72           O
HETATM 2438  O   HOH S   6       0.162   4.411  -7.482  1.00 21.68           O
HETATM 2439  O   HOH S   7      -4.231   5.711 -17.818  1.00 23.81           O
HETATM 2440  O   HOH S   8     -11.450  16.301 -29.607  1.00 23.98           O
HETATM 2441  O   HOH S   9     -13.659 -11.954 -17.649  1.00 17.64           O
HETATM 2442  O   HOH S  10      -6.294  19.932 -37.690  1.00 21.43           O
HETATM 2443  O   HOH S  11       3.220   0.201 -38.541  1.00 23.95           O
HETATM 2444  O   HOH S  12     -16.350  13.627 -36.865  1.00 25.66           O
HETATM 2445  O   HOH S  13      -4.566  13.280 -29.350  1.00 18.88           O
HETATM 2446  O   HOH S  14      -1.188  14.776 -28.429  1.00 21.45           O
HETATM 2447  O   HOH S  15      11.245   9.718 -32.333  1.00 23.62           O
HETATM 2448  O   HOH S  16      -8.114  19.082 -35.337  1.00 19.86           O
HETATM 2449  O   HOH S  17     -11.820   9.032 -24.446  1.00 26.36           O
HETATM 2450  O   HOH S  18     -14.931 -12.264  -7.317  1.00 20.80           O
HETATM 2451  O   HOH S  19      -7.160  22.600 -37.168  1.00 18.71           O
HETATM 2452  O   HOH S  20      -0.857  11.960 -20.390  1.00 23.26           O
HETATM 2453  O   HOH S  21       1.793  -0.292 -23.865  1.00 30.27           O
HETATM 2454  O   HOH S  22      -3.206   0.788  -2.374  1.00 27.19           O
HETATM 2455  O  BHOH S  23     -20.937   4.949 -31.613  0.44 18.05           O
HETATM 2456  O   HOH S  24     -15.079  20.414 -36.132  1.00 30.86           O
HETATM 2457  O   HOH S  25     -12.493   0.602 -25.475  1.00 28.58           O
HETATM 2458  O   HOH S  26       9.538  15.514 -40.616  1.00 27.97           O
HETATM 2459  O   HOH S  27     -16.019   3.435  -2.600  1.00 24.46           O
HETATM 2460  O   HOH S  28      -6.538   4.402 -47.130  1.00 27.18           O
HETATM 2461  O   HOH S  29      -6.513   2.921 -10.511  1.00 21.08           O
HETATM 2462  O   HOH S  30      -0.010  15.466 -25.721  1.00 25.60           O
HETATM 2463  O   HOH S  31     -20.792  -6.145  -3.788  1.00 19.52           O
HETATM 2464  O   HOH S  32      -6.107  23.465 -34.622  1.00 24.31           O
HETATM 2465  O   HOH S  33      -9.884   4.356 -10.194  1.00 20.98           O
HETATM 2466  O   HOH S  34       0.808   5.022 -16.975  1.00 27.20           O
HETATM 2467  O   HOH S  35     -11.864   2.712  -0.018  1.00 35.33           O
HETATM 2468  O   HOH S  36     -14.757   4.422 -25.589  1.00 28.33           O
HETATM 2469  O   HOH S  37     -10.135  -5.342 -26.293  1.00 26.80           O
HETATM 2470  O   HOH S  38     -23.591   7.850 -37.122  1.00 33.34           O
HETATM 2471  O   HOH S  39     -23.998  -0.601  -4.990  1.00 25.65           O
HETATM 2472  O   HOH S  40      -8.291  18.174 -38.473  1.00 23.11           O
HETATM 2473  O   HOH S  41      -0.132  -4.073 -28.375  1.00 24.14           O
HETATM 2474  O   HOH S  42      -7.042  20.963 -33.580  1.00 26.23           O
HETATM 2475  O   HOH S  43      -7.997  11.081 -23.174  1.00 28.47           O
HETATM 2476  O   HOH S  44      -1.185 -14.881 -14.966  1.00 32.93           O
HETATM 2477  O   HOH S  45      -4.840   8.562 -17.826  1.00 26.32           O
HETATM 2478  O   HOH S  46     -15.127  16.025 -32.040  1.00 29.84           O
HETATM 2479  O   HOH S  47     -21.979  -1.587 -12.908  1.00 21.02           O
HETATM 2480  O   HOH S  48       4.554  20.987 -32.592  1.00 38.34           O
HETATM 2481  O   HOH S  49     -18.970   9.173 -16.206  1.00 37.80           O
HETATM 2482  O   HOH S  50       5.987  21.740 -41.322  1.00 31.81           O
HETATM 2483  O   HOH S  51     -10.104   9.640 -16.645  1.00 25.75           O
HETATM 2484  O   HOH S  52      11.592   4.176 -24.840  1.00 35.53           O
HETATM 2485  O   HOH S  53     -11.266  15.188 -26.981  1.00 22.82           O
HETATM 2486  O   HOH S  54       8.383  11.883 -21.303  1.00 36.17           O
HETATM 2487  O   HOH S  55      12.061   6.692 -30.839  1.00 26.32           O
HETATM 2488  O   HOH S  56      -8.286  22.799 -28.871  1.00 32.07           O
HETATM 2489  O   HOH S  57      -4.927  18.187 -48.810  1.00 26.48           O
HETATM 2490  O   HOH S  58      -5.785  -9.277 -27.300  1.00 36.26           O
HETATM 2491  O   HOH S  59      -7.804 -17.187  -2.851  1.00 30.55           O
HETATM 2492  O   HOH S  60       1.101  -3.999 -26.102  1.00 41.09           O
HETATM 2493  O   HOH S  61     -11.974   4.515 -29.112  1.00 32.79           O
HETATM 2494  O   HOH S  62      -7.936  12.071 -20.716  1.00 34.94           O
HETATM 2495  O   HOH S  63     -19.686  -9.740 -12.283  1.00 35.85           O
HETATM 2496  O   HOH S  64     -13.398  17.640 -30.457  1.00 35.63           O
HETATM 2497  O   HOH S  65     -13.230   7.547  -1.812  1.00 39.31           O
HETATM 2498  O   HOH S  66     -10.173   6.812 -24.268  1.00 29.55           O
HETATM 2499  O   HOH S  67      18.267  11.573 -21.143  1.00 32.08           O
HETATM 2500  O   HOH S  68       1.188  16.256 -50.264  1.00 39.89           O
HETATM 2501  O   HOH S  69      12.689   6.349 -24.175  1.00 36.44           O
HETATM 2502  O   HOH S  70     -10.556  11.166 -14.519  1.00 36.97           O
HETATM 2503  O   HOH S  71     -10.845   5.172 -26.387  1.00 33.30           O
HETATM 2504  O   HOH S  73     -26.454   5.087 -35.848  1.00 21.84           O
HETATM 2505  O   HOH S  74      -6.287   8.736 -23.003  1.00 24.35           O
HETATM 2506  O   HOH S  75       0.128   1.037 -19.493  1.00 32.68           O
HETATM 2507  O  BHOH S  76     -21.533   5.613 -19.109  0.29 10.37           O
HETATM 2508  O   HOH S  77     -14.418   6.550 -27.232  1.00 36.74           O
HETATM 2509  O   HOH S  78      -9.378  -1.152   5.630  1.00 31.33           O
HETATM 2510  O   HOH S  79     -18.012  -3.975   1.824  1.00 23.08           O
HETATM 2511  O   HOH S  80      -7.491  -4.373 -28.473  1.00 39.37           O
HETATM 2512  O   HOH S  81     -12.316  -1.053   5.328  1.00 33.15           O
HETATM 2513  O   HOH S  82      -6.696  12.185 -16.069  1.00 50.02           O
HETATM 2514  O   HOH S  83     -17.592   1.486   2.993  1.00 29.11           O
HETATM 2515  O   HOH S  84      -0.734   3.663 -19.155  1.00 29.87           O
HETATM 2516  O   HOH S  85     -11.095   7.144 -11.123  1.00 30.07           O
HETATM 2517  O  AHOH S  86      -5.145  19.820 -32.054  0.56 19.01           O
HETATM 2518  O   HOH S  87      -4.768  -1.450  -1.491  1.00 28.20           O
HETATM 2519  O   HOH S  88      -8.227 -17.160 -16.529  1.00 33.09           O
HETATM 2520  O   HOH S  89       6.127   8.737 -16.890  1.00 31.62           O
HETATM 2521  O   HOH S  90      -3.271   9.735 -16.562  1.00 36.30           O
HETATM 2522  O   HOH S  91      19.791  21.070 -27.942  1.00 40.58           O
HETATM 2523  O   HOH S  92     -12.109 -14.199   1.954  1.00 32.36           O
HETATM 2524  O   HOH S  93       4.866   0.102  -5.704  1.00 31.13           O
HETATM 2525  O   HOH S  94      20.756  17.568 -21.200  1.00 38.29           O
HETATM 2526  O   HOH S  95      -5.916  24.771 -32.384  1.00 32.45           O
HETATM 2527  O   HOH S  96       3.971  -4.715 -18.168  1.00 36.61           O
HETATM 2528  O   HOH S  97      -9.832  13.997 -47.894  1.00 25.90           O
HETATM 2529  O   HOH S  98       1.978   2.413 -45.307  1.00 49.41           O
HETATM 2530  O   HOH S  99     -12.134  11.518 -21.043  1.00 30.68           O
HETATM 2531  O   HOH S 100      -3.196  11.580 -19.235  1.00 32.15           O
HETATM 2532  O   HOH S 101      -9.218 -14.646   1.268  1.00 32.43           O
HETATM 2533  O   HOH S 102      -2.849   6.992 -15.743  1.00 36.85           O
HETATM 2534  O   HOH S 103       3.920   9.183 -44.071  1.00 31.65           O
HETATM 2535  O   HOH S 105     -12.568   3.294 -25.744  1.00 37.80           O
HETATM 2536  O   HOH S 106     -10.288   7.407  -8.264  1.00 32.17           O
HETATM 2537  O   HOH S 107      -1.917 -12.534   0.029  1.00 35.80           O
HETATM 2538  O   HOH S 108     -16.595   8.975 -39.740  1.00 42.13           O
HETATM 2539  O   HOH S 109       6.462  12.750 -49.780  1.00 44.83           O
HETATM 2540  O   HOH S 110     -10.136  23.129 -33.440  1.00 29.85           O
HETATM 2541  O   HOH S 111       2.011   0.674 -21.389  1.00 33.42           O
HETATM 2542  O   HOH S 112       1.410 -11.086 -16.381  1.00 33.67           O
HETATM 2543  O   HOH S 113      -8.885  24.954 -31.858  1.00 33.16           O
HETATM 2544  O   HOH S 114       3.970   1.446 -20.241  1.00 39.73           O
HETATM 2545  O   HOH S 115     -14.655   3.291 -32.887  1.00 35.87           O
HETATM 2546  O   HOH S 116       6.942   2.635  -5.992  1.00 34.67           O
HETATM 2547  O   HOH S 117      -4.568  22.770 -30.560  1.00 35.38           O
HETATM 2548  O   HOH S 118      -3.491  10.599 -50.593  1.00 33.76           O
HETATM 2549  O   HOH S 119      -6.153 -11.378   3.441  1.00 40.24           O
HETATM 2550  O   HOH S 121      14.941  16.942 -32.406  1.00 38.75           O
HETATM 2551  O   HOH S 122     -22.640   3.019  -0.083  1.00 33.44           O
HETATM 2552  O   HOH S 123      -0.013   6.930 -15.491  1.00 33.31           O
HETATM 2553  O   HOH S 124       1.958  -2.372 -20.292  1.00 34.82           O
[truncated: 8,695 more chars]
