# Supplementary material for: Calcium Competitive Inhibition of Langerin by Thiazolopyrimidinones
Source: J Med Chem. 2025 Nov 19;68(23):24924–34. doi: 10.1021/acs.jmedchem.5c01756 (PMC7618453; doi:10.1021/acs.jmedchem.5c01756)
Supplement: Supplementary file 4 [file jm5c01756_si_004.csv]

Compound	SMILEs string	KD (Ca2+ present)	KD (Ca2+ absent)
1	O=C1N2C=CSC2=NC=C1C(O)=O	Not applicable	1.1 ± 0.3 mM
2	O=C1N2C(C)=CSC2=NC=C1C(O)=O	81 ± 12 µM	19 ± 2 µM
3	O=C1N2C(C)=C(C)SC2=NC=C1C(O)=O	17 ± 4 µM	53 ± 8 µM
4	NCCNC(C1=CN=C2C=CC=CN2C1=O)=O	480 ± 70 µM	200 ± 90 µM
